# Supplementary material for: Characterization of Human Genes Modulated by Porphyromonas gingivalis Highlights the Ribosome, Hypothalamus, and Cholinergic Neurons
Source: Front Immunol. 2021 Jun 14;12:646259. doi: 10.3389/fimmu.2021.646259 (PMC8236716; doi:10.3389/fimmu.2021.646259)
Supplement: Supplementary Table 1 — Proteome-wide arginine and lysine counts and proportion. [file Table_1.csv]

gene_symbol	length	r_count	k_count	proportion_target_amino_acids	target_pair_count
RPL41	25	10	7	0.68	17
PRM1	51	24	0	0.470588235294118	24
TNP1	55	11	10	0.381818181818182	21
RPL39	51	9	9	0.352941176470588	18
C19orf53	53.3333333333333	4.5	10	0.350965298142717	14.5
RPS25	67.6666666666667	2.66666666666667	18.3333333333333	0.344410256410256	21
RSRC1	219.222222222222	45.6666666666667	25.3333333333333	0.332591699652464	71
TMA7	64	1	20	0.328125	21
FAM133A	248	20	61	0.326612903225806	81
RPL19	194.333333333333	31	32	0.32419856997871	63
AP001458.2	99	19	13	0.323232323232323	32
SREK1IP1	155	9	41	0.32258064516129	50
H1F0	194	6	56	0.319587628865979	62
AC231656.1	94	9	21	0.319148936170213	30
LLPH	129	11	30	0.317829457364341	41
ARGLU1	273	53	33	0.315018315018315	86
RPL39L	51	7	9	0.313725490196078	16
Z82206.1	64	0	20	0.3125	20
RPL36AL	106	12	21	0.311320754716981	33
HMGN4	90	7	21	0.311111111111111	28
RPL38	55.5	4.5	12.5	0.310910292288557	17
CYLC2	348	15	92	0.307471264367816	107
DDX23	276.5	41.3333333333333	30.8333333333333	0.30151687998542	72.1666666666667
HIST1H1E	219	4	62	0.301369863013699	66
HIST1H1B	226	3	65	0.300884955752212	68
PRM2	121	31.5	4	0.298809523809524	35.5
RPL6	144.714285714286	11.7142857142857	30.7142857142857	0.294324607308012	42.4285714285714
HIST1H1D	221	4	61	0.294117647058824	65
HIST1H1C	213	3	59	0.291079812206573	62
RPL36A	91	9	17.2	0.289682662009795	26.2
HMGN2	90	4	22	0.288888888888889	26
RPL37	84.3333333333333	12	12.3333333333333	0.286428495379966	24.3333333333333
HMGN1	71.1428571428571	4.71428571428571	14.5714285714286	0.286027640941434	19.2857142857143
HIST1H1A	215	4	57	0.283720930232558	61
AP000471.1	67	16	3	0.283582089552239	19
RPL35	109.5	11.5	20	0.28125	31.5
FAM32A	97.4	7	20.2	0.281036153015133	27.2
RSRP1	173.888888888889	40.1111111111111	7.77777777777778	0.280243327083027	47.8888888888889
RSRC2	173	35.5	18.5	0.279985581584349	54
TCHH	1943	435	109	0.279979413278435	544
AC046185.1	54	9	6	0.277777777777778	15
CWC25	138.75	14.75	20.75	0.277720172814889	35.5
SURF6	361	53	47	0.277008310249307	100
NSA2	182.333333333333	16.3333333333333	32.6666666666667	0.274772758106091	49
RPL36A-HNRNPH2	97.5	9.5	17.5	0.273937926480299	27
RPL34	117	16	16	0.273504273504274	32
SNRNP27	110.333333333333	26.3333333333333	8.66666666666667	0.272909577605372	35
RPL32	120.75	15.5	16	0.272471250337524	31.5
RPL26L1	103.666666666667	12.3333333333333	16	0.270819154567453	28.3333333333333
SRSF7	149.875	36	3.75	0.269754016030445	39.75
AC119676.1	26	6	1	0.269230769230769	7
SNIP1	232	34	19.5	0.269087938205585	53.5
UTP11	253	24	44	0.268774703557312	68
RSL24D1	104	9.66666666666667	17.6666666666667	0.268255397496287	27.3333333333333
HMGA1	101.5	11	16	0.266793224299065	27
DNAJC8	179.5	18	26.5	0.266332314117384	44.5
RPL24	142.666666666667	16.6666666666667	21.3333333333333	0.266016973440251	38
C11orf98	122.5	17	15.5	0.265193922431028	32.5
CCDC12	128.75	15.25	18	0.264411875340399	33.25
SRSF2	173.25	38.75	8.25	0.264381980248853	47
SRRM5	715	133	56	0.264335664335664	189
FAM133B	147.8	10	33.6	0.263604959331142	43.6
FCF1	112.142857142857	10.2857142857143	15.5714285714286	0.263496264884419	25.8571428571429
GNL3	290.8	18.6	42.6	0.263340630626174	61.2
RPS8	198	22	30	0.262786415711948	52
RNPS1	172.9375	25.625	18.875	0.262033226105623	44.5
RPL29	105.75	9.75	19.25	0.261826220073876	29
NPIPA8	130	16	18	0.261538461538462	34
RPS24	150.125	14.5	22.875	0.261326358552519	37.375
HIST1H1T	207	14	40	0.260869565217391	54
ARL6IP4	277.538461538462	38.2307692307692	31	0.260719277659187	69.2307692307692
RPL36	89	13	11	0.259330115024733	24
TNNT3	242.416666666667	24.5833333333333	37.9166666666667	0.258847678794986	62.5
H1FNT	255	44	22	0.258823529411765	66
RPS18	117	16	13.5	0.258664955070603	29.5
NOL12	213	30	25	0.258215962441315	55
NKAP	414.5	51	56	0.258142715790699	107
HMGN3	102	7	18.6666666666667	0.258101158101158	25.6666666666667
PTMS	87.6666666666667	6.66666666666667	16.3333333333333	0.256578947368421	23
AC243547.3	43	7	4	0.255813953488372	11
C20orf204	129	24.5	5.5	0.255348516218081	30
CENPW	86	10	11.6666666666667	0.254343353839804	21.6666666666667
H1FX	213	13	41	0.253521126760563	54
LUC7L3	153.846153846154	26.3076923076923	15.1538461538462	0.253251145566612	41.4615384615385
RPL13	116	17.3333333333333	12.6666666666667	0.253242992902184	30
HMGA2	100.5	12.6	12.3	0.253123447858214	24.9
SERF1A	52.3333333333333	3	8.33333333333333	0.252855805243446	11.3333333333333
MRPS33	101	9.5	16	0.252849842767296	25.5
HMGB4	186	21	26	0.252688172043011	47
RPS26	115	16	13	0.252173913043478	29
FMC1-LUC7L2	458	80	35	0.251091703056769	115
RPL31	115.75	13.5	15.375	0.250867338023167	28.875
LUC7L	159.3	29.7	11.9	0.250594027873717	41.6
RBIS	62.25	3.25	11.75	0.250409518363197	15
CCDC124	179.5	20.5	23.5	0.250379187549459	44
TRAJ61	20	3	2	0.25	5
RPL7	160.75	19.25	19.75	0.248093528335464	39
RP9	193.5	16.5	32	0.247941994221229	48.5
Z83844.1	206	29	22	0.247572815533981	51
FAM90A1	239	19	15.5	0.247536945812808	34.5
RPS9	129	19	12.2	0.246484745142408	31.2
SRSF5	180.4	36.4	9.2	0.245646889859916	45.6
STK17B	128.5	8.75	7.75	0.245582658237564	16.5
HMGB1	186.5	7.5	38	0.245186929643803	45.5
FAM240A	86	15	6	0.244483552186273	21
HMGB3	183.5	6.75	38	0.244222332283518	44.75
AL590560.2	54	8	5	0.244202159646508	13
SNRNP35	248.5	40	20.5	0.243465163735303	60.5
AC124312.1	37	8	1	0.243243243243243	9
AL035425.2	37	8	1	0.243243243243243	9
H1FOO	276.5	19	47	0.243151545614476	66
ZRANB2	325	47	32	0.242992424242424	79
CCDC173	272.666666666667	24	40.6666666666667	0.242011319703486	64.6666666666667
CREBL2	120	12	17	0.241666666666667	29
RSPH10B	291.75	17.5	22	0.241256947075913	39.5
RPS19BP1	102.5	12.5	12.5	0.240942028985507	25
H3F3B	122	16.25	12.75	0.240830626747332	29
PRR11	155.6	10.4	15.6	0.240629103206139	26
HMGB2	171.5	8	33	0.240359208740984	41
ZCCHC17	209.285714285714	16	35	0.240309474286133	51
TCEAL7	100	14	10	0.24	24
RPL18	150.333333333333	22.3333333333333	14.4444444444444	0.239931507126127	36.7777777777778
CCDC137	171.5	22.25	19.25	0.23964378362467	41.5
C1orf35	263	31	32	0.239543726235741	63
NOL7	170	16.5	22	0.239534011532511	38.5
RPL15	147.75	22.625	12	0.239241933877211	34.625
TMA16	155.6	13.6	21.6	0.239005787054299	35.2
CALD1	438.636363636364	47.1818181818182	52.6363636363636	0.23858834154378	99.8181818181818
NANOGNB	178.5	15.5	27	0.238323051743674	42.5
TRAJ46	21	2	3	0.238095238095238	5
WBP11	296	22.3333333333333	29.3333333333333	0.237170856217637	51.6666666666667
PDAP1	110	10	16.5	0.236931576710582	26.5
UPF3B	350.5	37.75	50	0.236431078509182	87.75
HIST1H2BN	146	11	23.5	0.234605087014726	34.5
PRPF38A	312	49	24	0.233974358974359	73
SRRM1	583	94.1666666666667	61.8333333333333	0.233928913824099	156
AC135178.3	107	12	13	0.233644859813084	25
FBXO33	215.333333333333	17.6666666666667	5.66666666666667	0.233265850119783	23.3333333333333
THOC2	499	27.7	71.2	0.232884587612679	98.9
RPL26	103.833333333333	11.5	13.3333333333333	0.232320418865698	24.8333333333333
ZNF322	214	12.5	23	0.232204362801378	35.5
CXCL9	125	5	24	0.232	29
RPS23	108	9.2	14.8	0.231842152722257	24
NOP16	170.428571428571	22.4285714285714	15.4285714285714	0.231772485982395	37.8571428571429
ZNF660	134.666666666667	10.3333333333333	17.6666666666667	0.231623627838307	28
NKAPL	402	44	49	0.23134328358209	93
RPL27	89.5	8.5	13.5	0.231308049535604	22
FAM240B	78	11	7	0.230769230769231	18
SMKR1	65	2	13	0.230769230769231	15
AL391987.2	113	23	3	0.230088495575221	26
TRIQK	60.4	3	9.8	0.230074381690661	12.8
TOP1	765	42	134	0.230065359477124	176
MRPS21	87	14	6	0.229885057471264	20
SNRNP70	231.6	43.6	13	0.229750631094482	56.6
CBX8	268.666666666667	39	20.6666666666667	0.229687318212675	59.6666666666667
MRPL51	77.25	10.25	7	0.229239421863735	17.25
RPL23A	153.833333333333	10.5	25.3333333333333	0.229167153231028	35.8333333333333
KNOP1	218.25	13.25	37.25	0.228994688863161	50.5
ZC3H13	865.75	144.25	69.75	0.228937916780078	214
CXCL14	105	10	14	0.228774228774229	24
C20orf144	153	24	11	0.22875816993464	35
RSPH10B2	315.25	18.25	24.75	0.228741673748667	43
AL022312.1	70	12	4	0.228571428571429	16
LGALS7	35	7	1	0.228571428571429	8
RPS6	186	21.3333333333333	25.6666666666667	0.228259005035837	47
AL627230.1	114	22	4	0.228070175438596	26
HIST3H3	136	18	13	0.227941176470588	31
SERF2	83.4444444444445	9	7.66666666666667	0.22776555712241	16.6666666666667
TP53TG5	290	33	33	0.227586206896552	66
CLASRP	377.625	58.75	24.875	0.227494331092636	83.625
NEXN	523.6	52.8	64.4	0.226794293944908	117.2
RPL21	107	9.5	15.5	0.226695983159434	25
NOP53	238.2	28.4	23	0.226661949713632	51.4
H3F3A	121.5	15	12.5	0.226422764227642	27.5
TCIM	106	9	15	0.226415094339623	24
AC120114.4	84	12	7	0.226190476190476	19
SRSF4	269.25	45.75	27.25	0.225945773889853	73
MOBP	128.666666666667	15.5	14.6666666666667	0.225601704816486	30.1666666666667
WNT11	207	17	12	0.225274219749572	29
EIF3A	1382	225	86	0.225036179450072	311
TNNI3	168.25	19.25	18.5	0.224995670661305	37.75
PRPF38B	390.333333333333	61.3333333333333	39.6666666666667	0.224937675754373	101
NKAPD1	190.142857142857	14	31	0.224723654571117	45
HIST1H4G	98	11	11	0.224489795918367	22
C16orf87	136	14.6666666666667	17	0.224484880866368	31.6666666666667
TNNT1	180.666666666667	19.6666666666667	22.5833333333333	0.224482255783248	42.25
RPL37A	73.2857142857143	5.14285714285714	11.2857142857143	0.224306946984873	16.4285714285714
PPIL4	309.5	21.5	38.5	0.224177389411689	60
THRAP3	932.5	110	98	0.223030895805765	208
RPL27A	90.5	9	10.8333333333333	0.223012854641029	19.8333333333333
RPF2	163.75	10.5	24	0.222497517422047	34.5
CFAP97D2	98.25	13	9.25	0.222477169034828	22.25
MRPL47	206.666666666667	23.3333333333333	21.6666666666667	0.222347826086956	45
AC138969.1	192	20	19.5	0.222319688109162	39.5
LMOD1	434.5	31.5	62.5	0.222292441140025	94
HIST1H2BB	126	8	20	0.222222222222222	28
HIST1H2BD	126	8	20	0.222222222222222	28
HIST1H2BH	126	8	20	0.222222222222222	28
HIST1H2BK	126	8	20	0.222222222222222	28
HIST1H2BL	126	8	20	0.222222222222222	28
HIST1H2BM	126	8	20	0.222222222222222	28
HIST1H2BO	126	8	20	0.222222222222222	28
HIST2H2BE	126	8	20	0.222222222222222	28
HIST3H2BB	126	8	20	0.222222222222222	28
MNS1	495	41	69	0.222222222222222	110
TRAJ59	18	2	2	0.222222222222222	4
FAM107A	146.2	19.8	12.6	0.22218992248062	32.4
CDK11A	541.444444444444	57.6666666666667	46.3333333333333	0.222010646998418	104
RRS1	365	41	40	0.221917808219178	81
MYL12A	118.5	6	10.5	0.221813361086332	16.5
CFAP53	514	50	64	0.221789883268482	114
MRPS15	257	26	31	0.221789883268482	57
PRPF4B	797	94	88.5	0.22173152498101	182.5
PRKRIP1	155.5	12.5	22	0.221649263950702	34.5
TNNI2	182	17	23.3333333333333	0.221611721611722	40.3333333333333
CCDC86	184	21.6666666666667	18	0.221438746438746	39.6666666666667
MYCBP	79.5	7.5	9	0.22130721220527	16.5
RPL23	97	8.16666666666667	11.5	0.221162672850515	19.6666666666667
TNNI1	149.4	15.2	18.2	0.221130848891018	33.4
SRSF6	250.8	44.6	14.4	0.221083917957805	59
SRSF10	167.444444444444	32.1111111111111	8.11111111111111	0.221061376823899	40.2222222222222
CCDC140	163	21	15	0.220858895705521	36
HIST1H2BA	127	8	20	0.220472440944882	28
CDRT4	88	9	8.5	0.220394736842105	17.5
CBX5	141	7	23	0.220355560669697	30
CYLC1	359.5	15	77	0.220339748802747	92
ETDC	59	3	10	0.220338983050847	13
PSIP1	314.25	18.25	49.75	0.220326727683211	68
LARP7	261.444444444444	17.7777777777778	39.7777777777778	0.220172730917524	57.5555555555556
KRCC1	259	22	35	0.22007722007722	57
LENG1	264	37	21	0.21969696969697	58
TBCA	91.875	6.875	11.875	0.219513700323777	18.75
RPL35A	79	8.75	8.5	0.219459431945434	17.25
HIST2H2BF	130	8	20.5	0.219320066334992	28.5
FRA10AC1	315	21	48	0.219047619047619	69
RPL18A	151	18.2	14.8	0.218964634379073	33
C16orf78	265	22	36	0.218867924528302	58
NUP50	139.888888888889	4.66666666666667	15.2222222222222	0.218399767946387	19.8888888888889
CFAP97D1	111	14	9	0.21825063078217	23
LYRM2	83.75	12	6	0.218241084312513	18
AC008481.3	188	26	15	0.218085106382979	41
RPL4	275.25	27.5	34.75	0.217957288862735	62.25
SMIM24	95	5	14	0.217948717948718	19
TRDN	305	6.28571428571429	62.1428571428571	0.217938731500178	68.4285714285714
RPL7A	202.666666666667	17.3333333333333	27.6666666666667	0.217576116707288	45
BCLAF1	627.153846153846	78.6923076923077	59.5384615384615	0.217562603308775	138.230769230769
CENPA	113.333333333333	18.3333333333333	6	0.217285461716306	24.3333333333333
NIFK	181.25	14.5	24	0.216772084641591	38.5
CCDC112	463	28.6666666666667	71.3333333333333	0.216632617596446	100
EBNA1BP2	333.5	26.5	45.5	0.216623214382706	72
NUPR2	97	16	5	0.216494845360825	21
C17orf64	114.333333333333	8.33333333333333	14.6666666666667	0.216441190412135	23
SMCO4	52.6666666666667	3.33333333333333	8	0.216323615079475	11.3333333333333
SMIM15	74	3	13	0.216216216216216	16
ZFP41	199	16	27	0.21608040201005	43
ATP5F1E	51	3	8	0.215686274509804	11
SEC62	158	10	22	0.215614023596644	32
PAK6	197.416666666667	16.4166666666667	14.0833333333333	0.215488068344689	30.5
FTSJ3	162.625	13.375	17.25	0.21530302630754	30.625
SRRM4	338.5	56	26	0.215295342954917	82
H3F3C	135	18	11	0.214814814814815	29
TRA2B	149.6	30.4	3.6	0.214772127927304	34
CPLX2	79.1428571428571	5.57142857142857	12	0.214673963024647	17.5714285714286
MECP2	207.545454545455	15	27.9090909090909	0.214615943197936	42.9090909090909
DPPA4	135.666666666667	7.33333333333333	16.3333333333333	0.214584254754533	23.6666666666667
AC004080.3	112	12	12	0.214285714285714	24
AC012531.3	126	12	15	0.214285714285714	27
AL451007.3	182	33	6	0.214285714285714	39
ZNF22	224	20	28	0.214285714285714	48
ENY2	72.1428571428571	5.42857142857143	9.57142857142857	0.214136457777581	15
ZNF729	1252	47	221	0.21405750798722	268
NUCKS1	243	14	38	0.213991769547325	52
RAD51AP1	182.875	8.375	27	0.213910956347154	35.375
TCEA3	241.25	18	31	0.213372272645743	49
COX6C	75	9	7	0.213333333333333	16
H3.Y	136	18	11	0.213235294117647	29
PPIG	392.285714285714	45.4285714285714	53.1428571428572	0.213202766483423	98.5714285714286
ZNF330	158.833333333333	11.8333333333333	16.1666666666667	0.213067436295192	28
GOLGA6L22	763	65.5	97.5	0.212985378301952	163
CCDC9	270	31.6	15.6	0.212748217820512	47.2
CBX3	113.25	5	18.5	0.212704431147781	23.5
RBM5	199.375	27	9.875	0.212702065200663	36.875
RPL17	138.5	12	17.2	0.212630469345958	29.2
TCHP	336	42	28.5	0.212609056917324	70.5
BLACAT1	33	3	4	0.212121212121212	7
SVBP	66	5	9	0.212121212121212	14
SART1	482	48.5	45.5	0.21202743902439	94
FAM192A	120.933333333333	10.2666666666667	14.8	0.212004774719686	25.0666666666667
SRRM3	381	65.5	23	0.211957514365596	88.5
AL136454.1	156	9	24	0.211538461538462	33
CFAP45	397.25	42.5	43.5	0.211416736378383	86
KRR1	352.5	19	55.5	0.211006610284825	74.5
FAM240C	92.5	9	10.5	0.210818713450292	19.5
CCDC177	707	126	23	0.210749646393211	149
TRAJ30	19	2	2	0.210526315789474	4
RPL5	179.6	15	20.4	0.21047545047545	35.4
NCOA5	341.5	51	9	0.210118573136708	60
ZRSR2	314.5	43	27.5	0.210093996104666	70.5
AC093323.1	119	22	3	0.210084033613445	25
CCDC71	467	44	54	0.209850107066381	98
MRPS26	205	33	10	0.209756097560976	43
C5orf58	54	1.66666666666667	8.66666666666667	0.209736251402918	10.3333333333333
FYTTD1	185.5	22.125	16.125	0.209700546485861	38.25
PTN	167	9	26	0.209552495697074	35
CCL28	103.5	10	11	0.209301181102362	21
XPC	416	32.3333333333333	46	0.209262073623776	78.3333333333333
RPS11	105	11.4	10.8	0.209176644335147	22.2
POLR2K	62.5	6.5	6.5	0.209083890890376	13
TFAM	226.333333333333	19	28.3333333333333	0.209082875619436	47.3333333333333
KLF13	134	16	6.66666666666667	0.208478835978836	22.6666666666667
DDX52	204.8	13.2	25.2	0.208463576607475	38.4
ZMAT2	127	9.33333333333333	19	0.208448267371669	28.3333333333333
MTRNR2L10	24	4	1	0.208333333333333	5
MTRNR2L3	24	4	1	0.208333333333333	5
MAFF	129.25	16.25	10	0.208331570358714	26.25
KLHDC4	241.666666666667	16.4166666666667	21.25	0.208315421778035	37.6666666666667
NELFE	250.555555555556	33	20.6666666666667	0.208298614354444	53.6666666666667
CLK4	223.714285714286	26.1428571428571	16.1428571428571	0.208211661988458	42.2857142857143
JPH1	370	30.5	26	0.208075604664969	56.5
SRRM2	548.727272727273	91.1818181818182	37	0.208053025005346	128.181818181818
CRIPT	101	4	17	0.207920792079208	21
RPS15	111.888888888889	12.1111111111111	11.6666666666667	0.20792019352146	23.7777777777778
AL353572.3	77	8	8	0.207792207792208	16
SSX1	188	13	26	0.207446808510638	39
SUB1	92	4.66666666666667	14.3333333333333	0.20731302817917	19
ZNF706	44	1.85714285714286	7.14285714285714	0.207158489016262	9
C6orf201	140	12	17	0.207142857142857	29
ETFRF1	54.6666666666667	3.66666666666667	8.16666666666667	0.207113072223885	11.8333333333333
TCEAL2	227	20	27	0.20704845814978	47
NPIPB2	249.2	21.2	24.6	0.206693791254643	45.8
JRK	383	27.6666666666667	24	0.206580031749248	51.6666666666667
RNF217	196	12.1428571428571	15	0.206501856559378	27.1428571428571
SYF2	222	22.5	23.5	0.206498372335852	46
CDK11B	639	64.75	53.625	0.206423634035904	118.375
CT45A1	189	16	23	0.206349206349206	39
CT45A3	189	16	23	0.206349206349206	39
NPIPB8	288	28.5	27.5	0.206018518518518	56
RPL7L1	166	15.3333333333333	20.3333333333333	0.205981382451971	35.6666666666667
AC022506.1	34	5	2	0.205882352941176	7
MRPL57	102	15	6	0.205882352941176	21
CWC15	229	24	23	0.205240174672489	47
ALKBH5	223.5	24.5	14.5	0.205128819078632	39
REXO4	273.5	19	37	0.204938152503598	56
NEFH	1020	44	165	0.204901960784314	209
TNNT2	250.533333333333	27.6	27.2666666666667	0.204758862754369	54.8666666666667
MEIG1	88	7	11	0.204545454545455	18
TMSB10	44	1	8	0.204545454545455	9
TMSB4X	44	0	9	0.204545454545455	9
TMSB4Y	44	1	8	0.204545454545455	9
TRA2A	176.5	33.5	3.75	0.204464553934108	37.25
DEK	299.444444444444	12.6666666666667	50.3333333333333	0.204390147408531	63
LUC7L2	261.8	44.6	20	0.204179636031077	64.6
TRMT10A	247.666666666667	17.6666666666667	31.3333333333333	0.203903056062624	49
PRR15L	103	6	15	0.203883495145631	21
BBOF1	239.333333333333	16.6666666666667	29.3333333333333	0.20382105850732	46
C1orf131	272.5	18	37.5	0.203735266642802	55.5
ZNF638	335.307692307692	28.8461538461538	26.9230769230769	0.203722067925225	55.7692307692308
ZNF99	950.5	31.5	162	0.203684171756134	193.5
MXD1	171.5	17.25	15.75	0.203683600047894	33
ZC3H15	169	6.25	27.25	0.203592274366922	33.5
TRAF3IP1	456	43.6666666666667	51.3333333333333	0.203586596905265	95
TULP1	433	41.5	44.25	0.203526023347533	85.75
UPF3A	341.333333333333	42.6666666666667	31.6666666666667	0.203390325279849	74.3333333333333
MAP1LC3B	78.75	9	6	0.203300375469337	15
MRPL20	123.333333333333	14	10.3333333333333	0.20325992114258	24.3333333333333
NPIPB15	443	45	45	0.203160270880361	90
CLK3	211.666666666667	33.4	10.9333333333333	0.203106764960634	44.3333333333333
FAM50B	325	39	27	0.203076923076923	66
CCDC191	372.2	28.6	42	0.203073792799211	70.6
GOLGA6L6	724	60	87	0.203038674033149	147
ATP5ME	69	7	7	0.202898550724638	14
RPS28	69	11	3	0.202898550724638	14
COX16	79.5	5	11	0.202830188679245	16
TUSC1	212	40	3	0.202830188679245	43
MAFG	130	11.5	14.5	0.202821869488536	26
AL121578.2	148	22	8	0.202702702702703	30
AC011498.4	84	14	3	0.202380952380952	17
PNN	319.333333333333	36.6666666666667	25.6666666666667	0.202281509475463	62.3333333333333
KLLN	178	24	12	0.202247191011236	36
IQCM	370.666666666667	32	42.3333333333333	0.202209441131597	74.3333333333333
ATP6V1G2-DDX39B	99	13	7	0.202020202020202	20
MAP7D1	514	59.5	42	0.202010487706173	101.5
AC091167.6	104	18	3	0.201923076923077	21
TCEAL9	104	9	12	0.201923076923077	21
RPL8	187	21.5	16.8333333333333	0.201738454557395	38.3333333333333
POLR3D	242.666666666667	21.6666666666667	24.3333333333333	0.201564753976868	46
HIST2H2AC	129	12	14	0.201550387596899	26
ANKRD18B	411.75	20	53.25	0.201515566147687	73.25
BUD13	407.333333333333	48.3333333333333	34.6666666666667	0.20140286467015	83
DOK4	144.076923076923	11.5384615384615	13.5384615384615	0.201280080908308	25.0769230769231
DYRK4	240.666666666667	12.5	26.5	0.201275490876525	39
FOXL2NB	108	13	7.5	0.201184668989547	20.5
BRIX1	353	28	43	0.201133144475921	71
RRP1	253	30	16.5	0.201132803085081	46.5
C2orf68	98.25	13.5	5	0.20112319648245	18.5
UBTF	435.833333333333	27.1666666666667	60.1666666666667	0.201021600883048	87.3333333333333
RPL10L	214	21	22	0.200934579439252	43
NPIPA9	224	26	19	0.200892857142857	45
AKAP17A	508.666666666667	53.6666666666667	50	0.200884780498937	103.666666666667
SPAG7	171	12.75	20.25	0.200869267733201	33
CFAP58	482	33	61.5	0.200737933785401	94.5
STX17	119.4	8.2	12	0.200712078157425	20.2
GPALPP1	237	20.25	26	0.200710929342151	46.25
C9orf78	289	25	33	0.200692041522491	58
NPIPB9	371.5	40	34	0.200666636972369	74
CCDC185	623	79	46	0.200642054574639	125
MFAP1	439	44	44	0.200455580865604	88
SMOC2	238	14.6	24.4	0.200363991025191	39
HMGN5	163.833333333333	6.66666666666667	26.5	0.200206166686463	33.1666666666667
LUZP4	195.5	19.5	16	0.200049152125829	35.5
AC104581.2	5	1	0	0.2	1
CDC26	85	8	9	0.2	17
HIST1H2AC	130	13	13	0.2	26
HIST1H2AD	130	12	14	0.2	26
HIST3H2A	130	13	13	0.2	26
TRGJP	20	0	4	0.2	4
FAM107B	122.384615384615	9.07692307692308	14.7692307692308	0.199905493680917	23.8461538461538
FAM50A	299.5	21.5	38.5	0.199846834581348	60
CCDC59	211	18	25	0.19974324293345	43
CHCHD1	107.5	13	8.5	0.199633059584134	21.5
HDGFL3	129.333333333333	7	17.6666666666667	0.199620669539965	24.6666666666667
SNRPD1	79.3333333333333	11	6	0.199596808420338	17
ZNF92	541.75	18.25	89.75	0.199576624466037	108
SURF2	256	28	23	0.19921875	51
RPF1	239	18.5	28	0.199207036716199	46.5
MAK16	218.5	19.5	23	0.199172749391727	42.5
GTF3C3	270.666666666667	13.8888888888889	17	0.199151185747348	30.8888888888889
MRPL40	206	19	22	0.199029126213592	41
RBM34	283.75	22.25	36.75	0.198989352161012	59
RBMXL2	392	66	12	0.198979591836735	78
RANBP1	164.666666666667	12.7777777777778	18	0.19896886663202	30.7777777777778
RIBC2	382	43	33	0.198952879581152	76
UIMC1	294.857142857143	19.7142857142857	26.8571428571429	0.198936376174312	46.5714285714286
C9orf85	84.3333333333333	4.33333333333333	12.3333333333333	0.198922497834652	16.6666666666667
ZCRB1	175.333333333333	10.3333333333333	24.3333333333333	0.198831021836115	34.6666666666667
MROH6	330.75	35.25	3.5	0.198761213702459	38.75
SAFB	642.5	76.5	42.1666666666667	0.198722301704991	118.666666666667
C14orf180	168.5	28	5.5	0.198569915254237	33.5
GNG7	52	4.5	5	0.198529411764706	9.5
RPS7	183.333333333333	14	22.3333333333333	0.198496749786576	36.3333333333333
NPIPB6	416	44.5	38	0.198332128920364	82.5
SRFBP1	429	26	59	0.198135198135198	85
NDUFS5	106	10	11	0.19811320754717	21
LYRM7	73.3333333333333	5.66666666666667	8.66666666666667	0.197864591732516	14.3333333333333
LYRM4	83.5	11.8333333333333	4.83333333333333	0.197785079035079	16.6666666666667
CCDC60	246.666666666667	16.6666666666667	27.3333333333333	0.197549935444672	44
AC010255.3	62.6666666666667	6	6	0.197530864197531	12
ZNF540	393.8	25.6	53	0.197516767383535	78.6
CHTOP	183.166666666667	27	9.66666666666667	0.197458822971486	36.6666666666667
C17orf100	76.5	12	3	0.197457627118644	15
CACYBP	135.75	4.75	20	0.197371680891418	24.75
RPS29	62.2	8.2	4	0.197360823450366	12.2
AC106774.4	147	18	11	0.197278911564626	29
SNRPD2	89.5	5.25	12.25	0.19721497899464	17.5
RPS17	130.25	11.75	12	0.197209472029906	23.75
CBX1	154.8	6	24.2	0.197143369367546	30.2
AC008763.3	137	20	7	0.197080291970803	27
ATF7IP2	275	12.1111111111111	25.8888888888889	0.196734291048897	38
AL031708.1	122	8	16	0.19672131147541	24
MPZ	187	13.5	17.25	0.196651644528779	30.75
LYRM1	87.3333333333333	8.66666666666667	7.33333333333333	0.196609112420358	16
CCDC152	226	10.5	34	0.196353296746998	44.5
HIST2H3PS2	107.5	13.5	8.5	0.196249069247952	22
CENPC	580	39	65.5	0.196103518072211	104.5
RPL3	295.333333333333	21.8333333333333	37.1666666666667	0.196069922237614	59
AURKAIP1	199	22	17	0.195979899497487	39
DNMT1	371.833333333333	31	30.3333333333333	0.195923123063317	61.3333333333333
CCDC167	97	9	10	0.195876288659794	19
DDX46	526.6	50.2	56.2	0.195744345069639	106.4
SPATA33	84.1111111111111	8.66666666666667	7.55555555555556	0.195691550968111	16.2222222222222
MRPL35	157.5	17.25	14.75	0.195486096767555	32
WDR60	470	45.75	35	0.195479641779616	80.75
DMAP1	262.333333333333	21.6666666666667	29.3333333333333	0.195419031619577	51
PANO1	215	39	3	0.195348837209302	42
HIST1H2AH	128	12	13	0.1953125	25
HIST1H2AJ	128	12	13	0.1953125	25
BATF	99	10.5	7.5	0.195287671232877	18
SPATA22	193.181818181818	11.9090909090909	16.3636363636364	0.195272366493793	28.2727272727273
CCDC153	210	23	18	0.195238095238095	41
DLGAP5	508.25	33.25	52.75	0.195223225293473	86
ZNF117	433	21	63.5	0.195219715766883	84.5
RPS27A	119	6	18	0.195143822303703	24
CIR1	273	24	38	0.195138888888889	62
AC008162.2	41	0	8	0.195121951219512	8
RSPO3	282	22	33	0.195029210314263	55
CHAD	200.5	14	14.5	0.195019233320069	28.5
MAP9	341.142857142857	14.8571428571429	47.4285714285714	0.194994269135713	62.2857142857143
ATP6V1G1	118	12	11	0.194915254237288	23
SVIP	77	6	9	0.194805194805195	15
ATP6V1G3	100.333333333333	6	13	0.19473300528522	19
LNP1	141.666666666667	18	11	0.194667963661728	29
PTHLH	168.8	16.8	16.4	0.194638471616668	33.2
GOLGA6L1	668	52	78	0.194610778443114	130
ZNF727	499	32	65	0.19438877755511	97
CHMP2A	165.75	13.75	15	0.194328723960509	28.75
CYCS	103	2	18	0.194247996228194	20
MTLN	97	13	5	0.194099378881988	18
DEFB123	67	5	8	0.194029850746269	13
FRG1	120.4	6.4	15.8	0.194021505956031	22.2
C18orf21	136	7.6	18.8	0.194020979020979	26.4
STMN1	136	7.33333333333333	18.3333333333333	0.193900740115532	25.6666666666667
LCA5	563.5	45	62.5	0.193875746555003	107.5
LAD1	319.4	37.8	23.2	0.19385848533974	61
ENKUR	207.5	8	32.5	0.193797197164948	40.5
CCL21	129	9.5	15.5	0.193789118921521	25
RPL10A	217	11	31	0.193548387096774	42
THAP2	122.75	9.75	14.75	0.193375607803695	24.5
UBL5	54.5	3.5	6.5	0.193302891933029	10
GAS8	232.428571428571	17.1428571428571	26	0.193233483436303	43.1428571428572
TMIE	117	6	16.6666666666667	0.193209656063181	22.6666666666667
NDUFA6	117.666666666667	11.6666666666667	11	0.193162764465581	22.6666666666667
EIF5B	1220	52	183.5	0.193032786885246	235.5
AC007375.2	57	5	6	0.192982456140351	11
NRTN	197	37	1	0.192893401015228	38
CLK2	498	72	24	0.192771602532921	96
BASP1	136	0	21.5	0.19270680372002	21.5
KMT5A	266	22.75	27.5	0.192605288733006	50.25
FAM228A	164.5	12.5	19	0.192352835986932	31.5
HIST2H2AB	130	12	13	0.192307692307692	25
MAFK	156	16	14	0.192307692307692	30
PSMG1	157.75	10.25	10	0.192280897161515	20.25
C3orf49	261.4	18.2	32	0.192264689165857	50.2
RITA1	200	19	13.6666666666667	0.192096103587947	32.6666666666667
NCBP2	90.7142857142857	9.57142857142857	7.14285714285714	0.1920862951812	16.7142857142857
LYAR	229	10.5	39.5	0.192044353895995	50
MORF4L2	185.4	13	21.2	0.19203777294604	34.2
AC097636.2	64.5	7	5.5	0.192028985507246	12.5
RPS20	86.4	6.8	9.4	0.192019041737744	16.2
ZNF512	540.25	44.5	59	0.191836149384813	103.5
GNG11	73	3	11	0.191780821917808	14
ZNF136	241	17	25.8	0.191774473163485	42.8
C7orf50	181.75	20	15	0.191734892021526	35
CXorf56	201	14.3333333333333	24	0.191722096707646	38.3333333333333
CCDC65	349	20.25	41.5	0.191719833918689	61.75
BUD31	94.6666666666667	8	10.3333333333333	0.191681365831851	18.3333333333333
SPICE1	135.25	11	11.75	0.191494861410913	22.75
AC008878.1	47	4	5	0.191489361702128	9
CXCL11	94	5	13	0.191489361702128	18
RSPO4	203	24.5	14	0.191487775790101	38.5
EDF1	142.666666666667	10.6666666666667	16.6666666666667	0.191383408511833	27.3333333333333
FAM161B	500.333333333333	47.6666666666667	41.3333333333333	0.191322384763674	89
SDHAF1	115	21	1	0.191304347826087	22
ABT1	272	36	16	0.191176470588235	52
MBD3L2B	204	29	10	0.191176470588235	39
PCP4L1	68	3	10	0.191176470588235	13
U2SURP	453.375	34.125	50	0.191152067473235	84.125
PROCA1	200.6	13.8	21.8	0.191124427562168	35.6
SRSF3	127.666666666667	23	3.33333333333333	0.19106726296465	26.3333333333333
HMGXB4	315.5	9.5	49	0.191043218517155	58.5
EPSTI1	238.6	23.8	20	0.190894445198429	43.8
UBTFL1	393	24	51	0.190839694656489	75
CCDC113	202.4	16.8	21	0.190823394938039	37.8
POLR1D	83.7142857142857	6.71428571428571	8.71428571428571	0.190752982512627	15.4285714285714
ATF3	145.666666666667	12	15.3333333333333	0.19070418934587	27.3333333333333
CDCA7	322.4	39.6	18.8	0.190655703718938	58.4
RSPO2	138.833333333333	15.8333333333333	11.3333333333333	0.190530616406547	27.1666666666667
ATP6V1D	129.9	9.7	14.4	0.190511870491823	24.1
CT45A10	189	14	22	0.190476190476191	36
TRAJ17	21	1	3	0.190476190476191	4
ZC3H18	439.333333333333	48	37.1666666666667	0.190465574074577	85.1666666666667
CPLX1	119	7	15.6666666666667	0.190340333729582	22.6666666666667
JSRP1	331	41	22	0.190332326283988	63
MAP7D2	718	58.5	78	0.190325892535547	136.5
YTHDC1	385.5	47.1666666666667	24.8333333333333	0.190273932547401	72
MRPL9	152.714285714286	15	13.4285714285714	0.190242766469617	28.4285714285714
ZCWPW1	386.6	21	35.8	0.190237370942119	56.8
ZNF878	531	39	62	0.190207156308851	101
AC010422.6	163	14	17	0.190184049079755	31
ZNF101	203.6	19.8	19.4	0.190163570886128	39.2
AL031777.3	159.666666666667	18	12.3333333333333	0.190147183133608	30.3333333333333
ZNF14	642	48	74	0.190031152647975	122
TSTD2	194	8	18.3333333333333	0.190013201444025	26.3333333333333
RPS3A	170.083333333333	10.3333333333333	22.5	0.18998250137533	32.8333333333333
INCENP	666.333333333333	72.3333333333333	55.3333333333333	0.189970016822426	127.666666666667
CSAG3	118.5	11	11.5	0.189942734430923	22.5
ELOA	785	54	95	0.189818782708066	149
TIGD7	332.5	20	37.5	0.189725833804409	57.5
MTRES1	242.5	16	30	0.189710884353742	46
NPIPB7	396	40.3333333333333	34.6666666666667	0.189688684764164	75
GVQW3	204.6	19.8	18.4	0.189619136572033	38.2
ZFAND1	124.066666666667	5.6	16.0666666666667	0.189606032549925	21.6666666666667
CAVIN4	364	32	37	0.18956043956044	69
MUSTN1	84.5	5	11	0.189514998598262	16
P3R3URF	95	17	1	0.189473684210526	18
MXD3	197	26.6	8	0.189466498861583	34.6
MNDA	255.5	9.5	37	0.189413626913627	46.5
TCEAL5	206	17	22	0.189320388349515	39
SPATA17	220.5	22.5	19.5	0.189317867036011	42
CHCHD3	200.25	18	19.25	0.189281939649033	37.25
LRRFIP2	322.625	29.125	26.375	0.189254952500589	55.5
GADD45GIP1	222	28	14	0.189189189189189	42
RPP38	198.666666666667	14.3333333333333	23.3333333333333	0.18916526929199	37.6666666666667
SNW1	342.6	33.4	32.6	0.189110057045262	66
SPDYE2	402	49	27	0.189054726368159	76
SPDYE2B	402	49	27	0.189054726368159	76
SPDYE6	402	49	27	0.189054726368159	76
FAM162A	146.333333333333	12.3333333333333	15.3333333333333	0.189001847246528	27.6666666666667
CISD3	127	15	9	0.188976377952756	24
HIRIP3	365.5	41	32.5	0.188972250770812	73.5
CBX7	176.666666666667	15	17.3333333333333	0.188955653481898	32.3333333333333
TPM4	159.352941176471	11.2352941176471	17.5882352941177	0.188927299040057	28.8235294117647
CCDC70	233	21	23	0.188841201716738	44
EIF1AY	135.5	9.5	16	0.188702974628171	25.5
EDN1	212	19	21	0.188679245283019	40
SARNP	158.333333333333	10.6666666666667	19	0.188649847804777	29.6666666666667
RPL13A	129.8	12.8	16.6	0.188625895804613	29.4
RTF1	440.5	31	54	0.188530598797463	85
CEP112	357.75	22.125	39.125	0.188492615811265	61.25
RNPC3	259.333333333333	15.3333333333333	24.3333333333333	0.188427384671173	39.6666666666667
FGF18	207	19	20	0.188405797101449	39
CBFB	147.571428571429	21.4285714285714	6	0.188386279697163	27.4285714285714
ZNF491	288	23.5	32	0.188326226890341	55.5
ZNF492	531	19	81	0.188323917137476	100
SPTY2D1	685	58	71	0.188321167883212	129
KIAA1143	154	8	21	0.188311688311688	29
SPDYE1	356	41.5	25.5	0.188164893617021	67
GOLGA6L7	622	48	69	0.188102893890675	117
GTF2F1	364.5	26.5	41.75	0.188092108642454	68.25
RRP15	282	14	39	0.187943262411347	53
DDX54	442.6	45.2	35.4	0.187913108572084	80.6
RTF2	287.25	16.5	37.25	0.187885517245144	53.75
SRSF1	156.4	25.8	5.4	0.187772263951922	31.2
NPIPB12	273.4	23.8	19.4	0.187718853695324	43.2
UQCC2	117.666666666667	10.6666666666667	11.3333333333333	0.187699722353188	22
MRPL36	69	7.5	6	0.187656033287101	13.5
TSGA13	136.333333333333	7.33333333333333	18.3333333333333	0.187652202606831	25.6666666666667
RBMX2	218.666666666667	19.6666666666667	29.6666666666667	0.187638323695295	49.3333333333333
ATRX	645.285714285714	31.8571428571429	79.3571428571429	0.187568813077726	111.214285714286
AL358472.7	80	9	6	0.1875	15
MBD3L2	208	29	10	0.1875	39
MBD3L3	208	29	10	0.1875	39
MBD3L4	208	29	10	0.1875	39
SNAPC1	368	26	43	0.1875	69
TPPP3	176	7	26	0.1875	33
CCDC77	355.5	26.75	40.25	0.187484968644398	67
MYH7B	667.428571428571	54	56	0.187446298080937	110
USP36	251.941176470588	15.7647058823529	22.5882352941176	0.187289261912553	38.3529411764706
MRPL32	112.333333333333	11.3333333333333	8	0.187289119929804	19.3333333333333
SPDYE21P	370	42.5	27	0.187251611763667	69.5
RFC1	447.714285714286	19.2857142857143	63.5714285714286	0.187243297199424	82.8571428571429
AL807752.6	92.5	15	2	0.187229437229437	17
TPPP	219	15	26	0.187214611872146	41
RRP7A	166.5	18	13	0.187196765498652	31
SWT1	529.5	27	57.5	0.1870964360587	84.5
ZC3H8	294	10.5	44.5	0.187059599430734	55
MSANTD4	171.4	15.4	15.8	0.187006095378458	31.2
SLF1	374	16.75	41.75	0.18696025874752	58.5
BBX	278.4	16.15	32.8	0.186851532049807	48.95
GALNT3	217.5	11.375	17.5	0.186683230832973	28.875
KNL1	1006.875	35.375	82.125	0.18667029654208	117.5
ZNF845	970	70	111	0.18659793814433	181
RGPD5	134	10	15	0.186567164179104	25
COA6	119.666666666667	11.3333333333333	11.3333333333333	0.186559956444807	22.6666666666667
CSAG2	105	10	9.66666666666667	0.186457549449675	19.6666666666667
NGDN	220.8	16.6	23.6	0.186451909326722	40.2
FAM207A	216	26.3333333333333	14	0.186447307907508	40.3333333333333
NEDD8	65.5	4	8	0.18641975308642	12
RNF32	206.833333333333	11.6666666666667	25	0.186375169741048	36.6666666666667
IQCA1	729.6	38.8	96.2	0.186348593788211	135
TPX2	765	42.5	100	0.186331533028666	142.5
PABPC5	300	27.5	27.5	0.186320188289543	55
RPS4X	263	22	27	0.186311787072243	49
IK	216.857142857143	22	21.7142857142857	0.186218923954256	43.7142857142857
SERBP1	397.5	40	34	0.186192955169814	74
EIF2S2	333	15	47	0.186186186186186	62
SSX7	188	12	23	0.186170212765957	35
SLU7	238.5	13.75	30.25	0.186119571113693	44
TNP2	137	12	13.5	0.186114663256607	25.5
LSM11	360	49	18	0.186111111111111	67
RNASEH1	43	7	1	0.186046511627907	8
SPDYE5	369.5	43	26	0.186035696886488	69
ARL9	158.333333333333	6.66666666666667	21.3333333333333	0.185973097206574	28
MTERF2	170.5	11.75	15	0.185917925380951	26.75
NCBP3	245.333333333333	21.3333333333333	22.3333333333333	0.185916965352449	43.6666666666667
TOP1MT	219	20.6923076923077	19.7692307692308	0.185909369575686	40.4615384615385
ZNF556	326.666666666667	24.3333333333333	41.6666666666667	0.185887097900828	66
UTP3	479	39	50	0.18580375782881	89
YAF2	102.545454545455	7.90909090909091	11.5454545454545	0.18571687845785	19.4545454545455
ISY1	223.2	21.2	20.4	0.185676760211194	41.6
AC008403.1	97	9	9	0.185567010309278	18
NOP2	413.2	29.1	37	0.185529020177688	66.1
JDP2	156.666666666667	15	14	0.185438297810672	29
STMN2	178	11.3333333333333	21.6666666666667	0.185428708473401	33
MOB3A	75.1428571428571	4.71428571428571	7.71428571428571	0.185417059674275	12.4285714285714
ANKRD11	375.733333333333	24.9333333333333	46.6	0.185304229411048	71.5333333333333
AICDA	159	21.4	7.2	0.185260171776788	28.6
HES6	145.111111111111	20.7777777777778	3.11111111111111	0.185251098474525	23.8888888888889
USP8	359.666666666667	19.1111111111111	40.5555555555556	0.185196990199309	59.6666666666667
APELA	54	8	2	0.185185185185185	10
C9orf92	108	11	9	0.185185185185185	20
PET117	81	8	7	0.185185185185185	15
SDHAF4	108	9	11	0.185185185185185	20
MLKL	214	16.5	21.3333333333333	0.185168266460349	37.8333333333333
ABCF1	538.4	28.4	65.2	0.185164528271651	93.6
TAF3	929	39	133	0.185145317545748	172
CFAP99	505.666666666667	57.3333333333333	33	0.185120757432485	90.3333333333333
EIF3C	435	28	40	0.185107827500123	68
MAP7	717.125	85.5	47.625	0.185071231741737	133.125
TCEAL3	200	18	19	0.185	37
CDC6	240	17.5	24.5	0.184930736636245	42
ENKD1	220	24.6666666666667	13	0.184898741698118	37.6666666666667
AC115220.1	384	24	47	0.184895833333333	71
LUZP1	602.5	47.5	56.75	0.184817864530739	104.25
DNAJC21	425.857142857143	24	54.1428571428571	0.184808246437358	78.1428571428571
CCL13	80.5	3.5	11	0.184807256235828	14.5
THOC5	234.555555555556	15.1111111111111	23.4444444444444	0.184751262767632	38.5555555555556
SIRT7	222	28.3333333333333	11	0.184626436781609	39.3333333333333
NKTR	708.25	70.25	76.5	0.184619592605023	146.75
THAP6	116.8	7.2	14.5	0.184619306013178	21.7
CMC1	76.3333333333333	5	9.66666666666667	0.184617253692239	14.6666666666667
TPM1	209.8	14.68	23.32	0.184596242195345	38
STMN4	210.666666666667	16.8333333333333	22.3333333333333	0.184554936554046	39.1666666666667
MORF4L1	209.5	10.1666666666667	25.75	0.184527927103336	35.9166666666667
ZCCHC9	271	17	33	0.18450184501845	50
RBM17	259.8	26	21.4	0.184477355647091	47.4
CEP83	451.6	32.4	50.2	0.184421739342253	82.6
CENPJ	939	56.5	101.5	0.184326488948212	158
FMR1NB	170	17	11	0.184313725490196	28
CCDC50	394	32	41	0.184267621294714	73
TCEAL4	145.375	9.375	18.5	0.184224501120798	27.875
KIN	250.5	14	32	0.184195646027707	46
BAZ1A	577.166666666667	45.1666666666667	50.1666666666667	0.184152239146442	95.3333333333333
C1orf141	216.166666666667	12.1666666666667	27.1666666666667	0.184110857382404	39.3333333333333
CWF19L2	690	49	78.3333333333333	0.184021000788833	127.333333333333
GDF5OS	250	37	9	0.184	46
TIMM44	224.6	18.4	22.2	0.183947156140077	40.6
KRI1	350.166666666667	30.8333333333333	33.1666666666667	0.183850767014848	64
UBA52	110.75	8.5	12.5	0.183795724024736	21
TXLNG	462	31	53	0.183712121212121	84
S100A13	98	5	13	0.183673469387755	18
SFI1	696.090909090909	84.1818181818182	37.5454545454545	0.183652125504329	121.727272727273
ACAD9	218.857142857143	16.1428571428571	16	0.183582135755504	32.1428571428571
CHST13	283	44.5	7	0.183532095144998	51.5
CCDC82	406.25	29.875	35.875	0.183440587823547	65.75
CFL1	138.428571428571	4.14285714285714	20.8571428571429	0.183423343632179	25
BAZ1B	1483	104	168	0.183412002697235	272
DBF4	292.25	11.75	35.75	0.183341920515272	47.5
PPP1R17	129.5	9.5	14.5	0.183312655086849	24
AC092587.1	131	10	14	0.183206106870229	24
HIST1H2AA	131	12	12	0.183206106870229	24
SH2D4B	366.333333333333	42	24.6666666666667	0.183190266771671	66.6666666666667
CXXC1	443.666666666667	47.6666666666667	32.1666666666667	0.183187513027136	79.8333333333333
RPL14	130.333333333333	10	17	0.183185219381769	27
SLBP	237.333333333333	27.3333333333333	15.6666666666667	0.183153352373153	43
C1orf115	142	18	8	0.183098591549296	26
ZNF440	227.6	18	21.8	0.183088022526193	39.8
TPM3	193.4375	15.3125	20.1875	0.18306502698387	35.5
MAP7D3	844.25	58.75	95.75	0.183050586674636	154.5
PRPF3	683	46	79	0.183016105417277	125
IQCF2	164	17	13	0.182926829268293	30
RPS4Y1	262.5	22	26	0.182857806286826	48
ERC2	742.5	50	83.5	0.182797805642633	133.5
GTPBP4	387	32	41.5	0.182717440288418	73.5
MBD3L5	208	28	10	0.182692307692308	38
PTH	115	6	15	0.182608695652174	21
IFT81	440.2	28.8	49.8	0.182584896797241	78.6
TCEAL8	95.5	11.5	5.5	0.182547932547933	17
NPPC	126	10	13	0.182539682539683	23
RPL28	124.5	14.25	8.625	0.182457054630599	22.875
ZNF337	751	68	69	0.182423435419441	137
FAM43B	329	45	15	0.182370820668693	60
ASPM	2170.33333333333	188.666666666667	214.333333333333	0.18236657122343	403
SZRD1	130.4	14.6	9.4	0.182235729299166	24
UTP14A	603.333333333333	42	66.6666666666667	0.18214504949349	108.666666666667
CDCA8	280	26	25	0.182142857142857	51
ETAA1	332	20	29.75	0.18211544427139	49.75
MAGEB3	346	18	45	0.182080924855491	63
ZNF25	456	18	65	0.182017543859649	83
GOLGA6L2	461.25	41.25	39.75	0.181899498864421	81
PET100	57.75	6	4.25	0.181823954607562	10.25
ASIP	132	12	12	0.181818181818182	24
DEFB115	88	5	11	0.181818181818182	16
LEAP2	77	11	3	0.181818181818182	14
NCBP2AS2	99	18	0	0.181818181818182	18
PHF5A	110	8	12	0.181818181818182	20
ZNHIT1	154	17	11	0.181818181818182	28
BARX1	177	13	17	0.181771653543307	30
CETN3	143.166666666667	9.66666666666667	15.8333333333333	0.181715290023005	25.5
ANKRD40CL	109.666666666667	8.66666666666667	11	0.181668477580213	19.6666666666667
TTF1	647.5	38	81.5	0.181654625301034	119.5
NUSAP1	301.375	20.25	36.375	0.181625023312516	56.625
RPL17-C18orf32	209	14	24	0.181578947368421	38
NAA40	137	8.6	12.6	0.181572322625459	21.2
PNMA8C	204	14	23	0.181372549019608	37
C15orf40	103.666666666667	7.44444444444444	9.55555555555556	0.181357568648678	17
THEG	290.333333333333	33	19	0.181342271089576	52
ODF2	492.857142857143	37	51.8571428571429	0.181315020712782	88.8571428571429
IL26	171	10	21	0.181286549707602	31
ZNF723	513	18	75	0.181286549707602	93
POP1	603.5	44	52	0.18126440829918	96
MRPL53	91	12.5	3	0.18125	15.5
SRP14	102.333333333333	5	13.6666666666667	0.181220314212642	18.6666666666667
SPINK5	702	57.3333333333333	76.3333333333333	0.181144933177446	133.666666666667
BMERB1	136.25	10.625	14.125	0.181138697972485	24.75
SPANXN4	127.5	5.5	17	0.181138306138306	22.5
GPI	264.285714285714	18	16.0714285714286	0.181130992745578	34.0714285714286
ZFP82	290.5	20	32	0.181122448979592	52
THAP5	267.666666666667	9.66666666666667	25.3333333333333	0.181107304261462	35
FGF2	243.666666666667	31	14	0.18107825567503	45
FAM9B	206	17	19.5	0.181011513940432	36.5
ALKAL2	102.5	10.1666666666667	7.83333333333333	0.180953532114293	18
MXI1	142.307692307692	14.7692307692308	8.76923076923077	0.180922921577572	23.5384615384615
FBXO39	176	14	12.3333333333333	0.180831238478297	26.3333333333333
CEP131	755.857142857143	84.1428571428571	47.7142857142857	0.180772740266418	131.857142857143
DNAJC9	260	20	27	0.180769230769231	47
CXorf65	112.5	8.5	14.5	0.18071818891491	23
FGF17	210.5	24	14	0.180645889792231	38
MRPS34	221.5	29	11	0.180632008154944	40
RPL22	81	4.66666666666667	10.3333333333333	0.180567597804194	15
SPANXN5	72	3	10	0.180555555555556	13
SPC25	169.5	7.5	22.5	0.180473602484472	30
PDRG1	133	8	16	0.180451127819549	24
C10orf120	247	20.5	25	0.18042804843706	45.5
H2AFZ	127.5	9	14	0.180394931102362	23
TP53RK	187	21.5	10.5	0.180380883938196	32
TEX35	156.857142857143	7.71428571428571	22.4285714285714	0.180361236471258	30.1428571428571
AC021097.2	122	10	12	0.180327868852459	22
RAB13	122	7	15	0.180327868852459	22
TCEAL6	183	11	22	0.180327868852459	33
CETN2	172	7	24	0.180232558139535	31
ZC2HC1B	222	20	20	0.18018018018018	40
RNF227	137.333333333333	20	4.66666666666667	0.180171459576777	24.6666666666667
ZIM3	472	25	60	0.180084745762712	85
SYCP1	906.333333333333	32.6666666666667	130.666666666667	0.180081670769859	163.333333333333
ZNF689	500	63	27	0.18	90
BHLHA15	189	24	10	0.17989417989418	34
JAKMIP2	801.75	67.5	76.75	0.17989262978604	144.25
ASDURF	65.25	4.25	7.75	0.17984675229741	12
DNAJC27	180	12.6666666666667	17	0.179844512047902	29.6666666666667
ZNF593	145	19.5	6.5	0.179822043628014	26
ZNF716	495	25	64	0.17979797979798	89
FAM47E-STBD1	198.333333333333	12.6666666666667	20.6666666666667	0.17972630847602	33.3333333333333
AC116366.3	1213	77	141	0.179719703215169	218
ZNF732	584.5	27	78	0.179640850017562	105
SAP30L	154	12.3333333333333	15.3333333333333	0.179621986235149	27.6666666666667
BTBD10	250.428571428571	23.7142857142857	13.5714285714286	0.179618415676347	37.2857142857143
RPS16	110.333333333333	9.83333333333333	10.3333333333333	0.179563732805206	20.1666666666667
ZMYND11	488.5	34.6666666666667	52.25	0.179553693434899	86.9166666666667
BTG3	198	12	19	0.179524244741636	31
HMMR	498.166666666667	20.1666666666667	65.8333333333333	0.17948735319514	86
ZFP37	635.333333333333	24	90	0.179441754383707	114
GNGT2	78.5	2	12	0.179430171277997	14
SELENOH	112.333333333333	9.66666666666667	10.6666666666667	0.179393900959047	20.3333333333333
IMP3	184	25	8	0.179347826086956	33
C6orf223	189.666666666667	29	7.33333333333333	0.17933352478807	36.3333333333333
MDK	119.666666666667	6.33333333333333	15	0.179322489698489	21.3333333333333
C22orf31	290	22	30	0.179310344827586	52
NPIPA1	251.333333333333	23.3333333333333	20.3333333333333	0.179257770490647	43.6666666666667
SGO2	533	23.3333333333333	64	0.179183454524731	87.3333333333333
GKAP1	215.25	13.75	27.25	0.179141729551566	41
ZNF700	737	50	82	0.179108928000493	132
C22orf23	173.75	17.25	14.25	0.179033020018043	31.5
CCSAP	213	20	17	0.178988603988604	37
FGF22	167.5	29	1	0.178966131907308	30
SMIM18	66.5	3.5	6	0.178947368421053	9.5
MPHOSPH6	117	6.8	13.4	0.178905997223747	20.2
RBM8A	151	17	10	0.178865651334728	27
SGO1	315.125	19	36.625	0.178826881650048	55.625
ZNF860	632	42	71	0.17879746835443	113
ZNF107	636.5	22.75	95.5	0.17873793972806	118.25
ZNF404	551.5	33.5	65	0.178603132644204	98.5
AC073612.1	84	8	7	0.178571428571429	15
MYMX	84	14	1	0.178571428571429	15
DNAJC2	317.5	21.5	38.6666666666667	0.17851787554074	60.1666666666667
ARPP19	96.4	3.2	13.8	0.178445428721609	17
MARVELD3	247.6	38.8	6.4	0.178300018909121	45.2
SPATS2	100.642857142857	4.35714285714286	9.35714285714286	0.178266967222182	13.7142857142857
CEP290	980.5	53.3	121.8	0.178259520640592	175.1
CCDC102A	550	64	34	0.178181818181818	98
AC010542.3	73	8	5	0.178082191780822	13
CCDC63	523.333333333333	33	60.3333333333333	0.178062209990258	93.3333333333333
GGA1	240.307692307692	11.2307692307692	18.1538461538462	0.178050113790127	29.3846153846154
SYCP3	236	12	30	0.177966101694915	42
PPP1R36	146.25	12.5	12.5	0.177930434743231	25
CGAS	484.5	35.5	50.5	0.177929491630024	86
MYL3	120.5	4.5	14	0.177926421404682	18.5
PURG	277.333333333333	28.3333333333333	20.3333333333333	0.177892806546134	48.6666666666667
PCLAF	99.5	6.5	11	0.177846790890269	17.5
EPM2AIP1	262.666666666667	23.3333333333333	11.6666666666667	0.177740791598305	35
FAM9A	332	22	37	0.177710843373494	59
SH2D4A	350.666666666667	21.6666666666667	38	0.177691774175444	59.6666666666667
GTF2E2	172	9	22	0.177629992910321	31
FAM92A	169.5625	15.6875	12.75	0.177621014010863	28.4375
FILIP1	1168	79.3333333333333	128	0.177477719700047	207.333333333333
SRSF11	331.333333333333	40.8333333333333	32.1666666666667	0.17743419495268	73
PLA2G2A	130.5	9.5	13.5	0.177350427350427	23
RGS8	145	14	11	0.17729044834308	25
NDUFB4	99.5	11.75	5.5	0.177237108190091	17.25
CDC42SE1	79	8	6	0.177215189873418	14
ZNF735	412	22	51	0.177184466019417	73
MRPL11	135.4	11.2	12.6	0.177090995922654	23.8
RRP36	144	14.5	15.5	0.177073625349487	30
DCLK3	732.5	65	64.5	0.177021472717107	129.5
GABARAPL2	76	5	8	0.176982556916767	13
H2AFV	92.25	7.25	9.25	0.176971599812615	16.5
POLE3	147	10	16	0.17687074829932	26
H2AFJ	110.5	8.5	11.5	0.176862150320189	20
CENPU	305	19.3333333333333	36	0.176834299732382	55.3333333333333
TOMM20L	113	12	7.5	0.176831436699858	19.5
SUDS3	328	25	33	0.176829268292683	58
IQCD	402.666666666667	34	37	0.176817134250544	71
TOPORS	1012.5	112	67	0.176782052533932	179
MND1	144	7	18.8	0.176638748456139	25.8
TBRG1	196	10	21.25	0.176629355127901	31.25
MKI67	3076	189	354	0.176619110320768	543
ROCK1	863.333333333333	52.3333333333333	86.6666666666667	0.176606309723079	139
PSMC6	156.5	12.2	12.9	0.176491375012036	25.1
CCDC179	68	7	5	0.176470588235294	12
CMC4	68	3	9	0.176470588235294	12
TRDJ1	17	1	2	0.176470588235294	3
ZNF439	326.666666666667	24.6666666666667	36.6666666666667	0.176442782999502	61.3333333333333
COX19	106	8	10.5	0.176411657559199	18.5
TMSB15B	62.5	2.5	8.5	0.176388888888889	11
SMIM4	55.3333333333333	7	3	0.176330083109744	10
ZNF681	307.666666666667	13	41.3333333333333	0.176326313199018	54.3333333333333
RPL10	143.777777777778	13.4444444444444	13.4444444444444	0.176259555688218	26.8888888888889
NOC3L	800	44	97	0.17625	141
UBN2	642.666666666667	29.6666666666667	62.6666666666667	0.176233981937654	92.3333333333333
PAXBP1	460.8	32.8	38.2	0.176191794894887	71
AL132780.3	193	15	19	0.176165803108808	34
ZNF740	193	15	19	0.176165803108808	34
C5orf47	176	18	13	0.176136363636364	31
SKA1	164.75	8.5	19	0.176100718167282	27.5
ZNF708	198	6.5	30.5	0.176068390336409	37
MRPL30	131	9.5	13.5	0.17606543263022	23
GPATCH11	220.5	17	22	0.176012145748988	39
ZNF512B	892	65	92	0.176008968609865	157
CCDC71L	275.5	40	7	0.176003231887961	47
GOLPH3	195.5	19.5	12	0.175976040990113	31.5
RBMY1A1	477.5	65	19	0.175936907020873	84
RBMY1E	477.5	65	19	0.175936907020873	84
SRRT	408.181818181818	37.5454545454545	30.5454545454545	0.175931728197385	68.0909090909091
MAGEF1	307	33	21	0.175895765472313	54
TCEA1	151.272727272727	8.81818181818182	17.8181818181818	0.175816539102041	26.6363636363636
CHD1	529.25	35	57.75	0.175714797499641	92.75
NDUFB6	112.666666666667	7.66666666666667	12	0.175681108019341	19.6666666666667
SDHAF3	96.5	10	6.5	0.175588235294118	16.5
STMND1	238	20	22	0.175579710144928	42
GPATCH4	254.2	16.6	31	0.175578441166676	47.6
ZNF676	604	21	85	0.175576036866359	106
CCDC150	471.2	34	49.6	0.175564391708349	83.6
ELOA2	649.5	64.5	49.5	0.175561490302526	114
CCDC134	172.5	12.5	16	0.175500677608794	28.5
ZNF888	718	42	84	0.175487465181058	126
TSNAX-DISC1	138	11	11.5	0.175473289865019	22.5
CCDC190	254.5	17.5	27	0.175464695908117	44.5
TAOK3	160.615384615385	10.0769230769231	15.8461538461538	0.175408128389186	25.9230769230769
RBMY1B	496	68	19	0.175403225806452	87
RBMY1D	496	68	19	0.175403225806452	87
PMAIP1	95	9	6.5	0.175381263616558	15.5
CCDC106	156.2	19.2	11	0.175349668788207	30.2
ATAD5	1534	67	199.5	0.175288517431557	266.5
ZSCAN16	348	30	31	0.175287356321839	61
CCL11	97	4	13	0.175257731958763	17
DNAJC28	388	25	43	0.175257731958763	68
TOP2A	568.333333333333	25	66	0.175252886552691	91
ISY1-RAB43	331	30	28	0.175226586102719	58
CHAF1A	292.4	20.4	28.2	0.175207383879997	48.6
RIIAD1	97	8	9	0.175191815856777	17
RPS13	138.333333333333	10.6666666666667	14	0.175175746653253	24.6666666666667
ZNF479	468	30.5	51.5	0.175164900318684	82
TMCO5A	170.142857142857	13.7142857142857	15.4285714285714	0.175160868440944	29.1428571428571
GMFB	110	7.66666666666667	10.3333333333333	0.175151964418088	18
SINHCAF	122.6	7.6	14.8	0.175140533833826	22.4
NOSTRIN	322.428571428571	12.7142857142857	37.5714285714286	0.175118208001911	50.2857142857143
AP001267.5	510	37.5	51.5	0.175102615360958	89
PRDM5	397.2	27.8	43.2	0.175045028841573	71
FABP12	115	6	13.5	0.175	19.5
LRRC72	172	15	11	0.174949569044563	26
CAMP	171.5	15	15	0.174940496429786	30
RPS4Y2	263	20	26	0.174904942965779	46
PATE4	78.5	6	7.5	0.174852992044275	13.5
CLK1	377	34.6666666666667	28.8333333333333	0.174851725976544	63.5
DSTN	149.333333333333	5.33333333333333	20.6666666666667	0.174832408165741	26
H2AFX	143	12	13	0.174825174825175	25
TRIM17	223.666666666667	20	13	0.174811180543638	33
RBPJ	215.952380952381	12.5238095238095	18.1428571428571	0.174796973940154	30.6666666666667
SPANXB1	103	10	8	0.174757281553398	18
TEC	260.666666666667	16.6666666666667	24.3333333333333	0.174749282703044	41
NARS	190.625	12.5	19.125	0.174707341636813	31.625
IFNG	166	8	21	0.174698795180723	29
DENR	179	8	23	0.174558080808081	31
RRP12	586.857142857143	38.8571428571429	44.2857142857143	0.174473247422177	83.1428571428571
CETN1	172	9	21	0.174418604651163	30
PLEKHJ1	168.8	20.8	8.8	0.174367349870513	29.6
CAVIN1	390	29	39	0.174358974358974	68
ERICH3	724.333333333333	43.3333333333333	64	0.174328355103104	107.333333333333
CXCL13	109	11	8	0.174311926605505	19
RYBP	218	10	28	0.174311926605505	38
ZFP30	158.8	12.4	13.4	0.174253627627996	25.8
ZNF253	352.5	15.75	46	0.174224973894785	61.75
ARRDC2	284.25	26.5	8.25	0.17419903321915	34.75
THAP1	128	8	13.6666666666667	0.174163339844346	21.6666666666667
SMC1B	1198	72	136.5	0.174141724814919	208.5
CLEC3A	148	10	13.3333333333333	0.174093965324849	23.3333333333333
MANF	146	11	15.6666666666667	0.174084283943439	26.6666666666667
AIF1	133.666666666667	6	17.3333333333333	0.174078420522019	23.3333333333333
SPIN3	130.857142857143	9.42857142857143	12.1428571428571	0.174077000632424	21.5714285714286
CFAP77	267.333333333333	29.6666666666667	16.6666666666667	0.17399004718547	46.3333333333333
TPD52L3	136	10	13.6666666666667	0.173977166624225	23.6666666666667
LIN37	120.5	13	8.25	0.173947695106054	21.25
C11orf86	115	18	2	0.173913043478261	20
UCN3	161	13	15	0.173913043478261	28
STK10	624.5	47.5	58.5	0.173908487985647	106
TPM2	230	11.8333333333333	29	0.173895753213767	40.8333333333333
RALBP1	258.6	12.6	39.2	0.173839303360606	51.8
CLEC2B	114.5	8.5	10.5	0.173825503355705	19
SMC2	502.666666666667	21.3333333333333	62.3333333333333	0.173747217140391	83.6666666666667
CCDC68	269	14.5	32	0.173744577604588	46.5
LZTS1	403	26.3333333333333	33.3333333333333	0.173723633944572	59.6666666666667
MX2	223.2	13.6	16	0.173692389047101	29.6
NMNAT1	160.333333333333	8.66666666666667	16.6666666666667	0.173691116231439	25.3333333333333
CDKL2	373.666666666667	19.6666666666667	37.3333333333333	0.17368658292113	57
EFCAB11	122.142857142857	10.2857142857143	10.7142857142857	0.173667643453629	21
TINCR	87.6666666666667	12.6666666666667	2.33333333333333	0.173604269293925	15
ZFP91-CNTF	441.5	35.5	41.5	0.173592643619237	77
RBM28	410	22.2	52.6	0.173557507285366	74.8
PNO1	194	18.5	15	0.173552754435107	33.5
CXCL10	98	7	10	0.173469387755102	17
SPATA45	98	7	10	0.173469387755102	17
C2CD4A	369	59	5	0.173441734417344	64
PHF6	341.75	21.5	37.75	0.173434184067465	59.25
ZNF501	271	18	29	0.173431734317343	47
DHX16	632	58.6666666666667	40.3333333333333	0.173418019009163	99
STMN3	168.5	14	15.75	0.173415073566738	29.75
THRA	227.857142857143	14.7142857142857	19	0.173401416261855	33.7142857142857
ACIN1	734.4	84.8	53.8	0.173378360506913	138.6
SMC3	1217	85	126	0.173377156943303	211
FAM47A	784.5	63.5	72.5	0.173349604646099	136
CDC5L	802	62	77	0.173316708229426	139
AC108941.2	127	6	16	0.173228346456693	22
BATF3	127	12	10	0.173228346456693	22
NEDD8-MDP1	107	8.33333333333333	9.33333333333333	0.17322003428237	17.6666666666667
EZR	586	47	54.5	0.17320819112628	101.5
HABP4	360.5	45.5	17	0.173206031256879	62.5
POP4	121.5	9.33333333333333	14	0.173190652579465	23.3333333333333
C11orf88	143	11	13.75	0.173188104636911	24.75
DNAJB14	121.166666666667	8	11.1666666666667	0.173120577048239	19.1666666666667
RPS2	178.777777777778	14.5555555555556	15.6666666666667	0.173078952467084	30.2222222222222
DCDC2C	364	25	38	0.173076923076923	63
SBDS	195.333333333333	10.3333333333333	24.6666666666667	0.173054263565891	35
TGIF2LY	185	17	15	0.172972972972973	32
PHACTR3	375	38.3333333333333	31.6666666666667	0.172958981311843	70
ZNF830	239	17.5	23	0.172955974842767	40.5
RSF1	682.571428571429	38.4285714285714	80.2857142857143	0.172938487096617	118.714285714286
CARD9	367	32	28.5	0.172937840461503	60.5
C10orf67	333.8	20	38.2	0.172922435221621	58.2
ZC4H2	200.333333333333	14	20.6666666666667	0.172897013848506	34.6666666666667
HAUS8	259.6	15.6	23.2	0.172881265414373	38.8
PPAN	281.6	26.4	23.4	0.172874548331873	49.8
LIN9	449.8	34.4	35.8	0.17285918329522	70.2
C10orf99	81	9	5	0.17283950617284	14
FAM162B	162	17	11	0.17283950617284	28
DNAAF4	278.8	16	33.8	0.172816531705566	49.8
PRKCG	212.5	16.25	11.25	0.17280606411468	27.5
ZNF667	243.666666666667	16.6666666666667	28.6666666666667	0.172793527196124	45.3333333333333
AC079447.1	191	11	22	0.172774869109948	33
JAKMIP3	761.142857142857	65.2857142857143	67	0.172765610176546	132.285714285714
JAKMIP1	588.666666666667	52.1666666666667	50.5	0.172729260762416	102.666666666667
FAM204A	201	11.3333333333333	23.3333333333333	0.172686571897118	34.6666666666667
LRRC75B	165.666666666667	21	4.33333333333333	0.172682206015539	25.3333333333333
SELENOS	191	16.6666666666667	16	0.172672438211659	32.6666666666667
FAM216B	139	17	7	0.172661870503597	24
ZCCHC10	140.285714285714	9.57142857142857	14.2857142857143	0.172658865228932	23.8571428571429
TEKT1	176.5	13.25	15.25	0.172633406432749	28.5
PRPF18	252.666666666667	18.3333333333333	25.6666666666667	0.172612711588027	44
TSLP	127	7.33333333333333	13	0.172606568832984	20.3333333333333
YBX1	304.666666666667	41.3333333333333	12.3333333333333	0.172572676657644	53.6666666666667
C10orf90	388.142857142857	31.5714285714286	27.5714285714286	0.172521561968576	59.1428571428571
PPP5D1	142.333333333333	6.66666666666667	17.6666666666667	0.172489085308692	24.3333333333333
APEX1	153.166666666667	6.83333333333333	16.9166666666667	0.172470124056139	23.75
ZFP62	421.6	24	51	0.172423689730985	75
FGF8	178.833333333333	19.5	11.3333333333333	0.172423333281952	30.8333333333333
C1orf21	111.5	5.5	13.5	0.172419380975531	19
AC023490.5	232	36	4	0.172413793103448	40
LRRC18	261	17	28	0.172413793103448	45
PRLH	87	13	2	0.172413793103448	15
SP140L	444.4	33.2	43.4	0.172383220559995	76.6
CFAP44	398.555555555556	20	37	0.172355288020272	57
DBI	113.714285714286	5.71428571428571	14	0.17235286712961	19.7142857142857
DRC1	384.666666666667	25.6666666666667	36.6666666666667	0.172335600907029	62.3333333333333
LEKR1	235.333333333333	11.5	28.3333333333333	0.172269255119843	39.8333333333333
CCDC151	412.25	36.5	36.25	0.172265062743166	72.75
TOP3A	274.2	22.1	16.1	0.172261778054717	38.2
NOL8	492	25.1428571428571	58.7857142857143	0.172200834346621	83.9285714285714
BCL7C	214	23	12.75	0.17211162053894	35.75
FAM111A	296.666666666667	17	29	0.172097982047407	46
APOLD1	189	23.3333333333333	5.33333333333333	0.172072879330944	28.6666666666667
MRPL28	191.2	16.2	16	0.172058678355244	32.2
C4orf45	186	11	21	0.172043010752688	32
DEFB128	93	3	13	0.172043010752688	16
LRPAP1	247	22	21.3333333333333	0.172006867263034	43.3333333333333
DENND2A	407.625	37.375	29.375	0.171946069002122	66.75
AL162231.1	61.5	9	1	0.171934865900383	10
DDX10	796.333333333333	51	86.6666666666667	0.17191050593952	137.666666666667
VAX1	260	22.5	19	0.17189813920546	41.5
H2AFY	295.4	10.6	38.6	0.171890799066949	49.2
RPS14	145	13	12	0.171841454976772	25
AKAIN1	72.5	5.5	7	0.171815408085431	12.5
MAGOHB	93	6.4	8.8	0.171800178074688	15.2
STAC3	227.8	13.6	24.2	0.171759970366712	37.8
S100Z	99	5	12	0.171717171717172	17
SPINT4	99	6	11	0.171717171717172	17
BCLAF3	466.75	44.75	41.5	0.171714435240364	86.25
THOC7	111.5	6.25	11.25	0.171652476780186	17.5
CENPQ	268	9	37	0.171641791044776	46
PPP1R14A	117.6	13.6	7	0.171592681418465	20.6
ZFP1	221.25	12.5	22.5	0.171578452925202	35
PDGFA	174.5	19.25	11	0.171555614635496	30.25
GABARAPL1	69	5.625	7.625	0.171534325955761	13.25
CTDSPL2	220	17	17.5	0.171485186437607	34.5
RSPO1	233	22.6666666666667	17.3333333333333	0.171465489463169	40
ZNF718	336	15.6666666666667	47	0.171434721451608	62.6666666666667
TEX53	70	8	4	0.171428571428571	12
C8orf33	234.75	22.5	17.75	0.171390795027441	40.25
C11orf52	83.5	6	7	0.171378418329638	13
PPHLN1	281.066666666667	30.4	16.6666666666667	0.171372515992614	47.0666666666667
MTIF2	173.285714285714	9.42857142857143	15.7142857142857	0.171368009038178	25.1428571428571
KAT7	435.428571428571	32.4285714285714	36.5714285714286	0.171356415169088	69
RBMXL1	274	35	12	0.171340473872119	47
SRSF12	114.666666666667	18.6666666666667	6.66666666666667	0.171283502654403	25.3333333333333
MYL5	120	8	11.2	0.171244041363261	19.2
CALB1	137.8	3.6	14.2	0.171233780868669	17.8
HP1BP3	204.363636363636	11.5454545454545	25.9090909090909	0.171233369971075	37.4545454545455
SPDYE3	549	55	39	0.171220400728597	94
SRSF9	149.666666666667	19.6666666666667	6	0.17118463475722	25.6666666666667
FHAD1	533.333333333333	33.8888888888889	59.6666666666667	0.171165891441025	93.5555555555556
IQCF1	123.5	8.5	13	0.171138211382114	21.5
MRPL33	62.6666666666667	2.66666666666667	8	0.171125975473802	10.6666666666667
ZNF91	664.25	25.25	105	0.17109576536458	130.25
PHLDA2	152	16	10	0.171052631578947	26
PINX1	215.5	11	23.1666666666667	0.171017045596219	34.1666666666667
MRPL15	243.666666666667	25	16.6666666666667	0.170926968395323	41.6666666666667
GRPEL2	158.333333333333	17.6666666666667	9	0.170862363387978	26.6666666666667
SLF2	772.2	48.2	75	0.17085824550459	123.2
RBM39	212	23.8235294117647	15.4117647058824	0.170836205414606	39.2352941176471
C10orf143	96	13.3333333333333	2.33333333333333	0.170811287477954	15.6666666666667
MRM3	235.666666666667	19.6666666666667	17.6666666666667	0.170782889426957	37.3333333333333
ING2	209	17.5	19	0.170781573498965	36.5
RPS15A	78.5714285714286	6.42857142857143	6.57142857142857	0.170742070882817	13
UQCRQ	82	10	4	0.170731707317073	14
MSANTD3	187.25	9.75	21.75	0.170722196896265	31.5
CASC1	464.555555555556	17.6666666666667	41.5555555555556	0.170711933783266	59.2222222222222
ICE1	1205.5	48	90	0.170639437562772	138
ZNF267	202.2	15	18.6	0.170633638541394	33.6
CDK7	141.7	7.8	11.6	0.170586490171115	19.4
PPL	1541.66666666667	142.666666666667	118	0.170550119022038	260.666666666667
FAM47B	645	57	53	0.170542635658915	110
ANKRD36	844	50	96	0.170509497037419	146
GAR1	217	25	12	0.170506912442396	37
KIF5C	516.5	29	53	0.170475169114008	82
ACBD7	88	3	12	0.170454545454545	15
CCDC81	422.25	37.75	37.25	0.170414132392859	75
CCDC105	499	49	36	0.170340681362725	85
C2CD4B	364	55	7	0.17032967032967	62
LRRC47	316.5	26.5	19.5	0.17032590051458	46
POLDIP3	305	23.4285714285714	27.1428571428571	0.170309139111873	50.5714285714286
MRPL58	156.333333333333	15.3333333333333	12	0.170305544160323	27.3333333333333
PABPC4L	370	26	37	0.17027027027027	63
NCOA7	363.571428571429	15	35.7142857142857	0.170219769669429	50.7142857142857
RRP1B	758	52	77	0.170184696569921	129
PNRC2	97.5	6	9.5	0.170156731757451	15.5
SSX3	186.666666666667	11.3333333333333	20.3333333333333	0.17013944823769	31.6666666666667
AVPI1	147	18	7	0.170068027210884	25
SSX5	181.666666666667	12.6666666666667	19	0.170067108767692	31.6666666666667
SYTL4	510	38	47.5	0.170047271531606	85.5
ATP6V1G2	107.75	13.5	4.25	0.170039482794256	17.75
KIF3B	747	55	72	0.170013386880857	127
GIMAP7	300	16	35	0.17	51
CD2	242	9	31	0.169997643681854	40
AFAP1	545.333333333333	26	58.3333333333333	0.169988302775676	84.3333333333333
ISG20L2	353	16	44	0.169971671388102	60
PBDC1	232.5	10.5	29	0.169962631345272	39.5
NCK2	179.25	12.5	15.25	0.169944831158766	27.75
COA5	73.5	5	7.5	0.169937060348019	12.5
RBMY1F	459	60	18	0.169934640522876	78
LSM7	61.75	3	6.75	0.169911168350835	9.75
ARID4A	679.285714285714	34	74.1428571428571	0.169909327921533	108.142857142857
HES7	200	26	7.33333333333333	0.169875062468766	33.3333333333333
TSGA10	669.333333333333	57.3333333333333	56.3333333333333	0.169862466862511	113.666666666667
SSB	211.5	9.5	27.75	0.169836081739639	37.25
ZC3H3	513.5	53.5	36	0.169831223628692	89.5
AL031847.2	53	4	5	0.169811320754717	9
PYHIN1	380.5	18.3333333333333	45.6666666666667	0.169805166156068	64
MORN3	200	12	21.5	0.169791666666667	33.5
USP49	396	38.4	23	0.169768249354005	61.4
TMEM191C	194	22	7.8	0.169740883462264	29.8
ANKRD20A3	356.5	20.25	39	0.169703032142704	59.25
CNTLN	898.5	51	104.5	0.169679270062902	155.5
FLACC1	236.6	9.6	30.2	0.169675712461357	39.8
UBXN1	255	32.3333333333333	10.1666666666667	0.169664223859926	42.5
C19orf33	95.5	3.5	13	0.169644839067703	16.5
FAM200B	340.5	17	28.5	0.169615677321157	45.5
THYN1	195.5	10	23	0.169571619812584	33
YJU2	241.5	19.5	21	0.169543343653251	40.5
RPS27	82.5	8.5	5.5	0.169532627865961	14
ZNF354B	373	25.5	39	0.169507852892401	64.5
PRSS35	413	35	35	0.169491525423729	70
RERGL	157	11.3333333333333	15.6666666666667	0.169489568709729	27
CXorf58	277	22.3333333333333	26	0.16948674736394	48.3333333333333
BEX2	129.666666666667	15.3333333333333	6.33333333333333	0.169477103960396	21.6666666666667
POLR3G	133.5	8.16666666666667	15	0.169461701779102	23.1666666666667
EIF4B	354.444444444444	43.3333333333333	20.6666666666667	0.169444233204084	64
THAP9	227.833333333333	15.1666666666667	18.1666666666667	0.169401808993797	33.3333333333333
RPS10-NUDT3	203.333333333333	18.6666666666667	14.6666666666667	0.169317353478553	33.3333333333333
ZNF275	378	35.3333333333333	29	0.169309709203326	64.3333333333333
MBD1	487.125	51.0625	30.875	0.169275087551562	81.9375
ANKRD18A	696.5	36.5	82	0.169226631003137	118.5
SNRPA1	160	12	14.5	0.169169566861402	26.5
PDCD7	294	34	16.5	0.16912220998899	50.5
RPS10	184	17	13.75	0.169076147878199	30.75
C2orf42	145.777777777778	10.7777777777778	10.6666666666667	0.169062193419458	21.4444444444444
SMIM31	71	3	9	0.169014084507042	12
NUDC	216.666666666667	14.3333333333333	21.6666666666667	0.169008632421453	36
MBP	135.142857142857	13.9285714285714	8.42857142857143	0.16897841856956	22.3571428571429
ING5	215.5	16.75	20.25	0.16895254371209	37
SMC5	1101	80	106	0.168937329700272	186
PWWP3A	467.428571428571	38	33.1428571428571	0.168932336346017	71.1428571428571
AC002094.3	148	20	5	0.168918918918919	25
RBM15	938.571428571429	110	48.5714285714286	0.168903998094599	158.571428571429
AC011499.1	77	12	1	0.168831168831169	13
ZNF474	154.333333333333	9	13.6666666666667	0.168803418803419	22.6666666666667
ZNF287	409	24.5	36	0.168764552643106	60.5
ARL13A	208.25	15.5	18.75	0.168740191523728	34.25
DNAJB6	177.090909090909	12.6363636363636	15.5454545454545	0.168711146714436	28.1818181818182
MISP3	243.333333333333	34.6666666666667	6.33333333333333	0.168694434957858	41
ZNF786	739	76	48.5	0.168687714966046	124.5
FERD3L	166	21	7	0.168674698795181	28
CAST	449.233333333333	12.7666666666667	62	0.168667846057261	74.7666666666667
SPATS2L	259.470588235294	14.5882352941176	29.5294117647059	0.168643578026369	44.1176470588235
ZNF334	575.4	35.8	63.6	0.168633300043301	99.4
PSMC3IP	136.142857142857	8	14.8571428571429	0.168607374229313	22.8571428571429
SMC1A	607.8	39.2	73.6	0.16856689900009	112.8
NPS	89	5	10	0.168539325842697	15
PYDC1	89	8	7	0.168539325842697	15
MDM1	270.125	19.25	23.125	0.168537835818281	42.375
C8orf89	111.333333333333	4.66666666666667	14.6666666666667	0.168535936113576	19.3333333333333
FAM95C	163.333333333333	13.6666666666667	15	0.168528979542747	28.6666666666667
DNLZ	147.5	20.5	3.5	0.168515317391722	24
TXLNA	546	38	54	0.168498168498169	92
AC013470.2	166	11.6666666666667	20.3333333333333	0.168487433350533	32
CCDC89	374	31	32	0.168449197860963	63
HES2	102	11.5	5	0.168390798394805	16.5
CHD6	850	46.6	76.6	0.168390768331253	123.2
CAPSL	192.666666666667	16.6666666666667	15.6666666666667	0.168381691408007	32.3333333333333
CCDC103	131.333333333333	10.6666666666667	9.66666666666667	0.16837841480009	20.3333333333333
LRRIQ3	246.333333333333	10.6666666666667	30.1666666666667	0.168375334517192	40.8333333333333
MSL1	381	26.5	34.5	0.16833471304233	61
GLRB	225.5	9.75	20	0.168306329583181	29.75
AIM2	255	11.5	32	0.168301880204605	43.5
CD3G	77.75	3.5	7.25	0.168273393273393	10.75
ZFP92	416	42	28	0.168269230769231	70
GALNT6	157.2	13.6	8.8	0.168175526781739	22.4
KIF3A	534.333333333333	37.5	52.5	0.168150835447125	90
CNBD2	288.714285714286	20.7142857142857	24.5714285714286	0.168063971737417	45.2857142857143
NDUFB9	176.8	16	13.6	0.168023330447297	29.6
BEX1	125	15	6	0.168	21
SF3B6	125	9	12	0.168	21
ANKRD12	663.714285714286	29.2857142857143	83.8571428571429	0.167939240821651	113.142857142857
FHL1	177.954545454545	5.68181818181818	22.9090909090909	0.167938447167739	28.5909090909091
NDUFA2	87.5	9	5.5	0.167862838915471	14.5
CCDC170	715	45	75	0.167832167832168	120
RARRES2	161	16	11	0.167804915692403	27
CAMTA1	321.5	20.2	22.4	0.167794504196959	42.6
SELENOW	86.5	3.75	10.75	0.167759110278215	14.5
TARS	231.555555555556	11	23.1111111111111	0.167738669863148	34.1111111111111
CHCHD6	199.25	20	13.75	0.167673202784542	33.75
APTX	201	13.0588235294118	18.6470588235294	0.167657335575454	31.7058823529412
ASCL4	173	23	6	0.167630057803468	29
RSAD2	251	23.5	17.5	0.167599850690556	41
XPA	268.5	16.5	28.5	0.167582417582418	45
PHF23	205.454545454545	14.3636363636364	17	0.167579948446003	31.3636363636364
GORAB	255.333333333333	19.3333333333333	22.6666666666667	0.167565096003873	42
WBP4	376	12	51	0.167553191489362	63
SFRP1	246	7	33	0.167537393544693	40
TMCO1	153.5	12.6666666666667	13.5	0.167525109686598	26.1666666666667
IMP4	217.166666666667	23.5	10.6666666666667	0.16751032021025	34.1666666666667
PHF20L1	420.636363636364	23.3636363636364	43.9090909090909	0.16749708922548	67.2727272727273
LMO3	106.8	6.73333333333333	10.4666666666667	0.167475859188624	17.2
ZNF260	412	15	54	0.16747572815534	69
ABCB1	848	41	59.6666666666667	0.167470760233918	100.666666666667
USP21	271.833333333333	31.5	10.5	0.167415481546178	42
AC069368.1	227	17	21	0.167400881057269	38
DDX21	749	42	83.5	0.167386508765819	125.5
PEX11A	139.75	10.75	11	0.167369545659019	21.75
FGF3	239	32	8	0.167364016736402	40
HDGFL2	252.3	21.7	27.7	0.167338588071579	49.4
PIBF1	557	38.6666666666667	54.6666666666667	0.167277541628868	93.3333333333333
VAMP4	140.5	12.5	11	0.167249240121581	23.5
MBD2	256.5	27.75	15.5	0.167239470817573	43.25
CCER2	194	18	13.5	0.167231603599162	31.5
FIS1	97	10.6666666666667	5.5	0.167156255388288	16.1666666666667
FBXO43	372	21	32	0.16713747645951	53
C17orf80	382.714285714286	19	39.5714285714286	0.167130696178411	58.5714285714286
TCEA2	235.166666666667	22.1666666666667	17.1666666666667	0.167128310927659	39.3333333333333
CCDC154	431.666666666667	41.3333333333333	28	0.167101279860924	69.3333333333333
RALYL	195.857142857143	12.5714285714286	19.5714285714286	0.16707548058791	32.1428571428571
SGCB	170.333333333333	12	12	0.167073104754176	24
CCDC149	434.75	30	36.75	0.167035670287993	66.75
SPX	75.6666666666667	8.33333333333333	3.66666666666667	0.166998722860792	12
RNF169	393.5	36	26.5	0.166997425445183	62.5
MED26	191.833333333333	15.8333333333333	13.3333333333333	0.166902717516817	29.1666666666667
CCDC196	201.75	8.625	25.5	0.166898991558817	34.125
NETO1	198.25	9.75	13	0.166885321271339	22.75
SMARCA1	1060.66666666667	77.3333333333333	99.6666666666667	0.166867629143282	177
N4BP2L1	138.444444444444	16.2222222222222	6.66666666666667	0.166858270471137	22.8888888888889
VTI1A	210	23.5	11.5	0.166852057842047	35
UBE2T	122	9.5	9	0.16681067069878	18.5
SENP2	198.285714285714	18	13.1428571428571	0.166793767790907	31.1428571428571
CCDC90B	133.5	11.75	8.33333333333333	0.166766937990091	20.0833333333333
CCDC121	287.333333333333	25	25.3333333333333	0.166704817963811	50.3333333333333
UBE2L3	162.666666666667	9.33333333333333	17.3333333333333	0.166700811303348	26.6666666666667
C21orf59-TCP10L	297	19	30.5	0.166666666666667	49.5
AC006254.1	96	6	10	0.166666666666667	16
AP001931.1	18	0	3	0.166666666666667	3
C11orf97	126	11	10	0.166666666666667	21
CCDC194	234	35	4	0.166666666666667	39
COX8C	72	11	1	0.166666666666667	12
DDA1	102	8	9	0.166666666666667	17
FGFBP1	234	11	28	0.166666666666667	39
GREM2	168	12	16	0.166666666666667	28
IGKJ4	12	0	2	0.166666666666667	2
MRPS12	138	12	11	0.166666666666667	23
MTRNR2L1	24	3	1	0.166666666666667	4
MTRNR2L6	24	3	1	0.166666666666667	4
PYURF	114	13	6	0.166666666666667	19
SCGB1D1	90	4	11	0.166666666666667	15
TRAJ21	18	0	3	0.166666666666667	3
TRAJ43	18	2	1	0.166666666666667	3
C2orf49	211	12.5	22.5	0.166583484573503	35
TRMT10C	357.5	20	39.5	0.16645988420182	59.5
CLUAP1	191.363636363636	13.8181818181818	15.8181818181818	0.166445051532567	29.6363636363636
MLLT1	559	34	59	0.166368515205725	93
ALKAL1	120	12.5	7.5	0.166352398910538	20
IMPACT	190.166666666667	7.66666666666667	14	0.166343317132204	21.6666666666667
NDUFA7	69.5	7.5	4	0.16624895572264	11.5
CCDC127	164.5	18.5	9.5	0.166248606465998	28
ANKRD36B	586.4	35.6	67.2	0.166242138540201	102.8
NOLC1	434.25	13.875	66.125	0.166222624574124	80
EPB41L4A	686	58	56	0.166180758017493	114
DNAJC17	161	11.4	16.8	0.166159417218016	28.2
GCC2	437.375	13.625	52.625	0.166153075140626	66.25
GNAI1	133.555555555556	8.11111111111111	11.3333333333333	0.166103618305125	19.4444444444444
HMG20B	204.857142857143	16.8571428571429	17	0.166070744084913	33.8571428571429
KIAA0895	360.777777777778	24.8888888888889	33.3333333333333	0.166055762368565	58.2222222222222
ZNF443	367.5	23.5	40.5	0.166053464977645	64
CCDC69	154.25	13.5	11.75	0.166047515116664	25.25
CARD18	70.5	3.5	8	0.166013071895425	11.5
EIF4H	238	28.5	11	0.165994623655914	39.5
C8orf86	181.5	19.5	9.5	0.165935297885971	29
NUGGC	436	34.5	36	0.165928325839725	70.5
TGS1	453	20.5	38	0.165907230861112	58.5
RGS2	211	8	27	0.165876777251185	35
ZNF442	446.333333333333	32.3333333333333	44	0.165873710016325	76.3333333333333
CCDC174	384	29	36	0.165844794299807	65
RPL22L1	102.4	7	11.4	0.165839762547496	18.4
TFAP4	166	15.75	8.5	0.165837691037459	24.25
ZNF770	411.5	24.5	43.5	0.165822479498312	68
CEP55	336	20	36	0.1657824933687	56
LBX2	149.666666666667	19.3333333333333	5	0.165755036346463	24.3333333333333
ZNF837	531	67	21	0.165725047080979	88
NDUFAF4	175	9	20	0.165714285714286	29
PRDM9	468.333333333333	43.3333333333333	33.6666666666667	0.16570878035239	77
NEK2	405.666666666667	36.3333333333333	31	0.165638956459065	67.3333333333333
BARD1	346.818181818182	24.3636363636364	26.3636363636364	0.165635425430284	50.7272727272727
BTC	143	12	11	0.165626300457761	23
ZNF728	349	13.5	50	0.165616009477069	63.5
LUZP2	260.666666666667	10.3333333333333	32.6666666666667	0.165577630462024	43
NCL	272.333333333333	7.33333333333333	37.1666666666667	0.165577339020452	44.5
CCDC181	447.75	30.5	44.75	0.165542199841575	75.25
DPCD	163	12	14.6666666666667	0.165512411861296	26.6666666666667
PHF20	404.166666666667	23.8333333333333	48	0.165507900180941	71.8333333333333
RGS4	173.833333333333	7.33333333333333	21.3333333333333	0.165500224849588	28.6666666666667
TAF1D	94.875	7.25	9.5	0.16549312480643	16.75
MRPL19	149	12.4	11.4	0.16549280366495	23.8
SEPTIN11	289	12.6666666666667	32.8888888888889	0.16547134433609	45.5555555555556
NPIPA5	333.5	29.5	25.5	0.165470932852636	55
MTIF3	278	17	29	0.165467625899281	46
TNIP3	289	23	30.5	0.165463203901251	53.5
ZNF679	411	19	49	0.165450121654501	68
RAD50	460.461538461539	29	51.6923076923077	0.165439732945208	80.6923076923077
PHF11	211.625	11.875	22.5	0.165429894277607	34.375
YBX3	255.666666666667	28	11	0.165428464305056	39
CCDC8	538	67	22	0.16542750929368	89
MEF2D	339.4	17.6	14.8	0.165421584624344	32.4
CENPF	1644.5	64	174	0.165416093219561	238
ZNF709	133	11	11	0.165413533834586	22
RAI14	349.5	10.9285714285714	39.3571428571429	0.165412190157187	50.2857142857143
CROCC	1092.5	134.25	45.75	0.16539087398944	180
AC092329.3	490	18	63	0.16530612244898	81
MYZAP	127	10	11	0.165300546448087	21
ZNF626	323.75	13.25	45.75	0.165291959449568	59
ESCO2	271	13.5	32	0.165276357052494	45.5
ADM	132.4	13.6	8.2	0.165240902085836	21.8
ZNF563	257	23	20.5	0.165202469091607	43.5
BRD1	918.666666666667	80.6666666666667	67	0.165196877359623	147.666666666667
ASH1L	1566	98.25	152	0.165126296135499	250.25
PTP4A3	119.5	9.25	10.5	0.165114065844084	19.75
SPATA24	191.428571428571	7.85714285714286	22.8571428571429	0.165103501798131	30.7142857142857
CCDC34	301	21	30.5	0.165043258367772	51.5
CENPE	1646.8	74.4	195.2	0.165041300110501	269.6
SAMD5	135	14	7.5	0.165037840414755	21.5
ING1	251.4	20.6	21.8	0.165026309559613	42.4
TMCC1	271.166666666667	15.8333333333333	16	0.165026278213532	31.8333333333333
CKAP2L	466.5	23.5	55	0.165022133371412	78.5
CXCL8	97	6	10	0.16501860712387	16
TRIP12	718	48.8	47.6	0.16495799403643	96.4
DRG1	162	7.33333333333333	17	0.164954658823869	24.3333333333333
AD000671.2	97	10	6	0.164948453608247	16
AL589666.1	97	15	1	0.164948453608247	16
PDE1C	455.6	28.8	38.4	0.1649318047508	67.2
ZFP91	570	47	47	0.164912280701754	94
FAM227A	614.333333333333	43.3333333333333	58	0.164907662095113	101.333333333333
DCUN1D5	105.111111111111	5	11	0.164869692435157	16
ESF1	653.5	28.5	84.5	0.164848630094626	113
CCDC175	810.5	41.5	92	0.164829943162089	133.5
ANKRD20A2	482.5	30	50.5	0.164825526671573	80.5
TSSK2	358	26	33	0.164804469273743	59
ATP6V1FNB	176	14	15	0.164772727272727	29
METTL14	173.4	16.6	10.8	0.164758849535397	27.4
ZNF664	261	14	29	0.164750957854406	43
CHD3	834.272727272727	59.7272727272727	69.1818181818182	0.164739637186549	128.909090909091
LMOD2	353	22.5	31	0.164723534890138	53.5
ZNF721	437.4	25.4	58.8	0.164720542492201	84.2
SPDYA	165.666666666667	11.3333333333333	15	0.164715853262583	26.3333333333333
LKAAEAR1	217	27	8.5	0.164712199312715	35.5
ORC2	252.666666666667	10.6666666666667	25.3333333333333	0.164674821021712	36
CHMP4A	166.833333333333	7.16666666666667	18.6666666666667	0.16465070279681	25.8333333333333
VPS4B	227.666666666667	9	26	0.164649024024024	35
CCDC84	224.666666666667	18	18	0.164636534435317	36
RACGAP1	156.818181818182	12.7272727272727	12.0454545454545	0.164585672550314	24.7727272727273
MRPS31	395	28	37	0.164556962025316	65
SPRR4	79	2	11	0.164556962025316	13
VRK1	217.25	12.75	22.5	0.164519615920478	35.25
PPP1R16A	296.5	23	14	0.16451048951049	37
NSUN6	217.666666666667	8.33333333333333	20	0.164497741398473	28.3333333333333
UTP14C	766	44	82	0.164490861618799	126
MTDH	316	14.2	40.6	0.164478117729535	54.8
ARL14EPL	152	10	15	0.164473684210526	25
H2BFM	103	10	6.5	0.164460539460539	16.5
TIMM21	182.333333333333	14.3333333333333	16	0.164459914191146	30.3333333333333
PMFBP1	401.1	18.2	48.2	0.164432800444771	66.4
TTLL7	625.8	46.8	55.4	0.164429845093668	102.2
MRPL1	278	12	33.5	0.164415584415584	45.5
ZNHIT6	450.5	25	49	0.164377745964358	74
TJAP1	279.833333333333	24.1666666666667	14.8333333333333	0.164353177345214	39
SOST	213	23	12	0.164319248826291	35
PDGFB	186.75	21	10	0.164308334167337	31
CTTNBP2NL	455	26.5	42.5	0.164296150003754	69
LHX1	273.5	25	13.5	0.164264752122419	38.5
C1orf100	131	14.5	7	0.164241348713398	21.5
ANKRD23	284	27	19.5	0.164239855388643	46.5
SLTM	284.416666666667	24.3333333333333	27.1666666666667	0.164231060789155	51.5
OCEL1	158.444444444444	15.4444444444444	10.5555555555556	0.164227973392821	26
FGF7	137.666666666667	9.33333333333333	13	0.16421610050138	22.3333333333333
NFKBIL1	307.5	43.25	7	0.164210970594973	50.25
CHMP2B	186.75	8	22.75	0.164206018764404	30.75
SCX	201	26	7	0.164179104477612	33
SCEL	571.25	40.25	52	0.164168276659288	92.25
B4GALT7	130.4	13.4	4.8	0.16410246945595	18.2
OTUD6B	229	14	21.5	0.164096440499238	35.5
INO80B-WBP1	313	26	25	0.164063727492694	51
ATP6V1E1	207.25	13.75	20.25	0.164052590825772	34
RPS19	97.8	6.6	9.4	0.164010227694769	16
SMARCD3	246.6	22.2	15.8	0.163996427468342	38
RPL30	86.4	3.8	10.4	0.16399217352845	14.2
TTLL13P	586.25	51.75	41.5	0.163985706617547	93.25
CSNK1G2	191	15.625	14	0.163956501823546	29.625
NOM1	860	70	71	0.163953488372093	141
MT1HL1	61	1	9	0.163934426229508	10
ZNF594	454.5	31	46	0.163933231285079	77
GNGT1	60	2.5	7.5	0.163924794359577	10
MRPL23	158.2	20	6.2	0.163884774793841	26.2
CTNNA1	158.266666666667	9	13.9666666666667	0.163877671365488	22.9666666666667
PIN4	110.111111111111	5.22222222222222	12.7777777777778	0.163843930256386	18
CCDC169	156.333333333333	8.33333333333333	17	0.163816838992134	25.3333333333333
NSRP1	159.454545454545	14.1818181818182	19.4545454545455	0.163797364033201	33.6363636363636
AP000552.4	232	34	4	0.163793103448276	38
IFI16	389.2	14.5	46.4	0.163773402925769	60.9
LRIF1	501	20.5	52.5	0.163731952203687	73
HDDC2	122.5	12.25	6.75	0.163718216799832	19
ATP6V1E2	226	15	22	0.163716814159292	37
WDR87	2892.5	172.5	301	0.163703166177714	473.5
ULK3	188.8	16.6	10.7	0.163702316351245	27.3
NEFM	757.75	29.25	94	0.163698814185812	123.25
CRACR2A	360.5	24	28.25	0.16367902919194	52.25
CCDC13	715	58	59	0.163636363636364	117
PHACTR2	439.625	30.125	40.75	0.163616638953424	70.875
ICA1L	149.75	7.0625	15.0625	0.163612810438841	22.125
ANKRD20A4	482.5	28.5	51	0.163610459842897	79.5
IQCA1L	352.333333333333	27	34.3333333333333	0.163581520655221	61.3333333333333
CSPP1	544.2	53.4	39.4	0.163570953541115	92.8
EIF1AX	130	8	13.5	0.163553639846743	21.5
TCEAL1	159	14	12	0.163522012578616	26
DDRGK1	306	32.5	17.5	0.163510451844569	50
TRIM26	266.5	23.5	18.5	0.163502118930853	42
NRIP3	132.4	8.2	13.8	0.163497403320613	22
HBEGF	208	16	18	0.163461538461538	34
FBXO16	226.285714285714	18.1428571428571	19.7142857142857	0.163424553648134	37.8571428571429
ZNF518A	910.5	38.5	100.5	0.163399194819393	139
PDS5B	1046.66666666667	51.3333333333333	109	0.163371107213575	160.333333333333
RBM25	292	25	28.7142857142857	0.163364951154107	53.7142857142857
RIBC1	247.5	24.5	15	0.163363294791488	39.5
NDUFAF8	76.5	10	2.5	0.163359562093739	12.5
OTUD3	398	37	28	0.163316582914573	65
MYH7	1935	115	201	0.163307493540052	316
CEP128	316.7	29	25.6	0.16328609820785	54.6
RBM6	421.545454545455	43.8181818181818	25.4545454545455	0.163279475727648	69.2727272727273
PUM3	348.5	15.5	47.5	0.163249559082892	63
STX2	229	16	21	0.163210575558137	37
GABARAP	69.5	5	7.5	0.163199895342753	12.5
FAM47E	209.166666666667	9.33333333333333	25.5	0.163180332276154	34.8333333333333
MRTO4	239	14	25	0.163179916317992	39
CCDC148	229.285714285714	14.2857142857143	26.8571428571429	0.163172462442394	41.1428571428572
ZNF141	262.666666666667	14.6666666666667	32.6666666666667	0.163167954707624	47.3333333333333
MRPS18C	105.8	6.6	10.4	0.163149611857877	17
FAM227B	217	11.5714285714286	23.5714285714286	0.16312420589053	35.1428571428571
RPS6KA2	382.777777777778	23.4444444444444	29	0.163116875178758	52.4444444444444
MRPL16	168.5	14.5	13	0.163068655610118	27.5
RERE	523	36.75	28.9166666666667	0.163057589185166	65.6666666666667
ZNF605	656.5	37	70	0.163040450189436	107
ANKRD1	319	17	35	0.163009404388715	52
C8orf48	319	21	31	0.163009404388715	52
CFL2	98.5	3.25	14	0.163004349862172	17.25
ZMAT1	666.5	48	60.5	0.162992490020523	108.5
MYH6	1939	111	205	0.162970603403816	316
CEP135	694.5	51.5	64.5	0.162962375819066	116
ZNF625	238	15.5	24.5	0.162944582299421	40
EDN2	178	22	7	0.162921348314607	29
MRPS5	340.5	26	30.5	0.16290651348096	56.5
LMNB2	620	62	39	0.162903225806452	101
YBX2	264	33.5	7.5	0.162891986062718	41
ZNF653	221.4	17.8	13.4	0.162887182101397	31.2
ALYREF	264	32	11	0.162878787878788	43
SAT2	115.666666666667	8	8.66666666666667	0.162876614060258	16.6666666666667
PCNT	1782	132.5	117.5	0.162793449450966	250
C19orf73	129	18	3	0.162790697674419	21
CCDC172	258	10	32	0.162790697674419	42
NDUFA8	172	12	16	0.162790697674419	28
SPIN2B	183.5	11.25	16.5	0.162781283614503	27.75
CGGBP1	136.5	10	12	0.162749971754604	22
UVSSA	368.333333333333	37.6666666666667	22	0.162744247096691	59.6666666666667
AZI2	208.833333333333	11.3333333333333	21.3333333333333	0.162739339965889	32.6666666666667
IGFBP3	217.875	16.625	17.75	0.162734560045942	34.375
SPDYE16	316.333333333333	29.3333333333333	22.3333333333333	0.162666135034556	51.6666666666667
ZCCHC13	166	16	11	0.162650602409639	27
AC007998.2	123	8	12	0.16260162601626	20
ISCU	136.5	7.83333333333333	13.8333333333333	0.162600192399595	21.6666666666667
CXCL12	108.8	7.4	10.4	0.162588701942172	17.8
HGF	304.5	18	26.9	0.162588214770196	44.9
STK19	228.5	26.25	8.25	0.162585105112279	34.5
GREM1	123	8.66666666666667	12	0.162572934312065	20.6666666666667
MKNK1	224.75	15.5625	16.25	0.162571466094501	31.8125
PSTPIP2	323	20	32.5	0.162569092584063	52.5
OTUB2	153.5	11	10.5	0.162568785856457	21.5
FKBP4	140.6	7	13.2	0.16256013471561	20.2
GPX8	152.333333333333	7.33333333333333	17	0.162523749599033	24.3333333333333
LRRC17	286	17.3333333333333	27	0.162520477730428	44.3333333333333
NF2	398.818181818182	27.8181818181818	39.5454545454545	0.162501451273343	67.3636363636364
CEBPZOS	80	3	10	0.1625	13
LCE6A	80	7	6	0.1625	13
TWIST2	160	14	12	0.1625	26
PVALB	98.75	1	15	0.162476577846464	16
IRF1	180.833333333333	11.8333333333333	15.6666666666667	0.162466189699494	27.5
DDX41	247.166666666667	18.6666666666667	20	0.162459207625915	38.6666666666667
AHI1	461.6	21	43.2	0.162432039302283	64.2
C12orf29	137.666666666667	5.33333333333333	13.3333333333333	0.162429149797571	18.6666666666667
FAM76B	182.833333333333	9.66666666666667	21.1666666666667	0.162410851021481	30.8333333333333
TRIP10	433.666666666667	34.5	31.6666666666667	0.162410191243692	66.1666666666667
ARID4B	903.833333333333	41.3333333333333	105.333333333333	0.162391133266548	146.666666666667
MYH3	1940	109	206	0.162371134020619	315
DKK2	210.333333333333	16	17.6666666666667	0.162354944443703	33.6666666666667
PAFAH1B1	178.5	10	14.5	0.16229563119807	24.5
CHSY1	427.5	31.5	28	0.162294734860961	59.5
UCMA	127	14.5	6	0.162293853073463	20.5
TRMT5	276.666666666667	21	20.3333333333333	0.162259006725612	41.3333333333333
ZNF595	453.5	19	64	0.162247370165618	83
ZNF2	395.6	34	30	0.162238850484576	64
KARS	226.333333333333	13.5555555555556	19.6666666666667	0.162203294771703	33.2222222222222
MRPS18A	195.333333333333	20	12	0.162191261942339	32
CPA6	264.5	18.5	20.5	0.162185354691076	39
GSTA1	222	12	24	0.162162162162162	36
TTC9	222	17	19	0.162162162162162	36
XAGE2	111	8	10	0.162162162162162	18
ZNF311	666	43	65	0.162162162162162	108
CCDC30	362.8	16.28	42.56	0.162081861329664	58.84
FATE1	131.5	11.5	8.5	0.162056010928962	20
PLEKHD1	506	38	44	0.162055335968379	82
C6orf118	469	33	43	0.162046908315565	76
PPIB	216	9	26	0.162037037037037	35
ADAP2	206	18.25	15.875	0.162014446826728	34.125
SPAG1	671	31.5	75	0.162010404552251	106.5
IL21	157.5	11.5	14	0.161946259985476	25.5
DNALI1	269	22	21.5	0.161904761904762	43.5
TRMT13	223.75	12.25	23	0.161904384977779	35.25
ECRG4	134	12.3333333333333	9.33333333333333	0.161901589718491	21.6666666666667
ZNF568	334.357142857143	19.7142857142857	33.9285714285714	0.161900382509416	53.6428571428572
PRAM1	425	26	43	0.161898839137645	69
ZNF587	560.333333333333	42.6666666666667	48	0.161897426493062	90.6666666666667
SGK3	224.5	14	19.75	0.161877775672523	33.75
EEPD1	301.5	19	18	0.161816396154244	37
LACTB	348.666666666667	16.6666666666667	33.6666666666667	0.161774319542012	50.3333333333333
BLOC1S5-TXNDC5	136	13	9	0.161764705882353	22
DUXA	204	20	13	0.161764705882353	33
SRY	204	18	15	0.161764705882353	33
SRP19	97.125	8.25	8	0.161737217118722	16.25
ZNF85	230.153846153846	9.84615384615385	32.0769230769231	0.16173572423144	41.9230769230769
WNT2B	354	42.3333333333333	14.6666666666667	0.161726980863191	57
RGS18	235	16	22	0.161702127659574	38
NEB	4026	171.181818181818	481.636363636364	0.161678352720523	652.818181818182
GDF5	501	43	38	0.161676646706587	81
PPP1R12A	476.5	35	40.3571428571429	0.161660280225528	75.3571428571429
RRBP1	706.714285714286	31	78	0.161654608912583	109
MRPL17	158.5	19	6.5	0.161649899396378	25.5
FAM76A	268.142857142857	10.7142857142857	33.5714285714286	0.161628891153871	44.2857142857143
MIS18BP1	411.2	19.2	46.4	0.161618273724452	65.6
TAF11L13	198	18	14	0.161616161616162	32
TAF11L2	198	16	16	0.161616161616162	32
COA8	112.1	10.3	8.6	0.1616146256394	18.9
EHBP1	427.727272727273	26.7272727272727	38	0.16159681666659	64.7272727272727
PPM1A	235.125	15.75	18.25	0.161591128997655	34
DNAJB5	242.375	18.25	20.125	0.161576267568129	38.375
ZNF43	392.571428571429	11.7142857142857	60.5714285714286	0.161551167151022	72.2857142857143
C10orf142	130	18	3	0.161538461538462	21
EIF3J	178.8	4.8	24.8	0.161519523993696	29.6
HAND2	165	8	17	0.161518511097754	25
CCDC58	117	8.25	11.25	0.161506433845605	19.5
KMT5B	292.8	19.7	27.4	0.161476594168393	47.1
GTPBP10	195	10.4444444444444	18.5555555555556	0.161450341538774	29
STIP1	360.5	19.3333333333333	39.5	0.161439560777003	58.8333333333333
DCX	284	20.6666666666667	24	0.161403110862362	44.6666666666667
ANKRD62	917	61	87	0.161395856052345	148
GTF2H2	190	10.6666666666667	13.3333333333333	0.161382266894534	24
GAPT	98	9	6	0.161380531165665	15
NUMBL	308.5	23.5	19	0.161375225845557	42.5
CDKN2B	108	14.5	2	0.161371237458194	16.5
PMP2	96	5	11.5	0.161363636363636	16.5
DPF1	277.1	20.8	20.9	0.161359809552878	41.7
TEX54	124	14	6	0.161290322580645	20
ZFP42	310	19	31	0.161290322580645	50
AURKC	218.75	19.875	13.25	0.161236531369434	33.125
SPATA1	459	23	51	0.161220043572985	74
CENPT	181.090909090909	21.0909090909091	4.54545454545455	0.161197494422806	25.6363636363636
DDX24	691.666666666667	39.3333333333333	72	0.161143131600089	111.333333333333
CCDC83	391.666666666667	16.3333333333333	46.6666666666667	0.161135757713948	63
H2AFY2	307	14	36	0.161123700346574	50
C9orf135	124.8	7.4	11.2	0.161099873667043	18.6
FBL	205.777777777778	18.4444444444444	12.4444444444444	0.16109198678328	30.8888888888889
PPID	145.666666666667	4.66666666666667	16.3333333333333	0.161077524893314	21
CEP162	934	40.6666666666667	107.333333333333	0.161050240483589	148
CNPY1	133.666666666667	7.66666666666667	14	0.16104143050426	21.6666666666667
DUSP11	266.666666666667	23	18	0.161029851374679	41
CDKL4	219	13	18.5	0.161020621396559	31.5
MRPS9	226.5	18.5	18.5	0.16101807549176	37
CMTM2	164.666666666667	8	20.6666666666667	0.160989879822897	28.6666666666667
SPATA4	171	12.6666666666667	14.3333333333333	0.160985611071892	27
BIN3	149.285714285714	9.57142857142857	14.1428571428571	0.160965464127994	23.7142857142857
LMO7	693.111111111111	55.0555555555556	50.7222222222222	0.160925957335456	105.777777777778
CHST8	301	37	10.5	0.160920606317575	47.5
WFDC11	87	4	10	0.160919540229885	14
MYH1	1939	104	208	0.160907684373388	312
MYH4	1939	100	212	0.160907684373388	312
EPPIN	109	5.33333333333333	12	0.160876160876161	17.3333333333333
ZNF425	450.5	38	42.5	0.160864093959732	80.5
CHMP5	195	8	23	0.160778658976208	31
TMPO	398.666666666667	27.6666666666667	34	0.16077526879855	61.6666666666667
C12orf43	211	12	23.7142857142857	0.16074187121781	35.7142857142857
TAFA2	91.8571428571429	4	10.5714285714286	0.16073378694989	14.5714285714286
GTF3C1	801.666666666667	65.3333333333333	48.3333333333333	0.160719192951788	113.666666666667
AL096814.1	112	8	10	0.160714285714286	18
VPS72	312.666666666667	29.6666666666667	20	0.160704781538952	49.6666666666667
GTF2F2	249	14	26	0.160642570281125	40
BEND6	171.333333333333	9	17.3333333333333	0.160606975643282	26.3333333333333
CCDC39	496.75	27.5	58.25	0.160604747657206	85.75
MRPL41	137	11	11	0.160583941605839	22
SNF8	123.555555555556	6.44444444444444	11.3333333333333	0.160580807901535	17.7777777777778
HDAC2	159.363636363636	10	12.7272727272727	0.160575913854591	22.7272727272727
DCTN4	250.714285714286	16.8571428571429	19.8571428571429	0.160575476505282	36.7142857142857
ZBED2	218	22	13	0.160550458715596	35
CBX4	236.666666666667	15.6666666666667	20.3333333333333	0.160515873015873	36
ZNF480	342.2	21.2	33.8	0.160496844671782	55
SLX1A	81	11	2	0.160493827160494	13
FER	386.6	16.8	40.6	0.160481366605452	57.4
NPIPB11	705.5	62	40.5	0.160475452196382	102.5
CKAP2	447.166666666667	23	50	0.160454166488519	73
DDX27	501.25	34.75	52.25	0.160427993879187	87
CABLES1	252.833333333333	20.8333333333333	15.1666666666667	0.160369977389017	36
MAP3K2	333	23	21.5	0.160365036263019	44.5
HSCB	161	18	7.33333333333333	0.160332339055743	25.3333333333333
GOLGA8K	630	42	59	0.16031746031746	101
CWC22	826.5	69	64.5	0.160279247849097	133.5
PIFO	174.5	11	17	0.160265756511366	28
ZNF366	291	16.3333333333333	25.6666666666667	0.160216776950648	42
C5orf30	206	18	15	0.160194174757282	33
PPP1R9A	855.833333333333	47.8333333333333	73.3333333333333	0.160192138012949	121.166666666667
OFD1	798.5	47	78	0.160101065420871	125
GNA15	213	18	14	0.160067873303167	32
MYH8	1937	100	210	0.160041300980898	310
TSNAXIP1	286	18.0909090909091	21.6363636363636	0.160028896431552	39.7272727272727
CDK13	668.461538461539	45	57	0.160011680521842	102
PDCD5	83.5	7.33333333333333	6	0.160003101149051	13.3333333333333
AL034430.1	50	2	6	0.16	8
C13orf42	325	26	26	0.16	52
DNAJC15	150	12	12	0.16	24
H2BFWT	175	19	9	0.16	28
MRPS6	125	11	9	0.16	20
PTH2	100	15	1	0.16	16
ZNF625-ZNF20	125	12	8	0.16	20
ZNF705D	300	19	29	0.16	48
ZNF705G	300	19	29	0.16	48
TCP10L	146.4	11.8	11.6	0.159983581138861	23.4
C6orf163	264	16	26.5	0.159956316537093	42.5
OBP2B	185	15.6666666666667	14	0.159952465834819	29.6666666666667
DNAJA4	241.125	11.5	26.375	0.159949588295991	37.875
RBBP6	887	58.1111111111111	103	0.159934906050283	161.111111111111
SCNM1	212.5	20.5	13.5	0.159921962095875	34
MTHFS	129.5	11.75	7.75	0.159918745048055	19.5
TIMM29	143.5	15.5	4.5	0.159900284900285	20
RNF168	343.5	27.5	28.5	0.159897940696902	56
KTN1	411.5	12.7142857142857	53.6428571428572	0.159878521352137	66.3571428571429
DYNC1I2	328.666666666667	17	27.3888888888889	0.159852436804853	44.3888888888889
PSME1	187.2	9.4	20.6	0.159849278296833	30
LCMT2	362.5	28.5	6.5	0.159845256784032	35
PHACTR1	287.285714285714	26.2857142857143	17.4285714285714	0.159843580612635	43.7142857142857
GOLGA8J	632	43	58	0.159810126582279	101
HSPD1	185.75	10.5	17.25	0.159791652301886	27.75
NDUFB10	160.75	15	10.75	0.159769028732557	25.75
MPHOSPH8	440.333333333333	26.6666666666667	52	0.159766777171249	78.6666666666667
CEP57L1	231.45	10.35	28.3	0.159751423262615	38.65
AIMP1	267.75	9.25	32.5	0.15970467032967	41.75
FAM120AOS	113.5	11.25	7.75	0.159703311878689	19
SMARCA5	1052	75	93	0.159695817490494	168
EEA1	384	15.75	45.25	0.159670168852074	61
ALKBH3	161.714285714286	14.1428571428571	10.1428571428571	0.159649298563486	24.2857142857143
CD2AP	639	25	77	0.15962441314554	102
CRNKL1	509.8	45	39.2	0.159612296600649	84.2
DET1	240.666666666667	22.3333333333333	8	0.159588336619327	30.3333333333333
CCL26	94	5	10	0.159574468085106	15
SSBP1	108	12	4.75	0.159573180027726	16.75
MYL6B	137.333333333333	4	15.3333333333333	0.15955159782746	19.3333333333333
NRIP2	198	21	9.33333333333333	0.15951543462297	30.3333333333333
PSRC1	260.666666666667	30.1666666666667	10.6666666666667	0.159512189435176	40.8333333333333
MCM10	668.25	44	65.5	0.159500345065562	109.5
NAA30	172.25	13.25	10.25	0.159491160834104	23.5
GABRA4	208.666666666667	12	14	0.159479876988902	26
JARID2	1160	78.5	106.5	0.159464476268192	185
ZNF682	238.4	13.2	29.9	0.159423162848475	43.1
MAX	104.357142857143	9.28571428571429	7.07142857142857	0.159421890795715	16.3571428571429
DEFB114	69	6	5	0.159420289855072	11
C20orf96	351	24	32	0.159416948205827	56
PGBD2	466.5	39	34	0.159368312594119	73
TEFM	252.333333333333	20.3333333333333	18.6666666666667	0.15934809984647	39
ELOA3	546	54	33	0.159340659340659	87
ELOA3B	546	54	33	0.159340659340659	87
ELOA3D	546	54	33	0.159340659340659	87
PSPC1	299.25	30	16	0.159314608351329	46
ZNF705A	202.666666666667	12	21	0.159311713780074	33
POLA1	1121.75	44.75	106.5	0.159304155876398	151.25
ARL2-SNX15	113	8	10	0.15929203539823	18
DNAJC30	226	32	4	0.15929203539823	36
FMC1	113	12	6	0.15929203539823	18
STX1B	282.5	20	25	0.159283493782591	45
RNF4	91.2727272727273	9.36363636363636	2.81818181818182	0.159281960644155	12.1818181818182
THUMPD2	296.25	16.25	29.5	0.159274022453074	45.75
DNAJA2	197.666666666667	11.6666666666667	17.3333333333333	0.159258962366437	29
BMS1	1282	72	132	0.159126365054602	204
AC007846.2	44	5	2	0.159090909090909	7
FABP2	132	7	14	0.159090909090909	21
RPS12	132	5	16	0.159090909090909	21
SLPI	132	5	16	0.159090909090909	21
ZNF600	481.75	27.75	53.5	0.159090274626263	81.25
PNMA8B	635	61	40	0.159055118110236	101
SNX22	156.5	15	9	0.159024179620035	24
IQCE	446.727272727273	38.4545454545455	35	0.15901892642125	73.4545454545455
UQCRB	102.8	7.4	10	0.158970548489999	17.4
RBM43	212.5	16	19.5	0.158963585434174	35.5
LMOD3	560	37	52	0.158928571428571	89
SPATA6	322.166666666667	27.8333333333333	24	0.158925682439632	51.8333333333333
AC118549.1	351.25	25.25	23.5	0.158921586818015	48.75
ZNF665	645.5	35	67.5	0.15892149927577	102.5
MTFR1	218.166666666667	13.3333333333333	19.8333333333333	0.158921367980646	33.1666666666667
MEAF6	188.8	13.6	16.4	0.158917804291532	30
VIPAS39	375.25	28.25	29.25	0.158900504492111	57.5
ATOH8	321	33	18	0.158878504672897	51
FAM110C	321	36	15	0.158878504672897	51
TCF23	214	26	8	0.158878504672897	34
ZNF699	642	34	68	0.158878504672897	102
SMIM20	94.3333333333333	11	4	0.158878227908079	15
NHP2	119	6.6	12.2	0.158877005347594	18.8
RPL3L	225	18	25.5	0.158876635620822	43.5
ZNF182	629.5	28.5	71.5	0.158868443636731	100
CCDC186	515	26	61.6666666666667	0.158854886140913	87.6666666666667
LIMCH1	794.470588235294	56.3529411764706	64.4705882352941	0.15885317307053	120.823529411765
GPX4	184.272727272727	14.6363636363636	14.4545454545455	0.158843614113971	29.0909090909091
MRPS23	134.333333333333	12	9.66666666666667	0.15882945067587	21.6666666666667
ZMAT5	170	17	10	0.158823529411765	27
SNX32	403	36	28	0.158808933002481	64
ZCCHC3	403	39	25	0.158808933002481	64
CHMP4C	233	17	20	0.158798283261803	37
KATNBL1	141	7.8	13.3	0.158796211633704	21.1
AL391650.1	63	8	2	0.158730158730159	10
ANKRD20A1	565.75	29.25	63	0.158725022947521	92.25
RPL9	160.333333333333	12.6666666666667	13.3333333333333	0.158723641502817	26
BCL7B	145.2	8.4	11.8	0.158719141182247	20.2
GATAD2B	283.714285714286	23.5714285714286	17.1428571428571	0.158702631564668	40.7142857142857
MRPL22	162.8	12.8	14	0.158681961323689	26.8
RBM26	830	67.2	65.6	0.158678982142923	132.8
NEK1	908.142857142857	50.5714285714286	80.7142857142857	0.15867888644526	131.285714285714
RANBP2	1637.5	60.5	140	0.158678173502652	200.5
SPDL1	175.4	10.5	17.1	0.158666167023254	27.6
ZNF200	306.5	20	28.25	0.158618383793404	48.25
TOMM34	309	19	30	0.158576051779935	49
CDKN1A	164	20	6	0.158536585365854	26
DEFB113	82	4	9	0.158536585365854	13
UBE2F-SCLY	102	7	9	0.158527658684513	16
TUT7	704.166666666667	45.3333333333333	65.5	0.158511848782539	110.833333333333
RBM23	157.421052631579	16.1578947368421	7.10526315789474	0.158499049885948	23.2631578947368
ITGB3BP	187.666666666667	7.66666666666667	22	0.158481038366382	29.6666666666667
CASP5	277	15	29	0.158463137906582	44
ATM	591	30.7777777777778	44.6666666666667	0.158461112107401	75.4444444444444
ZNF668	324.8	30.2	20.4	0.158452005010294	50.6
HYPK	105.5	10.5	6.5	0.158442049536774	17
DKC1	267.571428571429	18.5714285714286	24.7142857142857	0.15843201931248	43.2857142857143
HOXB8	204.333333333333	14.3333333333333	16.3333333333333	0.158430368499813	30.6666666666667
SYCP2	719.75	34.25	84.75	0.158420666578853	119
C1orf189	101	7	9	0.158415841584158	16
CLLU1OS	101	6	10	0.158415841584158	16
S100A4	101	4	12	0.158415841584158	16
MYH13	1938	107	200	0.158410732714138	307
LEMD1	124	6.75	12.5	0.158391688405294	19.25
FAM81B	152.571428571429	6.85714285714286	17	0.158373988401966	23.8571428571429
PLEKHO1	317.5	28.5	22.5	0.158350823290131	51
HEATR9	373.833333333333	24	34.5	0.158343716026266	58.5
CTR9	508.333333333333	28.6666666666667	46	0.158330382320152	74.6666666666667
EFCAB12	365	25	31.5	0.158327432061609	56.5
DPYS	241	13.6666666666667	16	0.158288731891815	29.6666666666667
CMSS1	151.666666666667	9	18.8333333333333	0.15822505256452	27.8333333333333
MOK	170.615384615385	11.6923076923077	14.6153846153846	0.158217795601911	26.3076923076923
ZNF354A	268.666666666667	20.3333333333333	25.3333333333333	0.158177736965616	45.6666666666667
HS6ST1	411	47	18	0.158150851581509	65
SERP1	66.3333333333333	4.66666666666667	5.66666666666667	0.158119658119658	10.3333333333333
SMCO1	125	8	11	0.15809968847352	19
IL27	133	13	1.5	0.158078368223296	14.5
CNGB3	460	22.5	42.5	0.158075256962772	65
GRK3	373.333333333333	20.3333333333333	32.3333333333333	0.158074935400517	52.6666666666667
B3GALT6	329	45	7	0.158054711246201	52
RAB11FIP2	522	31.5	51	0.158048930921053	82.5
NONO	247.142857142857	23.7142857142857	16.7142857142857	0.158044789009513	40.4285714285714
UPF2	1272	75	126	0.158018867924528	201
KMT5C	302	36.3333333333333	11.6666666666667	0.158010372856328	48
CEP63	318.3	18.2	31.6	0.157977733866756	49.8
CDC37	218.166666666667	15.8333333333333	21.6666666666667	0.157976935398724	37.5
FBXO5	424	25	42	0.157971960479115	67
PNMA3	459	52	20.5	0.157935584933425	72.5
RPL11	141.5	13.5	11.75	0.157908130260488	25.25
FKBP5	362.5	17	40	0.157904405761129	57
MLF1	194.133333333333	16.6666666666667	15.4666666666667	0.157898022488939	32.1333333333333
AC025263.2	76	5	7	0.157894736842105	12
AC090360.1	57	4.5	4.5	0.157894736842105	9
AL049844.1	19	3	0	0.157894736842105	3
C18orf32	76	1	11	0.157894736842105	12
COX4I2	171	13	14	0.157894736842105	27
NDUFC1	76	7	5	0.157894736842105	12
NHLH1	133	15	6	0.157894736842105	21
NSMCE3	304	25	23	0.157894736842105	48
RBM18	190	8	22	0.157894736842105	30
TRAJ47	19	1	2	0.157894736842105	3
TRIAP1	76	3	9	0.157894736842105	12
CHD2	403.647058823529	25.5882352941176	41.8823529411765	0.157876531137304	67.4705882352941
BBIP1	71.8333333333333	3.66666666666667	7.66666666666667	0.157852108852332	11.3333333333333
RTRAF	158.5	10.25	13.5	0.157841747246486	23.75
RASSF1	231.166666666667	24.5	12.3333333333333	0.157793445864994	36.8333333333333
CFAP73	216	26	8.5	0.157781734394638	34.5
EFHD1	138.5	9.33333333333333	12.8333333333333	0.15776140787008	22.1666666666667
AP1S3	114.125	8	9.625	0.157752180903626	17.625
PLCB1	506.95	21.55	50.85	0.157734455702002	72.4
AC008770.4	634	36	64	0.157728706624606	100
HARS	333.636363636364	19.2727272727273	29.2727272727273	0.157719514570717	48.5454545454545
RNF19A	204.714285714286	13	14.1428571428571	0.157706218388217	27.1428571428571
ATP5PF	114.333333333333	8.66666666666667	9.33333333333333	0.157699861553817	18
ERC1	692.153846153846	46.0769230769231	70.7692307692308	0.157687818293417	116.846153846154
NUB1	359.875	26.25	29.75	0.157679725811893	56
DFFB	171.555555555556	16.7777777777778	8.88888888888889	0.157651774733633	25.6666666666667
PABPN1	208.8	21.6	8.6	0.157638052437292	30.2
TPPP2	122.666666666667	4.33333333333333	14.6666666666667	0.157627213681314	19
CASP8AP2	1166.5	52.5	120	0.157627140071809	172.5
MLPH	313.909090909091	24.4545454545455	22.1818181818182	0.157576198489546	46.6363636363636
TEX48	87.5	7.5	5.5	0.157575757575758	13
UBD	165	9	17	0.157575757575758	26
LRR1	189.25	13.75	13.5	0.157569706291239	27.25
DIMT1	264.75	19.5	22	0.157566606854409	41.5
ERCC4	349.5	24.75	23	0.157564797858853	47.75
CBX6	403	32	31.5	0.157563698191316	63.5
C5orf49	146	15	8	0.157541637344593	23
LRRC6	296.333333333333	15.5	32.1666666666667	0.157540607629498	47.6666666666667
ZNF80	273	15	28	0.157509157509158	43
ZNF747	190.5	24	6	0.157481399834665	30
ABRA	381	32	28	0.15748031496063	60
IST1	202.866666666667	11.4	14.9333333333333	0.157458902524434	26.3333333333333
CGNL1	1302	101	104	0.157450076804916	205
RBM41	333	19.75	32	0.157447966203149	51.75
BHLHA9	235	32	5	0.157446808510638	37
STAMBP	250.2	14	23	0.157445246297562	37
C9orf50	250	27	12	0.157436363024984	39
IZUMO3	199.666666666667	13	19	0.157431391343829	32
MYH11	1693.8	101.6	173.8	0.157430311484714	275.4
NEBL	278.833333333333	14.6666666666667	29.3333333333333	0.157407524702764	44
CISD1	108	5	12	0.157407407407407	17
EFCAB9	197	11	20	0.157360406091371	31
RABGEF1	308	17.625	29.625	0.157317845476226	47.25
ZNF69	289.666666666667	20.3333333333333	27.6666666666667	0.157304438946481	48
CXCL17	90.5	9	6.5	0.15729194903768	15.5
SMYD3	221.833333333333	14.1666666666667	18.1666666666667	0.157287566191768	32.3333333333333
CCNE2	213.2	10	17.8	0.157283715683145	27.8
KIAA0556	508	39	28	0.157272115769517	67
ACAP3	548.333333333333	44.3333333333333	28.3333333333333	0.15723553720113	72.6666666666667
C5orf52	159	14	11	0.157232704402516	25
RGS13	159	12	13	0.157232704402516	25
NHLH2	121	12.5	6.5	0.157217030114226	19
MSN	340	22.5	36	0.15721593107974	58.5
AC022415.2	598	33	61	0.157190635451505	94
AC067968.1	598	40	54	0.157190635451505	94
CCDC166	439	58	11	0.157175398633257	69
GLYR1	317.625	14.875	30.375	0.157163423444304	45.25
MRPL24	138.75	13.25	9	0.157159106417133	22.25
KIF16B	847.333333333333	54.6666666666667	69.5	0.157159041783682	124.166666666667
JAM3	182.75	16.5	8.5	0.157151133063697	25
MYH10	1538.75	103.25	151.5	0.157129996285991	254.75
C6orf141	158	20.5	3.5	0.157103825136612	24
SSMEM1	213.5	14.5	18.5	0.157103825136612	33
FSIP2	2165.5	71.75	200.5	0.157092440321943	272.25
NPIPA2	359.5	29	27.5	0.157088656600852	56.5
NPIPA3	359.5	29	27.5	0.157088656600852	56.5
SMC6	405.166666666667	25.5	39.8333333333333	0.157051046009765	65.3333333333333
RNF20	350	28.5	32.5	0.157006875768545	61
GCOM1	459.7	34.2	37.8	0.156997276525525	72
TMCC3	351.666666666667	20.6666666666667	31	0.156988348100117	51.6666666666667
CNTRL	932.142857142857	53.1428571428572	90.8571428571429	0.156985536352936	144
ADGB	402.2	16.2	42.4	0.156962276049572	58.6
ATAD2B	656.5	53	46	0.156955759088132	99
MRNIP	150.933333333333	11.5333333333333	11	0.156947462684176	22.5333333333333
XRCC6	578.666666666667	32	58.6666666666667	0.156926690265859	90.6666666666667
CCDC160	325	18	33	0.156923076923077	51
GOLGA8T	631	42	57	0.15689381933439	99
NVL	400.333333333333	26.25	31.75	0.156877679131328	58
CSNK1G3	367.428571428571	27.4285714285714	29.8571428571429	0.156877057990604	57.2857142857143
BX664615.2	153	21	3	0.156862745098039	24
CCDC182	153	13	11	0.156862745098039	24
PAGE4	102	9	7	0.156862745098039	16
GFAP	187.5	20.3333333333333	8.54166666666667	0.156826164772378	28.875
ZNF785	236.25	26.75	10	0.156815929642017	36.75
PSMD12	243	14.25	22.75	0.156813334942862	37
ZNF670	389	21	40	0.15681233933162	61
TADA3	298.666666666667	20	28	0.156808744988035	48
JMJD6	381.6	31.6	28.2	0.156806577755778	59.8
KIF5B	963	53	98	0.156801661474559	151
GOLGA8S	625	43	55	0.1568	98
CENPVL3	287	34	11	0.156794425087108	45
FMNL3	771.25	50.5	55.75	0.156772765909127	106.25
ZNF799	448.333333333333	28.6666666666667	48	0.156755612167412	76.6666666666667
VBP1	194.5	8.5	22	0.156739107445008	30.5
PNPO	149.7	13.5	8.3	0.156728999764654	21.8
GMNN	138.75	7	14	0.156713692502907	21
GRPEL1	217	10	24	0.15668202764977	34
ZC2HC1A	261	15.5	26	0.156680983990629	41.5
PHF13	300	22	25	0.156666666666667	47
ZNF705B	300	18	29	0.156666666666667	47
POLD3	238.625	10	28.875	0.156665038063004	38.875
EDDM13	79.6666666666667	4.33333333333333	7.33333333333333	0.156659765355418	11.6666666666667
CCDC18	812.142857142857	40.1428571428571	88.4285714285714	0.156657966992766	128.571428571429
ZNF93	234.333333333333	9.5	32	0.156646425945149	41.5
GOLGA8H	632	40	59	0.156645569620253	99
HOOK3	252.75	15.75	23	0.156623069930409	38.75
MRPS36	70.5	5.5	5.5	0.156617271333674	11
VEZF1	347.25	13.5	24	0.156604857033984	37.5
FAM184B	1060	78	88	0.156603773584906	166
DEDD	317.666666666667	34	15.6666666666667	0.156603433540609	49.6666666666667
MCRIP1	94.1666666666667	9.5	5	0.156585219679219	14.5
HNRNPR	505.666666666667	41.8333333333333	36	0.156581587339999	77.8333333333333
TAF11L11	198	16	15	0.156565656565657	31
TAF11L3	198	17	14	0.156565656565657	31
TAF11L4	198	17	14	0.156565656565657	31
TAF11L9	198	18	13	0.156565656565657	31
TCTE3	198	12	19	0.156565656565657	31
CCDC146	562.5	32.5	68.5	0.156529103788112	101
IPCEF1	250.714285714286	9	26.4285714285714	0.156525988635419	35.4285714285714
HEATR4	323	19.75	25.75	0.156479165538135	45.5
TEKT2	211.333333333333	19	12.6666666666667	0.156472509331036	31.6666666666667
SHTN1	542.8	24.4	60.4	0.156463875307114	84.8
PLGRKT	147	9	14	0.156462585034014	23
MPRIP	668.071428571429	54.7142857142857	41.7142857142857	0.156444087270596	96.4285714285714
GDNF	174.333333333333	17.3333333333333	11.1666666666667	0.156435229500281	28.5
AP1S1	135.25	10.25	11.5	0.156408147569191	21.75
RILPL2	211	18	15	0.156398104265403	33
PPP2R3C	138	8.92307692307692	11.6153846153846	0.156392190481773	20.5384615384615
SMARCA4	974.852941176471	65.2647058823529	84.3235294117647	0.156376099054382	149.588235294118
NCK1	185.75	8.75	18.25	0.156373774386159	27
CCDC74B	218.777777777778	19.4444444444444	14.7777777777778	0.15636664448609	34.2222222222222
PRAC2	115	14	4	0.156349206349206	18
[truncated: 18,025 more rows]
