# Supplementary material for: Characterization of Human Genes Modulated by Porphyromonas gingivalis Highlights the Ribosome, Hypothalamus, and Cholinergic Neurons
Source: Front Immunol. 2021 Jun 14;12:646259. doi: 10.3389/fimmu.2021.646259 (PMC8236716; doi:10.3389/fimmu.2021.646259)
Supplement: Supplementary Table 3 — SRP-dependent cotranslational protein targeting to membrane amino acid specificity tests. [file Table_3.csv]

amino_acid_first	amino_acid_second	SRP_AUC	SRP_rank	SRP_adj.P.Value
a	a	0.5410240203213491	1206	0.4851311582819392
a	c	0.4847760511950811	4113	0.9999999999999999
a	d	0.43542452123310943	6503	1
a	e	0.4086837564227541	6532	1
a	f	0.4692026808275134	4728	1
a	g	0.555836972213938	898	0.2386872091813834
a	h	0.5380884340720892	1325	0.5257205961030711
a	i	0.6177083286966353	264	0.0011436299485935557
a	k	0.8707488897890265	3	5.845195341323793e-32
a	l	0.3877748449117247	6638	1
a	m	0.5667869982536341	636	0.13994182066965427
a	n	0.5444180832706452	1383	0.3423310303489859
a	p	0.4084849348117352	6646	1
a	q	0.4496439757793733	5974	1
a	r	0.7535064565092563	5	2.1332821287974105e-14
a	s	0.33294310882812467	6781	1
a	t	0.5011499011085047	3523	0.9364442315819821
a	v	0.630884711656733	122	0.00036563599577073296
a	w	0.5099143731703589	2726	0.9251051769659999
a	y	0.5523457240741813	953	0.2890753394879884
c	c	0.37540190898421444	6609	1
c	d	0.3119436889717807	6780	1
c	e	0.2691703352221386	6786	1
c	f	0.3416905178412721	6660	1
c	g	0.4715336416552047	4838	1
c	h	0.3969117365583979	6434	0.9999999999999999
c	i	0.5468388105719683	1298	0.3115646855648843
c	k	0.8536346519360626	3	5.915595052760189e-29
c	l	0.25985984560166536	6779	1
c	m	0.4386464699519712	6239	1
c	n	0.45183694847404415	5982	0.9999999999999988
c	p	0.2676420795553518	6795	1
c	q	0.31991064897451077	6777	1
c	r	0.7014181619090436	17	3.9777270355958085e-9
c	s	0.20759943677101833	6798	1
c	t	0.38551139440717774	6676	1
c	v	0.5659523926103646	805	0.11871698520600821
c	w	0.36621976316488397	6531	1
c	y	0.4218430763341449	6207	1
d	d	0.3532518461476829	6751	1
d	e	0.30302935882997933	6752	1
d	f	0.33087106121776755	6785	1
d	g	0.44142181191772345	6240	1
d	h	0.3643977263116662	6713	1
d	i	0.5029177813288702	3849	0.8157035046511395
d	k	0.8173148399560218	7	2.0784208757596075e-23
d	l	0.2590193049849326	6798.5	1
d	m	0.4078491507794846	6691	1
d	n	0.41613956683596176	6628	1
d	p	0.2534278181108683	6797.5	1
d	q	0.30696869746621147	6762	1
d	r	0.7167370702893745	14	1.2912045726794387e-10
d	s	0.17810781176044665	6798	1
d	t	0.35203220910098504	6782	0.9999999999999997
d	v	0.5325429432423651	2229	0.4252295997098356
d	w	0.3098434502374731	6791	1
d	y	0.38939806015392353	6759	1
e	e	0.3177703491693263	6749	1
e	f	0.27174092060340876	6795	1
e	g	0.3625534333079613	6719	1
e	h	0.31390000459960443	6740	1
e	i	0.4419826669100006	5918	1
e	k	0.7515115635539215	38	4.944755311302604e-15
e	l	0.23440622816115234	6801	1
e	m	0.3630000400610709	6702	1
e	n	0.35814448989644954	6729	1
e	p	0.2161228005359281	6799	1
e	q	0.28544106497163824	6762	1
e	r	0.610604907332808	341	0.002296363424428196
e	s	0.17187460588066847	6792	1
e	t	0.3055109196093007	6782	1
e	v	0.4484310155778216	5712	1
e	w	0.28076504775428024	6796	1
e	y	0.33398618041429085	6773	1
f	f	0.38426282436484654	6638	1
f	g	0.4596013775073408	5128	1
f	h	0.3973865344354579	6562	1
f	i	0.53201324686077	1981	0.4920319935882128
f	k	0.8479511729733178	3	5.482913524535118e-28
f	l	0.262932678112263	6774.5	1
f	m	0.45092667191911817	5806	1
f	n	0.4398557207951084	6319	1
f	p	0.2502674447416877	6801	1
f	q	0.3135854510060522	6800	0.9999999999999988
f	r	0.7169173451083207	18	9.609021756295387e-11
f	s	0.19249418743536442	6800	1
f	t	0.37347230073697535	6745	0.9999999999999999
f	v	0.5477127354144318	1473	0.2588951583182082
f	w	0.3593715456599765	6639	1
f	y	0.41998765525519643	6313	1
g	g	0.5296251619134948	1907	0.5779974906276033
g	h	0.5120524473604947	2748	0.8522173688969958
g	i	0.6095588682599103	289	0.0031100416712336824
g	k	0.8591623378453969	5	3.933924967969617e-30
g	l	0.3532614904795607	6721	1
g	m	0.5565424921843818	1067	0.1903889033018889
g	n	0.5540498033298169	1231	0.19874885873218798
g	p	0.4021678974317886	6526	1
g	q	0.450714496617807	5820	1
g	r	0.722302591654537	8	5.689465791238124e-11
g	s	0.31599282461708295	6784	1
g	t	0.4860320399542414	4283	0.999999999991727
g	v	0.6090796191527529	253	0.0037797313358915664
g	w	0.49479873763114435	3690	1
g	y	0.5314293938463228	1975	0.508826917596418
h	h	0.4780532100045848	4668	1
h	i	0.6098378120126831	147	0.005897004118392369
h	k	0.8667791344137953	4	2.2460354567720338e-31
h	l	0.2862608331812496	6785	1
h	m	0.5258282626403806	2314	0.57284848366167
h	n	0.5155199556063985	3317	0.6209639552759318
h	p	0.3250317892016125	6775	1
h	q	0.3826640908881836	6652	1
h	r	0.7250415819078269	14	1.6288371826221124e-11
h	s	0.23440845377620106	6802.5	1
h	t	0.4381590602563018	6463	0.9999999999998429
h	v	0.6180251079052362	109	0.0026357697016679642
h	w	0.4362858342569636	6003	1
h	y	0.4969590679717673	3720	0.9884495918705579
i	i	0.6303483384299918	149	3.242675856985923e-4
i	k	0.883563239367866	3	2.6600631983692104e-34
i	l	0.40284003317650163	6210	1
i	m	0.63412075593757	160	1.6845313485799103e-4
i	n	0.6011356571721929	263	0.009805263290078865
i	p	0.41482200272712033	6623	1
i	q	0.5085226218932268	3086	0.8563502178784652
i	r	0.8143881561669567	5	8.183870572998971e-23
i	s	0.3470906018211466	6759	1
i	t	0.5508560457349055	1299	0.23672141474168953
i	v	0.6839611793385769	73	4.209571979566542e-8
i	w	0.586829403639029	632	0.020657633480662987
i	y	0.6112117583694254	233	0.0031019457800355375
k	k	0.8862992621344242	3	8.21643296496884e-35
k	l	0.7331539487604066	7	3.706909637282813e-12
k	m	0.8800245114404032	3	1.200806337299719e-33
k	n	0.8532488786609513	3	6.888494083146736e-29
k	p	0.7720599254270585	12	3.72482180343695e-17
k	q	0.8202801010725981	5	1.0108200054040055e-23
k	r	0.8938626439416533	7	1.3111525369482443e-36
k	s	0.7240793743350975	13	2.2382677417547227e-11
k	t	0.8354283789658605	4	4.900715807887272e-26
k	v	0.895645361595677	3	1.3957506763425881e-36
k	w	0.8776468126966888	5	1.968228644712629e-33
k	y	0.8631862498534804	3	1.2943432425370637e-30
l	l	0.2864507523320736	6781	1
l	m	0.31215512240140897	6766	1
l	n	0.3153021420802972	6768	1
l	p	0.1978059886849731	6799	1
l	q	0.26219006455767385	6797	1
l	r	0.5671935439358666	346	0.24793352523604617
l	s	0.16320435152254326	6796.5	1
l	t	0.2926327690657313	6779	1
l	v	0.410631169590383	6099	1
l	w	0.2726623252335783	6775	1
l	y	0.30906077561200707	6758	1
m	m	0.551627592285128	1118	0.2605269537747004
m	n	0.5489256956159835	1320	0.26611456173466974
m	p	0.3350670874562852	6784	1
m	q	0.42475789017628357	6536	1
m	r	0.7652413827894672	13	2.686650012704715e-16
m	s	0.2668475349829592	6799	1
m	t	0.46883471247279185	5853	0.9887568496234805
m	v	0.6531171222500671	98	1.1881760513428348e-5
m	w	0.48031295115071715	4767	1
m	y	0.533531858195679	1866	0.48178800958944035
n	n	0.530446413866472	2459	0.42987813033278927
n	p	0.3245109952802124	6793	1
n	q	0.41557648622863597	6586	1
n	r	0.7633251282325204	8	7.70920611662933e-16
n	s	0.26631783860136415	6798	1
n	t	0.4751925527952983	5638	0.9604340835169098
n	v	0.6250038948263352	161	6.654456176481907e-4
n	w	0.476010095389861	5395	0.9935545133814265
n	y	0.5278357674143249	2231	0.5397308218294408
p	p	0.30271925646652453	6795	1
p	q	0.2550948037823586	6798.5	1
p	r	0.6101315931991139	206	0.004050344766674819
p	s	0.17975328315313271	6801	1
p	t	0.30354495964959916	6801	0.9999999999998611
p	v	0.4460896685465695	6116	1
p	w	0.2811077924717829	6795	1
p	y	0.3227549850067733	6782	1
q	q	0.3716584244722696	6699	1
q	r	0.67608695329621	18	8.569817748186931e-7
q	s	0.20847261974179898	6797	1
q	t	0.35800650176342896	6789	0.9999999999999987
q	v	0.5176476435929735	2244	0.8443487008259936
q	w	0.33619028118420524	6792	1
q	y	0.3998888676219006	6695	0.9999999999999999
r	r	0.7630217027142118	12	5.621603796503969e-16
r	s	0.5345274499941393	1425	0.5972966389543799
r	t	0.7294141736068762	13	5.721626361952881e-12
r	v	0.807494684489392	5	9.007398378892663e-22
r	w	0.727486049103003	17	7.189111162159024e-12
r	y	0.7492421780759113	11	3.096358599563794e-14
s	s	0.20818403165714847	6800.5	1
s	t	0.2365665585017753	6802.5	1
s	v	0.3505403051466606	6781	1
s	w	0.19464932467420706	6801	1
s	y	0.24878963634933848	6802.5	1
t	t	0.4295629930664672	6618	0.9999999992087666
t	v	0.5828744856974558	547	0.03596792826808897
t	w	0.40006914244084685	6672	0.9999999999999997
t	y	0.46434861440625785	5610	0.9999999996585237
v	v	0.642586995582896	103	6.788744234272637e-5
v	w	0.5925551692876994	575	0.012170373745651093
v	y	0.6230238393046585	237	6.021819014334126e-4
w	w	0.406018211466072	6331	1
w	y	0.46212299935753914	5183	1
y	y	0.5041819306765425	3290	0.9191624480658611
