# Supplementary material for: Characterization of Human Genes Modulated by Porphyromonas gingivalis Highlights the Ribosome, Hypothalamus, and Cholinergic Neurons
Source: Front Immunol. 2021 Jun 14;12:646259. doi: 10.3389/fimmu.2021.646259 (PMC8236716; doi:10.3389/fimmu.2021.646259)
Supplement: Supplementary Table 4 — Results of differential expression tests for P. gingivalis detection. [file Table_4.csv]

name	gene_symbol	group	estimate	std.error	statistic	p.value	signed_log_p	rank	p.adjust
integral membrane protein 2B	ITM2B	C	0.44641998910064107	0.07871890362381327	5.671064617896869	1.6092050930797693e-6	13.339770231899545	17518	0.001068512181804967
transmembrane and coiled-coil domains 1	TMCO1	C	0.35747899154647944	0.06419868093782988	5.568322998609002	2.225701187139841e-6	13.015438551704772	17517	0.001285101050726686
signal recognition particle 9	SRP9	C	0.5562083339366396	0.10228995217375363	5.437565685746366	3.3616022379906547e-6	12.603092841104274	17515	0.001285101050726686
eukaryotic translation initiation factor 3 subunit M	EIF3M	C	0.2728269642991199	0.050505660976907854	5.401908598401703	3.7612615238800958e-6	12.490756145163687	17514	0.001285101050726686
RAB28, member RAS oncogene family	RAB28	C	0.46272411470085834	0.08678087718334997	5.3320976892549545	4.685757857872645e-6	12.27098289273649	17513	0.0013320128290578005
anti-silencing function 1A histone chaperone	ASF1A	C	0.41073953515913686	0.07728525543984763	5.314591157414523	4.9510665761416915e-6	12.215907534666371	17512	0.0013415874334807548
inner mitochondrial membrane peptidase subunit 1	IMMP1L	C	0.5549098692466192	0.10443255866413068	5.313571517780053	4.966971547148878e-6	12.212700250232984	17511	0.0013415874334807548
MNAT1 component of CDK activating kinase	MNAT1	C	0.38919917071592286	0.07358042189323447	5.289439238071408	5.35859789325695e-6	12.136808204180358	17510	0.0013999117381466024
zinc finger protein 267	ZNF267	C	0.7537955553491366	0.14492684353900423	5.201214191532897	7.070069565574283e-6	11.859640238560456	17509	0.0015868820929153772
mitochondrial calcium uptake 2	MICU2	C	0.3934151505505362	0.07662117952108582	5.1345483456342516	8.714399460735038e-6	11.65053379006023	17508	0.0016495786014057005
family with sequence similarity 200 member B	FAM200B	C	0.35065653885376924	0.06872825824627722	5.102072245119977	9.647780652889434e-6	11.548782653220327	17507	0.001672347460075976
CWC22 spliceosome associated protein homolog	CWC22	C	0.2631090585803015	0.05213982449892629	5.046220640533987	1.1490571533644222e-5	11.373983725509168	17506	0.0018685076322464726
ribosomal protein L36a	RPL36A	C	0.5742778409241621	0.11452498688880647	5.014432714860161	1.269108331148092e-5	11.27461091254658	17504	0.0020224510365175995
cyclin dependent kinase 7	CDK7	C	0.36293541125925605	0.07272876910338974	4.990259229374753	1.3686507397824026e-5	11.199100071897613	17503	0.0021594869494230068
BRCA2 and CDKN1A interacting protein	BCCIP	C	0.2854749796012297	0.05737514519709722	4.975586181447654	1.4328053153298073e-5	11.15329118346274	17502	0.002170436176215997
small integral membrane protein 15	SMIM15	C	0.39964195032480376	0.0804043370208778	4.970402905269061	1.4561728588726157e-5	11.137113800489434	17501	0.002170436176215997
TRAF family member associated NFKB activator	TANK	C	0.3642995953346035	0.0734155953952563	4.962155429963897	1.4941351448629679e-5	11.11137792394177	17500	0.002170436176215997
centrosomal protein 70	CEP70	C	0.311531031618258	0.06278474340288401	4.961890655810945	1.4953699771586575e-5	11.110551812384497	17499	0.002170436176215997
SYF2 pre-mRNA splicing factor	SYF2	C	0.2985217782709478	0.060264684575504976	4.953511005221193	1.5349768474672424e-5	11.084410167128048	17498	0.002170436176215997
high mobility group nucleosomal binding domain 3	HMGN3	C	0.4787834645139729	0.09697798168957132	4.937032676619002	1.6159172325522066e-5	11.033022723663056	17497	0.0022139877401173686
adenylate kinase 3	AK3	C	0.38593498248782454	0.07820142573498841	4.93513997808293	1.625480456787978e-5	11.027122027173343	17496	0.0022139877401173686
caspase activity and apoptosis inhibitor 1	CAAP1	C	0.5049455945988626	0.1028111377639117	4.911390006775183	1.7503521948681356e-5	10.953108443073354	17495	0.0022703107257261847
FKBP prolyl isomerase 1C	FKBP1C	C	1.5470923081441403	0.31873060387609753	4.853918291277585	2.093181458016992e-5	10.774240327692958	17494	0.002417169544562231
peptidylprolyl isomerase like 4	PPIL4	C	0.3516911293922874	0.07250270366994746	4.8507312360830515	2.1140257829651578e-5	10.764331381302727	17493	0.002421656838580416
C-X-C motif chemokine ligand 1	CXCL1	C	2.1947222161405575	0.453015522105278	4.8446954001512506	2.1540660948554697e-5	10.74556820200138	17492	0.002421656838580416
zinc finger AN1-type containing 6	ZFAND6	C	0.38259286978894297	0.07898071118454761	4.844130472501954	2.1578518516467056e-5	10.74381225125698	17491	0.002421656838580416
ERH mRNA splicing and mitosis factor	ERH	C	0.36211565396599793	0.07488125183609666	4.835865388022792	2.2139968958010652e-5	10.718126032761973	17490	0.002450156564686512
RAS related 2	RRAS2	C	0.4346116192504031	0.09025269960620516	4.815497166807431	2.3585992560581464e-5	10.654857557713257	17489	0.002504011038110892
M-phase phosphoprotein 6	MPHOSPH6	C	0.4112618832602542	0.0857756207057426	4.794624391831659	2.516466436773742e-5	10.59006975508945	17488	0.0025701894690739963
Bet1 golgi vesicular membrane trafficking protein	BET1	C	0.4756616681233324	0.09924867579175542	4.792624831805016	2.532126924225762e-5	10.58386583389342	17487	0.0025701894690739963
eukaryotic translation initiation factor 1A Y-linked	EIF1AY	C	0.4774530775297333	0.09987160007378373	4.78066915095981	2.627792839924274e-5	10.54678119548986	17484	0.0026337425595618384
dolichyl-phosphate mannosyltransferase subunit 1, catalytic	DPM1	C	0.4808030942849481	0.10068873022279165	4.775143089212528	2.6732090942825876e-5	10.529645806300218	17483	0.0026439147684680113
CKLF like MARVEL transmembrane domain containing 6	CMTM6	C	0.47847307906279757	0.10049267930632726	4.7612729839184595	2.7906451100017366e-5	10.486652673641847	17482	0.0026952557862416774
siah E3 ubiquitin protein ligase 1	SIAH1	C	0.4568874555582817	0.09607171399250346	4.755691728305513	2.839325680376375e-5	10.469358877476811	17481	0.00272575265316132
pseudouridine synthase 10	PUS10	C	0.41130716531572764	0.08680752121554677	4.738151251830293	2.9978409573186578e-5	10.415033116290513	17479	0.0027747909247140944
methylenetetrahydrofolate dehydrogenase (NADP+ dependent) 2 like	MTHFD2L	C	0.4484244526926088	0.09467226301971828	4.736598010752222	3.012291854766179e-5	10.410224262394095	17478	0.0027747909247140944
sperm associated antigen 16	SPAG16	C	0.5625242499180237	0.1189959992256418	4.727253467163696	3.100693552124884e-5	10.38129965201027	17477	0.0028398076118771355
F-box protein 3	FBXO3	C	0.3609820820914966	0.0765038422855011	4.718483037026618	3.185991611538291e-5	10.354161886399117	17476	0.0028795615592677264
ribonuclease P/MRP subunit p30	RPP30	C	0.2477953822692873	0.05272225088966408	4.700015232427535	3.373247626346069e-5	10.29704949731145	17474	0.0029215257702962477
MAP3K12 binding inhibitory protein 1	MBIP	C	0.3978265879188166	0.0848301913689575	4.689681603905894	3.482722527343354e-5	10.26511114160521	17472	0.002967046389182788
ORMDL sphingolipid biosynthesis regulator 1	ORMDL1	C	0.3817853938905451	0.08150344350382774	4.6842854421557645	3.541275340163283e-5	10.24843853712176	17471	0.002967046389182788
diaphanous related formin 3	DIAPH3	C	0.9341946845197179	0.19994052125911457	4.6723629539258855	3.674109186680084e-5	10.211614759870907	17470	0.002967046389182788
interferon gamma receptor 1	IFNGR1	C	0.4586796281613004	0.09833115049246648	4.664642138977532	3.762739687289321e-5	10.187778132661322	17469	0.002968466319635773
mago homolog B, exon junction complex subunit	MAGOHB	C	0.43518678638681285	0.09346205203536727	4.656293938657932	3.8609454339901024e-5	10.162013380398692	17468	0.0029798335616708247
SKI like proto-oncogene	SKIL	C	0.489919591906569	0.10532905171525182	4.651324434506684	3.9206007997023864e-5	10.146680557681572	17467	0.0029798335616708247
phosphatidylinositol 4-kinase type 2 beta	PI4K2B	C	0.4292466621498725	0.09257510878101075	4.636739484317201	4.100980142102819e-5	10.10169946078056	17465	0.003056004690744693
ALG6 alpha-1,3-glucosyltransferase	ALG6	C	0.49935694398554314	0.10770092669951353	4.636514831286021	4.103821560111473e-5	10.101006837552022	17464	0.003056004690744693
transmembrane BAX inhibitor motif containing 4	TMBIM4	C	0.5651891422277411	0.1225405248163327	4.612263111120693	4.4222479389054594e-5	10.026277314702584	17462	0.00317445689884673
chloride nucleotide-sensitive channel 1A	CLNS1A	C	0.2113936652296331	0.04596499222610715	4.59901448889109	4.606361586471837e-5	9.9854871632939	17461	0.003228912184726072
stress associated endoplasmic reticulum protein 1	SERP1	C	0.32934873149074556	0.07161737845923902	4.598726434509107	4.6104473772674776e-5	9.98460056770982	17460	0.003228912184726072
RAD54 homolog B	RAD54B	C	0.5249913248772492	0.11418981419218932	4.597532000478192	4.627427473167037e-5	9.980924372633039	17459	0.003228912184726072
NA	MARCH7	C	0.42037119118419647	0.0914515513591036	4.596654566673465	4.6399403256919584e-5	9.978223959657017	17458	0.003228912184726072
DnaJ heat shock protein family (Hsp40) member B4	DNAJB4	C	0.4923187968427134	0.10738558153095862	4.584589381776369	4.815416776153707e-5	9.94110286559405	17457	0.0032934970705916513
E2F transcription factor 5	E2F5	C	0.38188746155150144	0.08342088310426993	4.577840072421319	4.9164132423861745e-5	9.920346216102399	17456	0.0033339558055602587
CTD nuclear envelope phosphatase 1 regulatory subunit 1	CNEP1R1	C	0.3127827801292611	0.06852110286596641	4.564765700591437	5.118028000940256e-5	9.880156256176816	17455	0.003384269469833358
sarcoglycan epsilon	SGCE	C	0.34202036910485745	0.07532576988581914	4.540549265189075	5.5131905105973925e-5	9.805781969348576	17454	0.0035065321729761093
signal peptidase complex subunit 2	SPCS2	C	0.35553654319093614	0.07865746726420653	4.520060911657714	5.870853220795704e-5	9.742925488916814	17453	0.003609851197612485
ATP binding cassette subfamily A member 13	ABCA13	C	1.2583779577605747	0.27842288314544844	4.519664273080588	5.8779978645400796e-5	9.741709260270595	17451	0.003609851197612485
zinc finger protein 22	ZNF22	C	0.4725864042611565	0.10479314943638396	4.509707044810655	6.0601867075545455e-5	9.711184855536136	17450	0.003609851197612485
cytochrome c oxidase assembly factor 5	COA5	C	0.2175650835259254	0.048288337902616864	4.505540943751038	6.138052536064329e-5	9.698417949659047	17449	0.003609851197612485
oligosaccharyltransferase complex non-catalytic subunit	OSTC	C	0.4495332442057269	0.09985957168597336	4.501654038927447	6.211587050325967e-5	9.686509038016094	17448	0.0036362398196344986
general transcription factor IIA subunit 2	GTF2A2	C	0.4030641839623168	0.0895553487840959	4.50072708592808	6.229251197039522e-5	9.683669332486204	17447	0.0036362398196344986
MyoD family inhibitor domain containing	MDFIC	C	0.6512596770701912	0.1449337828527249	4.493498094450288	6.368713402833628e-5	9.661527993363512	17446	0.0036583604237461586
interferon related developmental regulator 1	IFRD1	C	0.4466008528263879	0.09940321159627401	4.492821163970603	6.38192895206722e-5	9.659455069725936	17445	0.0036583604237461586
NMD3 ribosome export adaptor	NMD3	C	0.3227909710177244	0.07187668602664092	4.4908994677089416	6.41959288485638e-5	9.653570762852857	17444	0.003666761011221192
proteoglycan 4	PRG4	C	0.4764290451049941	0.10635940722206931	4.479425539766795	6.649065363335172e-5	9.618449167046993	17443	0.0037556281679350123
twinfilin actin binding protein 1	TWF1	C	0.38366043997200927	0.08566860081572604	4.478425424471055	6.669445102444832e-5	9.615388801540185	17442	0.0037556281679350123
lumican	LUM	C	1.2160480002963425	0.27169797758905606	4.475734457382007	6.724585405780188e-5	9.60715519108086	17441	0.0037733448248772213
tubulin folding cofactor A	TBCA	C	0.35957694465139173	0.08052067101014646	4.465647642281586	6.935290332597428e-5	9.576302547249542	17440	0.0038351486502140922
leucine rich repeats and calponin homology domain containing 2	LRCH2	C	0.48332565965329516	0.10836818500523773	4.46003280049338	7.055377363040129e-5	9.559135392358838	17439	0.003863728304378264
zinc finger CCHC-type containing 10	ZCCHC10	C	0.39509322100910094	0.08867852215482597	4.4553428655396194	7.157247575855983e-5	9.544799974684636	17438	0.0039043427238740305
LysM domain containing 3	LYSMD3	C	0.44429894733282943	0.09984000093315182	4.450109607173493	7.272626238067588e-5	9.528807995456923	17437	0.00392869734677441
F-box protein 8	FBXO8	C	0.34533232505764816	0.077741310088806	4.442069790992276	7.45345135043791e-5	9.504248271339332	17436	0.004012777051370897
TDP-glucose 4,6-dehydratase	TGDS	C	0.43081343334140026	0.09704612848334525	4.439264503120649	7.517579463050484e-5	9.495681258736438	17435	0.004033674960376179
mitochondrial ribosomal protein L13	MRPL13	C	0.36322983245515283	0.08227039197163628	4.41507356109815	8.093544566087929e-5	9.421858688188626	17433	0.004202538717412111
FGFR1 oncogene partner 2	FGFR1OP2	C	0.476226155810547	0.10788200054256979	4.4143244787403635	8.112054577387604e-5	9.419574290162327	17432	0.004202538717412111
serologically defined colon cancer antigen 8	SDCCAG8	C	0.30356390468403366	0.06923880609376	4.384302991489504	8.88910855445192e-5	9.32809869556207	17431	0.004482811200118538
BRO1 domain and CAAX motif containing	BROX	C	0.3282128025353193	0.07506179319190737	4.372568101273457	9.212315664820077e-5	9.292384216901086	17430	0.004539506315656462
KAT8 regulatory NSL complex subunit 1 like	KANSL1L	C	0.3241381548838655	0.07434543685034004	4.359893069649546	9.574374384867383e-5	9.253835270433216	17428	0.004642227672226829
thymine DNA glycosylase	TDG	C	0.32272212673114353	0.07415881532023741	4.3517702560045475	9.813702033770605e-5	9.229145889107368	17427	0.004713533709136037
twisted gastrulation BMP signaling modulator 1	TWSG1	C	0.5643105313042711	0.12967994079274847	4.351563764253559	9.819861894033411e-5	9.2285184064468	17426	0.004713533709136037
cAMP responsive element modulator	CREM	C	0.437021913918111	0.10071153237370827	4.339343306747261	1.0191243628083676e-4	9.191396581209473	17424	0.004789078256789248
ubiquitin conjugating enzyme E2 B	UBE2B	C	0.46560661031690576	0.1073057940809756	4.339063088853781	1.0199919057097751e-4	9.190545680290143	17423	0.004789078256789248
enoyl-CoA delta isomerase 2	ECI2	C	0.32920905220531116	0.0758810087736681	4.3384907175819185	1.0217661943450956e-4	9.188807679023588	17422	0.004789078256789248
chromosome 6 open reading frame 62	C6orf62	C	0.29380636616088346	0.06777127871033867	4.33526372457338	1.0318263012040597e-4	9.179010031869762	17421	0.0048079485192947065
nucleoporin 35	NUP35	C	0.30356956227361187	0.07007354379647877	4.332156557620344	1.0416046089547893e-4	9.169577954634015	17420	0.004832817023492067
transducer of ERBB2, 1	TOB1	C	0.5634611773380125	0.13023328812228097	4.326552646117308	1.0594704439447595e-4	9.152571169868654	17419	0.004865625646888671
15-hydroxyprostaglandin dehydrogenase	HPGD	C	0.9457437223208903	0.21935394135560282	4.311496371919345	1.1089725801404594e-4	9.10690638876442	17417	0.005004096201593341
THAP domain containing 1	THAP1	C	0.3700466486765068	0.08588047863958674	4.308856384341729	1.1178829366009222e-4	9.0989037105959	17416	0.005004096201593341
anaphase promoting complex subunit 10	ANAPC10	C	0.36556306042866765	0.08489778011394915	4.305920130514741	1.1278756683844172e-4	9.090004448038783	17415	0.005020621969657562
GA binding protein transcription factor subunit alpha	GABPA	C	0.5424212332888394	0.12600734913813555	4.304679346076951	1.1321246017265804e-4	9.086244326056066	17414	0.005025497953513867
centrin 3	CETN3	C	0.531270776410366	0.12374823628771621	4.293158370153694	1.1723334196994873e-4	9.051344233482144	17413	0.005146640599540229
small ubiquitin like modifier 2	SUMO2	C	0.41852908115266285	0.09756395564170692	4.289792048711777	1.1843439446754246e-4	9.041151383885824	17412	0.0051615231085923785
activating transcription factor 1	ATF1	C	0.3809901654476838	0.08896957304652768	4.282252374622957	1.2116834126908033e-4	9.018329729101657	17411	0.005207573318399493
protein tyrosine phosphatase non-receptor type 12	PTPN12	C	0.3414250211471591	0.07973483469121613	4.282005756572688	1.2125880332186707e-4	9.017583426065848	17410	0.005207573318399493
BCL10 immune signaling adaptor	BCL10	C	0.3602331293118426	0.08420428859265165	4.278085301029186	1.2270578363601223e-4	9.005721070960476	17409	0.0052284475080842
ribosome production factor 1 homolog	RPF1	C	0.35337907003249114	0.0827535229088633	4.270260136497978	1.2564468003424087e-4	8.982052634431376	17408	0.005311070612800165
RAP2C, member of RAS oncogene family	RAP2C	C	0.3965352830280206	0.09323793319786423	4.2529394359966775	1.3239711896571957e-4	8.929704674775767	17407	0.00543783630886007
zinc finger protein 354A	ZNF354A	C	0.26107771308879135	0.06146472645119446	4.247602294237783	1.3454849174016921e-4	8.913585890514765	17406	0.005469140004894363
proteasome 26S subunit, non-ATPase 10	PSMD10	C	0.3003705783423428	0.07076069834439903	4.244878659625583	1.3565952434088684e-4	8.905362308711615	17405	0.005473089063028792
RNA polymerase II subunit M	POLR2M	C	0.4179837496366117	0.0987319542584169	4.233520472435889	1.4039039027607543e-4	8.87108351404215	17404	0.005544492363020393
peroxisomal biogenesis factor 2	PEX2	C	0.3327080085549877	0.07860095374228318	4.232874955256533	1.4066405394216742e-4	8.869136106639717	17403	0.005544492363020393
HESX homeobox 1	HESX1	C	0.6912041574019484	0.16382026193714871	4.219283678517959	1.4654872410454933e-4	8.828152597057832	17402	0.005671583141270811
RWD domain containing 4	RWDD4	C	0.32888589715929123	0.07806414528534894	4.213021175817786	1.493406412581217e-4	8.809280678418423	17401	0.005720507538774819
calmodulin like 4	CALML4	C	0.5603459444556976	0.1330122753875893	4.212738582381853	1.4946784503652477e-4	8.808429271635005	17400	0.005720507538774819
tyrosyl-DNA phosphodiesterase 2	TDP2	C	0.3482896195922557	0.08270060891836235	4.211451694824505	1.500484532635463e-4	8.804552294271339	17399	0.005720507538774819
transmembrane protein 33	TMEM33	C	0.25929949558231086	0.06165228999248783	4.205837214058161	1.5260746637383083e-4	8.787641512566209	17398	0.005762920815481915
lysosomal protein transmembrane 4 alpha	LAPTM4A	C	0.3334176581303859	0.07931977885489196	4.203461771374098	1.537029708425008e-4	8.780488578767871	17397	0.005790568660392653
GC-rich sequence DNA-binding factor 2	GCFC2	C	0.36536088547629886	0.08704169139524337	4.197538899115017	1.564680811199313e-4	8.762658523290845	17396	0.005825876964315946
mitochondrial ribosomal protein S31	MRPS31	C	0.350251991147027	0.08368821557810995	4.185200852085575	1.6238524676357455e-4	8.725538979415239	17395	0.005927533137294074
cell division cycle 16	CDC16	C	0.3157158327858699	0.075545400238607	4.179153618733829	1.653647640702042e-4	8.70735683271184	17393	0.00594999087526505
zinc finger RANBP2-type containing 2	ZRANB2	C	0.4484489966550139	0.10731003674169266	4.1790032905727275	1.6543950855286423e-4	8.706904937194656	17392	0.00594999087526505
ras homolog family member Q	RHOQ	C	0.3506380844773724	0.0839269110723141	4.177898125849662	1.659900209298281e-4	8.703582886295257	17391	0.00594999087526505
zinc finger CW-type and PWWP domain containing 2	ZCWPW2	C	0.4975279817165019	0.11932431523966756	4.169543992079045	1.702097655874554e-4	8.67847896634142	17389	0.0060411198761730275
endoplasmic reticulum protein 44	ERP44	C	0.24737245202670183	0.05943528862256322	4.162046786676033	1.7408580608893265e-4	8.655962241860404	17387	0.006124131138704704
chromosome 12 open reading frame 29	C12orf29	C	0.4465314990146663	0.1073791998764605	4.158454333133416	1.7597353489219358e-4	8.645176944163532	17386	0.006136355037291021
carbonyl reductase 4	CBR4	C	0.3419980333281703	0.0823136374663253	4.154816186662659	1.779056542683792e-4	8.634257180389026	17385	0.006182492442917811
biogenesis of ribosomes BRX1	BRIX1	C	0.33646449581517596	0.08107665952848139	4.14995508907196	1.8051962708484065e-4	8.619671048790675	17384	0.00623704293423853
G-patch domain containing 2	GPATCH2	C	0.2976495377402423	0.07183643243564537	4.143434294386647	1.840850706985288e-4	8.600112566448969	17383	0.006268332663785801
ENY2 transcription and export complex 2 subunit	ENY2	C	0.26701081251273956	0.06446115934667836	4.142196870470938	1.8476939284603293e-4	8.596402035601242	17382	0.006278219710862219
TP53RK binding protein	TPRKB	C	0.3571779612901236	0.08624456956560639	4.141454506517279	1.8518112798867538e-4	8.594176141653522	17381	0.006278822246016023
histamine N-methyltransferase	HNMT	C	0.3784989827990874	0.09149621238725732	4.136772145245664	1.8779882067132764e-4	8.58013927091522	17380	0.0063271924021528056
chitobiase	CTBS	C	0.501415682693358	0.12158921566832194	4.123849964302332	1.9521191904685298e-4	8.541424825158565	17379	0.006465497591412135
dynein light chain Tctex-type 1	DYNLT1	C	0.3726291089827504	0.09052670638499187	4.116234024885803	1.9971399137173925e-4	8.518624258045104	17378	0.0065351995205339556
ARV1 homolog, fatty acid homeostasis modulator	ARV1	C	0.2445459999781078	0.0594432006749667	4.113944020532753	2.0108741049791804e-4	8.511770866338178	17376	0.006553774389624505
dynein cytoplasmic 2 light intermediate chain 1	DYNC2LI1	C	0.5738694364872333	0.13964989733921868	4.109343776266925	2.038743045946304e-4	8.4980069079688	17375	0.006576803477773341
RAB18, member RAS oncogene family	RAB18	C	0.28539774430194664	0.06954932126774062	4.10353025881108	2.0745018597972432e-4	8.480619314681945	17374	0.006665173717284046
LYR motif containing 1	LYRM1	C	0.315359320407156	0.0769424677162477	4.098637979355614	2.1050678430684485e-4	8.465992675874999	17372	0.0067092722294277585
GAR1 ribonucleoprotein	GAR1	C	0.38726292830747916	0.09455958107096965	4.095438282629735	2.1252961557405225e-4	8.456429211903233	17371	0.0067467568800559695
ring finger protein 7	RNF7	C	0.2704991413625074	0.06610066823994475	4.092230057048718	2.1457687736213627e-4	8.446842481186398	17370	0.006784716503259928
general transcription factor IIIC subunit 6	GTF3C6	C	0.3486270702420497	0.08521474247018757	4.091159113272179	2.1526455162422167e-4	8.443642813576878	17369	0.006792981969670488
chromosome 14 open reading frame 28	C14orf28	C	0.4730084002756463	0.11565216552021258	4.089922554826511	2.1606124529287795e-4	8.439948647448253	17368	0.006804214559812423
LSM6 homolog, U6 small nuclear RNA and mRNA degradation associated	LSM6	C	0.38601881269810134	0.0944129068099317	4.088623322182199	2.1690141794582774e-4	8.43606760282765	17367	0.006804214559812423
translation machinery associated 16 homolog	TMA16	C	0.5027129217110107	0.12314526789807291	4.082275594439448	2.2105233594407807e-4	8.417111070255986	17366	0.006914737832067266
methenyltetrahydrofolate synthetase	MTHFS	C	0.4942958579080023	0.12109419784752332	4.081911988305159	2.2129243814974307e-4	8.416025481623286	17365	0.006914737832067266
COMM domain containing 6	COMMD6	C	0.41753467856760956	0.10230873668896445	4.081124370023103	2.2181340350659563e-4	8.413674054276047	17364	0.006917452834209604
WD repeat, sterile alpha motif and U-box domain containing 1	WDSUB1	C	0.336519615266274	0.08258064121731498	4.075042410735298	2.258767649319631e-4	8.395520995327177	17363	0.00699617599959346
annexin A5	ANXA5	C	0.4552955450293791	0.11174938888929016	4.074255345417944	2.264078805098782e-4	8.393172404335205	17362	0.00699617599959346
NSL1 component of MIS12 kinetochore complex	NSL1	C	0.34979856970409884	0.08590249543938033	4.072042004308765	2.2790799107652053e-4	8.386568558367202	17361	0.00700896126006024
HECT and RLD domain containing E3 ubiquitin protein ligase 4	HERC4	C	0.2955696626193569	0.0725945071986037	4.071515518532812	2.2826624585663057e-4	8.384997865308462	17360	0.00700896126006024
N-myc and STAT interactor	NMI	C	0.6501740758497004	0.15972160746668962	4.070670751202501	2.288422277683281e-4	8.382477753563577	17359	0.007012190532087591
DnaJ heat shock protein family (Hsp40) member C2	DNAJC2	C	0.26495472910467605	0.06516477648266389	4.065919403178852	2.321083067704858e-4	8.368306455705678	17358	0.007085973135430003
NBPF member 4	NBPF4	C	1.1924564737432128	0.29378355992737387	4.058962571077836	2.369725774782637e-4	8.347566130366465	17356	0.007125273574893605
dynactin subunit 6	DCTN6	C	0.38577280666386665	0.09519500640144707	4.052447930272973	2.4161769286023348e-4	8.328153862547559	17355	0.0072512609292291535
androgen induced 1	AIG1	C	0.23390503881778585	0.05774800882263944	4.050443358768867	2.4306478033552046e-4	8.322182564408509	17354	0.007264459663177417
NEDD4 binding protein 2 like 1	N4BP2L1	C	0.25680657618555175	0.06340987478411839	4.049946117380939	2.4342504142424326e-4	8.320701500926958	17353	0.007264459663177417
polypeptide N-acetylgalactosaminyltransferase 1	GALNT1	C	0.262786583740207	0.06491515038384825	4.048154894294011	2.4472713718646496e-4	8.31536669384249	17352	0.007289666650847674
ring finger protein 149	RNF149	C	0.26440702404738886	0.06534392372370111	4.046390375414278	2.4601645765932244e-4	8.31011212321553	17351	0.007304306434068207
MIER1 transcriptional regulator	MIER1	C	0.30458530967827824	0.07528426041456629	4.045803306043316	2.464468907739748e-4	8.308364040944511	17350	0.007304306434068207
zinc finger protein 639	ZNF639	C	0.23486155339825393	0.058061430343134636	4.0450528347348005	2.4699819749729836e-4	8.306129518944712	17349	0.007304306434068207
5'-nucleotidase, cytosolic IIIA	NT5C3A	C	0.3873343599327219	0.09582603192715981	4.042057801445291	2.492103862850931e-4	8.297213093407892	17348	0.0073408811753035924
protein phosphatase 2 catalytic subunit beta	PPP2CB	C	0.351628172634054	0.0871024320946751	4.036950107797855	2.530276490169104e-4	8.282011790556068	17347	0.007398621311437585
inner mitochondrial membrane peptidase subunit 2	IMMP2L	C	0.2791842441600068	0.06917176210277105	4.036101375373558	2.5366745030879406e-4	8.279486399516097	17346	0.007398989784351931
nipsnap homolog 3A	NIPSNAP3A	C	0.5039826883179824	0.1251317249422067	4.027617205394969	2.601503449165101e-4	8.254250844391784	17343	0.007515106757094229
TBC1 domain family member 23	TBC1D23	C	0.27146831032475366	0.06741541110775631	4.02679900432322	2.607840133454511e-4	8.25181802831265	17342	0.007515106757094229
methyltransferase like 4	METTL4	C	0.2823571031608216	0.07035163449018215	4.013511629217735	2.7128757941888206e-4	8.21233112106918	17341	0.007655168777087947
ring finger protein 217	RNF217	C	0.4253935453556004	0.10602028290266292	4.012378893066656	2.7220182271877984e-4	8.208966771521055	17340	0.007655168777087947
abhydrolase domain containing 3	ABHD3	C	0.43001310001896	0.10719029450665628	4.011679434207144	2.7276786112872956e-4	8.206889450046937	17339	0.007655168777087947
RAB9A, member RAS oncogene family	RAB9A	C	0.3913343895239515	0.09759944519782976	4.0095964554996595	2.744603140225015e-4	8.200703882976748	17338	0.007655168777087947
sorting nexin 5	SNX5	C	0.21564209450601868	0.053786612893413306	4.0092149868843325	2.747713692579258e-4	8.199571190606115	17337	0.007655168777087947
zinc finger protein 680	ZNF680	C	0.4687368628958847	0.11710640985792425	4.002657612547129	2.8017233171791873e-4	8.180105673698128	17336	0.0077649152665334835
heat shock protein family B (small) member 11	HSPB11	C	0.3580355524949136	0.08955482152295356	3.9979483673377256	2.8411472002646583e-4	8.166132457611221	17335	0.007846884191233552
fibronectin type III and SPRY domain containing 2	FSD2	C	0.5117907033506756	0.12810681385185727	3.995031083534014	2.8658398803824094e-4	8.157478912804185	17334	0.007892183141006094
serine palmitoyltransferase small subunit A	SPTSSA	C	0.46439238632213864	0.11661073973622504	3.982415233559105	2.9750504700524685e-4	8.12007936839897	17333	0.008118219912800708
ribosomal protein L22	RPL22	C	0.27193021715106436	0.06829625167049765	3.9816272562514836	2.982004470800035e-4	8.117744656372508	17332	0.008123286025071685
eukaryotic translation elongation factor 1 epsilon 1	EEF1E1	C	0.5890104619611519	0.14805459105554108	3.9783329767882103	3.0112486082093005e-4	8.10798555922634	17331	0.008175001332269746
NA	DARS	C	0.32326812605679384	0.08170431008551515	3.956561480275005	3.211656701457808e-4	8.043553461598197	17330	0.008587409596381147
ADP ribosylation factor like GTPase 14 effector protein	ARL14EP	C	0.32837037529783086	0.08301852898928463	3.9553865781001045	3.2228330028876166e-4	8.040079584668462	17329	0.008602711556889759
sterol carrier protein 2	SCP2	C	0.2471603228051105	0.06249587343575714	3.9548262823973466	3.2281761489834815e-4	8.038423053979413	17328	0.008602711556889759
chromosome 2 open reading frame 76	C2orf76	C	0.41311291756743607	0.10447884059958021	3.954034282890922	3.235743590285059e-4	8.036081612543224	17327	0.008608482446541353
muskelin 1	MKLN1	C	0.35140600380626086	0.08894801496674595	3.95068966898966	3.2678916014332294e-4	8.026195365224627	17326	0.008679520093406657
zinc finger MYM-type containing 6	ZMYM6	C	0.22631057128126075	0.05735161445768908	3.9460191909369953	3.3133038622895774e-4	8.012394534696583	17325	0.008753191444666792
transmembrane p24 trafficking protein 7	TMED7	C	0.4796251075651422	0.1215600848303765	3.9455805598885965	3.317600171045897e-4	8.01109869046903	17324	0.008753191444666792
CD58 molecule	CD58	C	0.6171110153151347	0.15654545365098613	3.9420564502049804	3.352315312813993e-4	8.000689126711762	17323	0.008825412259226447
G protein subunit gamma 11	GNG11	C	0.6561707938054668	0.16666586995837485	3.9370435828844075	3.40230500959787e-4	7.985887226054917	17322	0.008917620498840734
butyrylcholinesterase	BCHE	C	0.5993532863136697	0.15238756679374074	3.933085217673335	3.442290266557417e-4	7.974203346958799	17321	0.008963453870565194
sprouty related EVH1 domain containing 1	SPRED1	C	0.39819955213349323	0.10130265356040948	3.930790933290175	3.4656746007735256e-4	7.967433068306021	17320	0.009004370651635561
COBW domain containing 2	CBWD2	C	0.4315773192688951	0.10983472701668258	3.9293339273592736	3.480605121365152e-4	7.963134207856366	17319	0.009004370651635561
poly(A) polymerase alpha	PAPOLA	C	0.23703262455736773	0.060436837537597835	3.9219892074913654	3.5568263930071844e-4	7.941471687339801	17318	0.009099872432112223
intraflagellar transport 88	IFT88	C	0.45165324898442216	0.11524076483945399	3.91921426080117	3.5860441060281596e-4	7.933290697362979	17316	0.009099872432112223
THAP domain containing 5	THAP5	C	0.403796710118937	0.10331191378898534	3.908520279119909	3.700838925830173e-4	7.90178084131603	17315	0.009308394647635974
programmed cell death 4	PDCD4	C	0.3077430751387619	0.0787709119681549	3.906811124177091	3.719513737847004e-4	7.896747427867687	17314	0.009308394647635974
mitochondrial genome maintenance exonuclease 1	MGME1	C	0.35459423396994344	0.0907828400221959	3.905961015135097	3.7288363778713876e-4	7.894244150028211	17313	0.009308394647635974
protein phosphatase 1 regulatory subunit 42	PPP1R42	C	1.0039342649730152	0.2570479551084645	3.90563023366357	3.7324699923690935e-4	7.893270161130113	17312	0.009308394647635974
Rho GTPase activating protein 5	ARHGAP5	C	0.4191888838987335	0.107357264714297	3.904615910383838	3.7436337300048977e-4	7.890283646670692	17311	0.009321647987712194
CCR4-NOT transcription complex subunit 8	CNOT8	C	0.2568738518798181	0.065806797617225965	3.903454676125697	3.756454207084963e-4	7.886864889537539	17310	0.00932303870796517
ADP ribosylation factor interacting protein 1	ARFIP1	C	0.3305615422553227	0.08470618207796471	3.9024488431206756	3.7675934537710653e-4	7.88390391551752	17309	0.00932303870796517
mediator complex subunit 4	MED4	C	0.2978122273238628	0.07636731800216952	3.8997340107636393	3.7978196735042366e-4	7.87591324004338	17308	0.009346894217847058
integrin subunit alpha E	ITGAE	C	0.4551960429408232	0.11674828033658473	3.898952872183601	3.806560207945997e-4	7.873614423196463	17307	0.009346894217847058
anaphase promoting complex subunit 4	ANAPC4	C	0.2878624092922704	0.0739106368328533	3.8947358814302016	3.8540846184735437e-4	7.861206846212182	17305	0.009412075165410969
cancer susceptibility 4	CASC4	C	0.24688418558463485	0.06343944279063018	3.8916512302831716	3.889212236720135e-4	7.852133744694297	17304	0.009462364306011004
PHD finger protein 10	PHF10	C	0.3373077824459728	0.08672685838534266	3.88931167029313	3.916061978194609e-4	7.84525382051932	17303	0.00949868549231496
interleukin 7	IL7	C	0.722094442676939	0.1857524406324137	3.8874021801193708	3.93810938184019e-4	7.839639616157135	17302	0.009523173157663926
lysophospholipase like 1	LYPLAL1	C	0.4390794474028013	0.11297517191373874	3.8865127617425252	3.9484199042748286e-4	7.83702489732841	17301	0.009529769243837612
protein geranylgeranyltransferase type I subunit beta	PGGT1B	C	0.41573585285200476	0.10706357576444181	3.883074611357039	3.988523470421057e-4	7.8269192671011805	17300	0.00954614403605239
calmodulin-lysine N-methyltransferase	CAMKMT	C	0.3687116350712925	0.09513324553566979	3.8757390541568952	4.0754137748517233e-4	7.8053680905972636	17298	0.009681726076061433
FGFR1 oncogene partner	FGFR1OP	C	0.2532123549114956	0.06533767921965053	3.8754415206614974	4.078976584646253e-4	7.804494252121505	17297	0.009681726076061433
ATPase H+ transporting V1 subunit G1	ATP6V1G1	C	0.3778112107382604	0.09749628197744566	3.87513454949658	4.082655574242773e-4	7.803592719248159	17296	0.009681726076061433
sphingosine-1-phosphate phosphatase 1	SGPP1	C	0.3636926412455105	0.09390680818153695	3.872910263784434	4.109409591844868e-4	7.797061005406175	17295	0.009716253895495523
integral membrane protein 2A	ITM2A	C	0.5479596713462612	0.14163262793172587	3.8688802103594777	4.1583177302399006e-4	7.785229771260667	17293	0.009777874888117166
FCH and mu domain containing endocytic adaptor 2	FCHO2	C	0.42516188656506154	0.10993489505351182	3.8673970294701245	4.1764592235254516e-4	7.780876560122494	17292	0.009787655027367882
translation machinery associated 7 homolog	TMA7	C	0.46432660196930214	0.12024083622211623	3.861638163523494	0.00042476295024966397	7.763979308766565	17291	0.009896231542658838
polycomb group ring finger 6	PCGF6	C	0.36873330457506354	0.0955120212766466	3.860595762150639	4.2606370775473494e-4	7.7609216741561635	17290	0.009912045615736432
lymphocyte antigen 96	LY96	C	0.7418434737616517	0.19261469244781046	3.851437625728663	4.376590218664938e-4	7.7340704396569455	17289	0.010137404320442507
solute carrier family 38 member 6	SLC38A6	C	0.390933868255998	0.10157825072474888	3.8485981542971137	4.4131589854323506e-4	7.725749615727167	17288	0.010201359526047745
translocase of inner mitochondrial membrane 21	TIMM21	C	0.2509324996878607	0.06527063417211754	3.844493053739236	4.4665518885870446e-4	7.71372365060258	17287	0.010271135771504061
mitochondrial ribosomal protein L50	MRPL50	C	0.23484806696327565	0.06112209595526115	3.842277711405295	4.4956254312510764e-4	7.707235574409869	17286	0.010310241729518442
heat shock protein family D (Hsp60) member 1	HSPD1	C	0.26465009043453913	0.06890030766636288	3.841058180988955	4.51170845222445e-4	7.703664475953141	17285	0.010310241729518442
dpy-19 like 4	DPY19L4	C	0.496205410730315	0.12918849833689058	3.8409410831321695	4.5132556575361906e-4	7.70332160360305	17284	0.010310241729518442
trans-golgi network vesicle protein 23 homolog B	TVP23B	C	0.38997794350613446	0.10153717471589721	3.8407405425382337	4.515906580825723e-4	7.702734412168072	17283	0.010310241729518442
G protein-coupled receptor 137B	GPR137B	C	0.3826871287510341	0.09978545736561642	3.8350992103875305	4.5911004608660343e-4	7.686220624816939	17281	0.010450518157767397
basic, immunoglobulin-like variable motif containing	BIVM	C	0.2881213883071788	0.07535284521810243	3.8236298506477873	4.747737938309746e-4	7.652672090873802	17279	0.010689223115843922
LEM domain containing 3	LEMD3	C	0.33189441883965504	0.08680290205363915	3.8235405843293533	4.7489771373101765e-4	7.6524111166321624	17278	0.010689223115843922
thioredoxin related transmembrane protein 1	TMX1	C	0.459985331773349	0.12036421430634506	3.8216120499288686	4.7758258193008566e-4	7.646773466546561	17277	0.010719374683996963
WT1 associated protein	WTAP	C	0.2464317230134925	0.06450275220765042	3.8204838488157438	4.791600566834708e-4	7.6434758688035656	17276	0.010737818292136119
lymphocyte antigen 75	LY75	C	0.6449747516160417	0.1689084649759671	3.81848684556935	4.819646989535523e-4	7.637639685281333	17275	0.010737818292136119
Rho GTPase activating protein 18	ARHGAP18	C	0.6103739390663062	0.15985127741816096	3.818386370911545	4.821062277224808e-4	7.637346078730137	17274	0.010737818292136119
lysophospholipase 1	LYPLA1	C	0.5008667845964629	0.13120197719330004	3.817524669300793	4.833216772484953e-4	7.634828127546156	17273	0.010737818292136119
ribosomal protein S27 like	RPS27L	C	0.347545549454483	0.09108703059605033	3.8155327622410504	4.86142685057092e-4	7.6290083865006295	17272	0.010737959612108397
cell growth regulator with ring finger domain 1	CGRRF1	C	0.29469589868864804	0.07724088565443528	3.8152837864531426	4.864964131489874e-4	7.62828102913212	17271	0.010737959612108397
family with sequence similarity 122B	FAM122B	C	0.2529332834305602	0.0663492010973024	3.8121526596775235	4.909662563525613e-4	7.619135156864248	17270	0.01074730530389343
peptidase M20 domain containing 2	PM20D2	C	0.46193707339549794	0.12128041831103722	3.808834763504926	4.957461458297295e-4	7.609446565017727	17269	0.010801472812488715
myosin light chain 12A	MYL12A	C	0.48220709382330773	0.1266115782468262	3.808554482144253	4.961519891278702e-4	7.608628248486049	17268	0.010801472812488715
ubiquitin fold modifier 1	UFM1	C	0.28454259088374734	0.07472119716947766	3.808057173366304	4.968728774285432e-4	7.607176344406728	17267	0.010802409515281398
signal recognition particle 14	SRP14	C	0.29011866686930665	0.07629292464273375	3.80269426330005	5.047116037996527e-4	7.591523373402959	17266	0.010942971589321449
LMBR1 domain containing 1	LMBRD1	C	0.3543185684200286	0.09324435570798774	3.7998929343202708	5.088536828381602e-4	7.583350042781216	17265	0.011003153874428854
PMS1 homolog 1, mismatch repair system component	PMS1	C	0.3195344529578496	0.08416251998220686	3.7966359969426255	5.137108357778762e-4	7.57385002712217	17264	0.011085285991731102
small integral membrane protein 20	SMIM20	C	0.2918715015424756	0.0768810348632989	3.796404432659475	5.140578782561047e-4	7.573174695237321	17263	0.011085285991731102
protein kinase N2	PKN2	C	0.3641735001774555	0.09602232953184475	3.7925918060203	5.198045693108384e-4	7.562057645278324	17262	0.011163888971074827
high mobility group box 2	HMGB2	C	0.3959432386898812	0.10441457195369888	3.792030473155188	5.206558919380584e-4	7.5604212105479185	17261	0.011167122872038896
TBL1X receptor 1	TBL1XR1	C	0.29627321429242087	0.07814642526672547	3.7912574155656635	5.218305290007141e-4	7.558167679880911	17260	0.011169744327203496
FAST kinase domains 3	FASTKD3	C	0.281686311427102	0.07434847588199502	3.788730139864481	5.256885839307963e-4	7.550801566313802	17259	0.011194982888608778
solute carrier family 25 member 30	SLC25A30	C	0.3661324487611955	0.09668888057246637	3.786706874600607	5.287971289662284e-4	7.544905698779228	17258	0.011232493947267946
tumor protein, translationally-controlled 1	TPT1	C	0.3201923163623842	0.0845882863892283	3.7853032616009865	5.309640902062952e-4	7.540816165739266	17257	0.011236977080381834
proteasome 20S subunit alpha 1	PSMA1	C	0.3606372665627398	0.09537286297810058	3.7813404704601243	5.371285365519747e-4	7.5292731316655646	17255	0.01132422968698616
procollagen-lysine,2-oxoglutarate 5-dioxygenase 2	PLOD2	C	0.5149985434451625	0.13619677979788106	3.781282818943527	5.372187276205784e-4	7.529105232380439	17254	0.01132422968698616
transportin 1	TNPO1	C	0.4025173194252115	0.10658558155478935	3.7764706403398582	5.447989011508111e-4	7.515093820108224	17253	0.011426872917319347
coiled-coil domain containing 59	CCDC59	C	0.34763969739419076	0.09210331995981666	3.7744534892538173	5.480070375182232e-4	7.50922242891218	17252	0.011445662057523467
arginine and glutamate rich 1	ARGLU1	C	0.3884872436364733	0.10298030773209055	3.7724420541366626	5.512242899813471e-4	7.503368771780493	17251	0.011490122190454446
T cell activation inhibitor, mitochondrial	TCAIM	C	0.25390579807557523	0.06731152505754635	3.772099916893944	5.517733484378735e-4	7.502373196662736	17250	0.011490122190454446
OCIA domain containing 1	OCIAD1	C	0.3169762584806896	0.08407163647468602	3.7703115078071687	5.5465199658879e-4	7.497169674058707	17248	0.011524034182058615
programmed cell death 10	PDCD10	C	0.4674505146582624	0.12401591006752541	3.769278590172344	5.563212120813635e-4	7.4941647109586	17247	0.011543665150688292
coiled-coil-helix-coiled-coil-helix domain containing 7	CHCHD7	C	0.28599661536289767	0.07591300890440728	3.767425629552323	5.593278261769753e-4	7.48877480558283	17246	0.011590959997342365
LSM5 homolog, U6 small nuclear RNA and mRNA degradation associated	LSM5	C	0.4292819396212515	0.11400055909207046	3.7656125815536554	5.622848973514891e-4	7.483501901729489	17245	0.011591943239577402
COMM domain containing 8	COMMD8	C	0.5850517990705898	0.15546337364039306	3.7632773904925703	5.661158816490222e-4	7.476711762821235	17244	0.011640803470914604
small nuclear ribonucleoprotein polypeptide F	SNRPF	C	0.307425869860138	0.08187840750090035	3.754663521719783	5.80466943035214e-4	7.451677704123567	17243	0.011844201285799194
DnaJ heat shock protein family (Hsp40) member C19	DNAJC19	C	0.2964721901097963	0.07920993841630833	3.7428660599584105	6.006943336841076e-4	7.417424349007471	17242	0.012071456370226908
MOB kinase activator 1B	MOB1B	C	0.44731493097347796	0.11953332802232673	3.742177502913057	6.018957252801508e-4	7.415426341479047	17241	0.012080365589501868
mitochondrial ribosomal protein L32	MRPL32	C	0.2937306431283347	0.07862980060115951	3.7356147527099695	6.134636254682282e-4	7.396389585761378	17239	0.012220195419327106
TATA-box binding protein associated factor, RNA polymerase I subunit D	TAF1D	C	0.36490199422766734	0.09786123079457583	3.7287697208064627	6.257580650574306e-4	7.3765467391099095	17238	0.012370435874376116
tigger transposable element derived 1	TIGD1	C	0.38720555136251467	0.10384793548534968	3.7285820806436694	6.260984201336364e-4	7.376002978561288	17237	0.012370435874376116
RNA binding motif protein 7	RBM7	C	0.4255209207136515	0.11418438356371562	3.7266122339418515	6.296822871336322e-4	7.370295171920896	17236	0.012403729206132958
C-type lectin domain family 2 member B	CLEC2B	C	0.8723345751356971	0.23414867861684344	3.725558394301978	6.316077394342082e-4	7.367242021962157	17235	0.012424973810835795
COBW domain containing 3	CBWD3	C	0.709468141498828	0.19045259159502964	3.7251692694600402	6.323201405991359e-4	7.366114740490448	17234	0.012424973810835795
estrogen receptor binding site associated antigen 9	EBAG9	C	0.3115582656838346	0.0837392754536372	3.7205751303201913	6.407899314115072e-4	7.3528088748624265	17233	0.012560428471062458
ligand dependent nuclear receptor interacting factor 1	LRIF1	C	0.30314899793547145	0.08153188411769398	3.7181650003067	6.452770157803835e-4	7.345830851539373	17232	0.012617342973590418
inositol polyphosphate multikinase	IPMK	C	0.424149634617439	0.11423425265833435	3.712981218391975	6.550311092806496e-4	7.330827828371917	17231	0.012729970435971258
MYCBP associated and testis expressed 1	MAATS1	C	0.48298024025839276	0.13016699811254448	3.710466149344554	6.598147925063924e-4	7.3235513797387934	17230	0.012750974639738323
adaptor related protein complex 3 subunit sigma 1	AP3S1	C	0.4460054279596485	0.12021867594318289	3.7099512572442337	6.60798276322062e-4	7.322061944232364	17229	0.012750974639738323
cell division cycle 23	CDC23	C	0.1860017860036132	0.050143718333676965	3.709373620158774	6.619032939046859e-4	7.320391094413215	17228	0.012750974639738323
sodium voltage-gated channel alpha subunit 9	SCN9A	C	0.7417414262873087	0.20001662920703014	3.708398792780166	6.637721855737365e-4	7.317571561373515	17227	0.012750974639738323
pleckstrin homology and FYVE domain containing 2	PLEKHF2	C	0.4122698865974859	0.11119139015474534	3.7077500876976974	6.650186758028343e-4	7.315695433788729	17226	0.012750974639738323
GABA type A receptor associated protein like 2	GABARAPL2	C	0.2686069566385818	0.07244578512012097	3.7076961232901233	6.651224705363987e-4	7.315539368044788	17225	0.012750974639738323
MORN repeat containing 2	MORN2	C	0.503484050022151	0.13579587636143858	3.707653453938925	6.652045515253196e-4	7.31541596832778	17224	0.012750974639738323
ribosomal protein S3A	RPS3A	C	0.39197232536285725	0.10577636481597942	3.7056702226889424	6.690304165182787e-4	7.309681033221926	17223	0.012799122110006349
zinc finger CCHC-type containing 7	ZCCHC7	C	0.21322211377392083	0.05756679854519895	3.703907793422073	6.724481652231143e-4	7.304585527194067	17222	0.012833693366461736
leucine rich repeat containing 34	LRRC34	C	0.4736305703362777	0.12797817049830298	3.7008699881559735	6.783787893804019e-4	7.295804739629251	17221	0.012931392808093403
tigger transposable element derived 7	TIGD7	C	0.3769403789957726	0.10190246858334649	3.699030889398635	6.81993733106363e-4	7.290490089156633	17220	0.012984769570827958
golgi phosphoprotein 3	GOLPH3	C	0.1936500712489532	0.052364408143233176	3.698123937909489	6.837832866480573e-4	7.287869522929589	17219	0.01300330603344086
mitochondrial ribosomal protein S28	MRPS28	C	0.32464240725715665	0.08782038174628083	3.6966635853971925	6.866743206710512e-4	7.283650438302553	17218	0.013042719873914031
acireductone dioxygenase 1	ADI1	C	0.3004354986062671	0.0814012396261825	3.690797584729076	6.984065529555371e-4	7.266709170671421	17217	0.013181423607769817
progesterone receptor membrane component 2	PGRMC2	C	0.25203204026236964	0.06828904944310472	3.6906655213051556	6.986729006176706e-4	7.266327878591462	17216	0.013181423607769817
ELOVL fatty acid elongase 7	ELOVL7	C	0.5509484627144083	0.14937847459497244	3.688272116904796	7.035169904445894e-4	7.2594185303943055	17215	0.013235938408143614
transmembrane protein 237	TMEM237	C	0.2569550689198815	0.06967562783744803	3.6878759028817507	7.043220237265176e-4	7.2582748863248225	17214	0.013235938408143614
multiple inositol-polyphosphate phosphatase 1	MINPP1	C	0.360875518939878	0.09800455791713748	3.6822319962403895	7.158864286424824e-4	7.241989022799396	17213	0.013390101087848121
ribosomal protein L17	RPL17	C	0.2842775541572203	0.07725374747443117	3.6797898283356183	7.209470826992496e-4	7.234944817687314	17212	0.013468948077251162
survival motor neuron domain containing 1	SMNDC1	C	0.26571230561315595	0.07223808636138244	3.6782855000323256	7.240815194271214e-4	7.2306065760231855	17211	0.013503657246335128
interleukin 17D	IL17D	C	0.3492375108896277	0.09502751323183414	3.6751199627586737	7.307202981720189e-4	7.2214798004753105	17210	0.0135866022205231
C1GALT1 specific chaperone 1	C1GALT1C1	C	0.3020431279986214	0.0822110231918715	3.6739979174530633	7.330875311245855e-4	7.218245448303078	17209	0.013593007221991393
CXXC repeat containing interactor of PDZ3 domain	CRIPT	C	0.38946516262843417	0.10601224778127018	3.6737751606965108	7.335583716687122e-4	7.21760338390375	17208	0.013593007221991393
N-acetylated alpha-linked acidic dipeptidase 2	NAALAD2	C	0.4505248154299034	0.12276739914538443	3.669743096018349	7.421315705937764e-4	7.205984011656487	17207	0.013686593876752133
zinc finger AN1-type containing 5	ZFAND5	C	0.2463942221146003	0.06715852776020538	3.6688449007454356	7.440544919825201e-4	7.203396283901251	17206	0.013686593876752133
TMEM9 domain family member B	TMEM9B	C	0.24663091942220222	0.06722395530145386	3.6687951239439833	7.44161198272768e-4	7.203252882254393	17205	0.013686593876752133
FYVE, RhoGEF and PH domain containing 4	FGD4	C	0.4390727416610923	0.1197651909998205	3.6661131502036377	7.499324195357806e-4	7.195527462779449	17204	0.01376834451350484
HSPB1 associated protein 1	HSPBAP1	C	0.32417682944581316	0.08847782064932404	3.6639332554388573	7.546550382568353e-4	7.189249816098296	17203	0.013823198493863136
small RNA binding exonuclease protection factor La	SSB	C	0.25576929839025153	0.06985683475821254	3.661335347865624	7.603207457606893e-4	7.18177017981951	17202	0.013895036014268744
sestrin 3	SESN3	C	0.408545757531402	0.11171182363630539	3.6571398105672683	7.695574484875876e-4	7.169694950568081	17201	0.013976766070276505
ribosomal RNA processing 15 homolog	RRP15	C	0.31506432068741924	0.08615403620134568	3.656988512425586	7.698925539339765e-4	7.1692595931986896	17200	0.013976766070276505
programmed cell death 2	PDCD2	C	0.19828778191719865	0.05424194167726647	3.6556173283211164	7.729359725122478e-4	7.165314342675161	17199	0.013997167793130887
tRNA nucleotidyl transferase 1	TRNT1	C	0.272033329081651	0.07442434132944122	3.6551660951554634	7.739400452397267e-4	7.164016148305386	17198	0.01399944218040895
transmembrane protein 106B	TMEM106B	C	0.5129918772541897	0.14038424205347552	3.654198432462096	7.760975084715316e-4	7.161232390428196	17197	0.014004442825027448
BCL2 interacting protein 2	BNIP2	C	0.3696305135632012	0.10115367230647933	3.65414823935685	7.762095752131647e-4	7.161088003092718	17196	0.014004442825027448
C-X-C motif chemokine ligand 10	CXCL10	C	1.4225022430726937	0.38949680272095	3.652153838325156	7.806751536845364e-4	7.155351431033555	17195	0.01404157928794218
Mdm1 nuclear protein	MDM1	C	0.34445705317747205	0.09434722356920157	3.6509506071985314	7.833812325428655e-4	7.151891093436575	17194	0.014059724604617869
chromosome 1 open reading frame 52	C1orf52	C	0.32992987236445925	0.09038676874957721	3.6502009854844215	7.850717115218524e-4	7.149735492097093	17193	0.014059724604617869
transmembrane protein 14B	TMEM14B	C	0.3243372537393132	0.08896394113262	3.6457158890456345	7.952598419271618e-4	7.136841651520798	17192	0.014140381656382891
serine/threonine kinase 38 like	STK38L	C	0.4496635289725557	0.12338752517762076	3.6443192156196416	7.984584133216263e-4	7.132827672665311	17191	0.014140381656382891
ubiquitin conjugating enzyme E2 Q2	UBE2Q2	C	0.3130683871548396	0.08591633378485435	3.643875074311288	7.994781546436361e-4	7.131551349836379	17190	0.014140381656382891
RB transcriptional corepressor 1	RB1	C	0.3177926651089542	0.08729090162628207	3.6406161374013264	8.069991356258226e-4	7.122187960790534	17189	0.014257581181078836
serine and arginine rich splicing factor 10	SRSF10	C	0.28724403216899885	0.07892475579151409	3.6394668477375642	8.096677063852522e-4	7.118886633499395	17188	0.014274905625596383
transcription elongation factor A1	TCEA1	C	0.28723628193540274	0.07892359176123326	3.639422326398623	8.097712528576262e-4	7.118758754060748	17187	0.014274905625596383
ring finger protein 138	RNF138	C	0.4337729370561028	0.11920014580696102	3.6390302555382568	8.106836717314991e-4	7.117632627123859	17186	0.014275198886975878
small nuclear ribonucleoprotein polypeptide B2	SNRPB2	C	0.32410984830062584	0.08909494150724853	3.6378030314353715	8.135460537180297e-4	7.114108021084546	17185	0.014294013133462536
zinc finger CCHC-type containing 9	ZCCHC9	C	0.26341346060368687	0.07243715595898328	3.636441231249357	8.167337281943145e-4	7.110197430308655	17184	0.014309996954904423
pellino E3 ubiquitin protein ligase 1	PELI1	C	0.450924689515647	0.12401577775577827	3.6360267836536395	8.177062467705724e-4	7.10900739738493	17183	0.014309996954904423
zinc finger protein 706	ZNF706	C	0.28985305593294447	0.07972000645497763	3.635888515596656	8.180309468556862e-4	7.1086103897352375	17182	0.014309996954904423
RAP1A, member of RAS oncogene family	RAP1A	C	0.39022716149639575	0.10738901092549595	3.633771818302028	8.230172123585469e-4	7.102533443339989	17181	0.014381142868580924
RNA binding motif protein 17	RBM17	C	0.18272878594004588	0.050357512791405705	3.628630085384825	8.352518436579968e-4	7.087777269417067	17180	0.014515347197964927
protein phosphatase 2 regulatory subunit B'alpha	PPP2R5A	C	0.3293656769507208	0.0907941094636088	3.627610633515095	8.376983455423607e-4	7.084852491806627	17179	0.01454200526640856
fibronectin type III and SPRY domain containing 1 like	FSD1L	C	0.40554536925478996	0.11181864210861867	3.626813576047993	8.396159508841851e-4	7.0825659720036604	17178	0.014543608470967797
receptor like tyrosine kinase	RYK	C	0.26726329196365456	0.07370971164852055	3.6258898045630716	8.418437058460817e-4	7.0799161834625295	17177	0.014544822378944436
ubiquitin conjugating enzyme E2 A	UBE2A	C	0.28060885393965684	0.07741626699703763	3.6246755988685746	8.447805355270738e-4	7.076433685610246	17176	0.014569721443895506
F-box and leucine rich repeat protein 5	FBXL5	C	0.23034148453304812	0.06358752593977755	3.62243193344556	8.502333487391504e-4	7.069999718227396	17175	0.01461630921845426
cardiolipin synthase 1	CRLS1	C	0.2609546643176364	0.07205634471349344	3.6215362485459166	8.524196055595207e-4	7.067431657582543	17173	0.014638102192022114
RAP1B, member of RAS oncogene family	RAP1B	C	0.35241940068584626	0.0973453859643779	3.62029897148704	8.554485601753069e-4	7.063884594814669	17172	0.014674303826645523
alcohol dehydrogenase 5 (class III), chi polypeptide	ADH5	C	0.27398495617891133	0.07578873682471995	3.6151144306913143	8.682539096509997e-4	7.0490263634409285	17170	0.014830111794424793
vasohibin 2	VASH2	C	0.49692844927892077	0.13758788195156293	3.6117166877665996	8.76746006895821e-4	7.039293223393114	17169	0.014943127664055405
nucleobindin 2	NUCB2	C	0.271908564338986	0.07539761327030181	3.6063285367427866	8.903771031909547e-4	7.023865473527926	17167	0.015078692366047877
ADP ribosylation factor like GTPase 13B	ARL13B	C	0.39098180560725754	0.10850707932338972	3.60328384143483	8.981696978190756e-4	7.0151515344427695	17164	0.015146277570841048
spermidine/spermine N1-acetyl transferase like 1	SATL1	C	0.27705620496887295	0.07690896413803389	3.6023915817097842	9.004657671096599e-4	7.012598409496009	17163	0.015152927628996348
protein phosphatase, Mg2+/Mn2+ dependent 1B	PPM1B	C	0.3094948167365625	0.0860014370242346	3.598716805736037	9.099818703933426e-4	7.002085881296515	17162	0.01520932894353376
ESF1 nucleolar pre-rRNA processing protein homolog	ESF1	C	0.30416687556675154	0.08452352457958386	3.5986061523068713	9.102699124842446e-4	7.001769395307032	17161	0.01520932894353376
transmembrane protein 87B	TMEM87B	C	0.3419350687172449	0.09502106823897837	3.5985184660024747	9.104982311829321e-4	7.001518601486107	17160	0.01520932894353376
C1D nuclear receptor corepressor	C1D	C	0.5937021456797246	0.16512120180574394	3.595553685335834	9.182505041727439e-4	6.993040324206392	17159	0.015298695229191289
cyclin L1	CCNL1	C	0.4876310469746911	0.1356274321843628	3.595371814691871	9.187281208795219e-4	6.99252032172947	17158	0.015298695229191289
CREB3 regulatory factor	CREBRF	C	0.2764205424751042	0.07690775240130261	3.5941830809558595	9.218557922003952e-4	6.989121754232386	17157	0.015318763195521896
ANTXR cell adhesion molecule 2	ANTXR2	C	0.5249120210169264	0.14622050795084887	3.589865938595784	9.333010642718165e-4	6.976782725061265	17156	0.01543805634175316
microtubule interacting and trafficking domain containing 1	MITD1	C	0.354415620403546	0.09876262125560896	3.5885602862471404	9.367893711965742e-4	6.973052091607029	17155	0.015454115340981994
oxidative stress induced growth inhibitor family member 2	OSGIN2	C	0.31155479119610496	0.08683903630393588	3.5877274144967	9.390211058244842e-4	6.97067260209223	17154	0.015470189660333195
ubiquitin conjugating enzyme E2 W	UBE2W	C	0.3519346533169155	0.09814135898466103	3.5859973507389578	9.436732965571252e-4	6.965730535875303	17153	0.01547043847226502
myeloid leukemia factor 1	MLF1	C	0.48366550598953123	0.1348887155129504	3.5856632198643443	9.445743369423861e-4	6.964776169045799	17152	0.01547043847226502
dpy-30 histone methyltransferase complex regulatory subunit	DPY30	C	0.33310714268745756	0.09294865430627905	3.5837758510179403	9.496795190444372e-4	6.9593859786587275	17151	0.015490371356696163
mitotic spindle organizing protein 1	MZT1	C	0.5425768336669137	0.15156402840759906	3.5798522866373625	9.603775847674583e-4	6.948184033365329	17150	0.015616915500871648
small nuclear ribonucleoprotein U4/U6.U5 subunit 27	SNRNP27	C	0.3148181837022996	0.08805797747779229	3.5751239435597406	9.734241446763437e-4	6.934690656397157	17149	0.01574511347712868
protein phosphatase 4 regulatory subunit 2	PPP4R2	C	0.3305695696593408	0.09253742431191789	3.572279778882572	9.813538139392234e-4	6.926577496818764	17148	0.015764974172313977
C-X-C motif chemokine ligand 2	CXCL2	C	1.6041625242758346	0.44944696972443704	3.569191990012463	9.900330884024255e-4	6.917772192765449	17147	0.01586606209704102
transmembrane protein 50A	TMEM50A	C	0.24135616305101548	0.0676261009024156	3.568979429988019	9.906332697386933e-4	6.9171661529322686	17146	0.01586606209704102
NADH:ubiquinone oxidoreductase subunit B5	NDUFB5	C	0.3520806835090165	0.09866369846588977	3.568492657213115	9.920090332714915e-4	6.915778344600406	17145	0.015872144532343865
CD2 associated protein	CD2AP	C	0.4625809679603614	0.12988554227928037	3.5614507961611164	0.00101211823665929	6.8957098802979315	17144	0.01611300321618626
paraoxonase 2	PON2	C	0.4851672832676672	0.13648428694396153	3.554748272721459	0.0010316222618909849	6.8766227042258095	17143	0.01632565279592327
G2/M-phase specific E3 ubiquitin protein ligase	G2E3	C	0.44136191789415796	0.12418081270143215	3.5541877065607883	0.0010332697641733898	6.87502697659337	17141	0.016330936118129073
polycomb group ring finger 5	PCGF5	C	0.37325947828572814	0.10512648544303269	3.5505750688107507	0.001043948154470079	6.864745451224085	17140	0.016471641375876412
leucine rich repeat containing 58	LRRC58	C	0.35576277948201446	0.10022495612742188	3.549642656163524	0.0010467214027452874	6.862092473480936	17138	0.016499062585706135
abhydrolase domain containing 13	ABHD13	C	0.35811900535612556	0.10108871274169826	3.5426210864034915	0.0010678341816703896	6.8421228111065595	17137	0.016782056724950027
cyclin G1	CCNG1	C	0.28713682657842243	0.08113575185125643	3.5389679645148435	0.0010789798707474911	6.831739248350506	17136	0.01692384175219687
ubiquitin conjugating enzyme E2 D1	UBE2D1	C	0.4032180685759414	0.1139671815434017	3.5380191307300635	0.0010818930111270923	6.829042984105741	17135	0.016952848599136032
anaphase promoting complex subunit 16	ANAPC16	C	0.29915605757571356	0.08462642406472347	3.5350194798130055	0.001091152451664259	6.820520846179067	17134	0.017047652421295714
phosphatidylinositol glycan anchor biosynthesis class F	PIGF	C	0.37626453863641585	0.10646287609595802	3.5342323299370375	0.0010935948449773956	6.818284986375634	17133	0.017052646589262928
chromosome 8 open reading frame 76	C8orf76	C	0.33867164460410243	0.09582623606217708	3.5342267266383556	0.0010936122498887244	6.818269071182811	17132	0.017052646589262928
IQ motif containing K	IQCK	C	0.48694435207357717	0.137843161015525	3.5325971088165455	0.0010986854668357318	6.813640843945059	17131	0.017083090731970323
interleukin 6 signal transducer	IL6ST	C	0.3488432232566223	0.09885272616852973	3.52891859210736	0.0011102204625935022	6.803196668430131	17130	0.017210577132188765
VRK serine/threonine kinase 1	VRK1	C	0.3722036787459663	0.10550872451107951	3.527705225048769	0.001114050766935222	6.79975256676027	17129	0.01725317106110758
colony stimulating factor 3	CSF3	C	2.167629424451954	0.6148168824994769	3.525650459759127	0.00112056613724638	6.793921241702686	17128	0.01725938290381239
FGFR1OP N-terminal like	FOPNL	C	0.2677229304527664	0.07594883618324076	3.5250432252422512	0.001122498590487891	6.792198194038728	17127	0.01725938290381239
small ubiquitin like modifier 1	SUMO1	C	0.33157554348205664	0.09407009371511148	3.5247710551477014	0.0011233657790358676	6.791425940288375	17126	0.01725938290381239
ring finger and CHY zinc finger domain containing 1	RCHY1	C	0.28713023038443636	0.08148648543271207	3.523654614132742	0.0011269297247256476	6.788258401924043	17125	0.017284650715330047
RNA polymerase II subunit K	POLR2K	C	0.3789003743858719	0.10754139002714455	3.523298092857397	0.0011280701122617894	6.787246971577439	17124	0.01728550510481142
pleiotropic regulator 1	PLRG1	C	0.2387534302191883	0.06778134391678048	3.5224062614090577	0.0011309276285622533	6.784717072788321	17123	0.01731264427355242
transmembrane protein 38B	TMEM38B	C	0.5882186177495085	0.16701861202772258	3.5218746618004046	0.0011326342331087907	6.7832091794996066	17122	0.017322129691767454
kelch like family member 2	KLHL2	C	0.42495409236118364	0.12068296093687378	3.5212435049838264	0.0011346636608142648	6.78141900604874	17121	0.017336529337235018
proteasome maturation protein	POMP	C	0.3700956535881424	0.10513176973262191	3.5203027070636614	0.0011376951973918854	6.778750819758369	17120	0.017349579584341707
OTU deubiquitinase 1	OTUD1	C	0.23358918259958125	0.0663819031594455	3.518868418679011	0.0011423318887212493	6.774683589373764	17119	0.017387011440937752
high mobility group box 1	HMGB1	C	0.298415456336009	0.08487212093869273	3.516059844334149	0.0011514639292187344	6.766721164232181	17118	0.017490626717463282
mitochondrial ribosomal protein L42	MRPL42	C	0.3286921606974116	0.09350077478275125	3.5153950484488155	0.0011536357453157326	6.7648368060296855	17117	0.017490626717463282
purine rich element binding protein G	PURG	C	0.35994202939870545	0.1023990364228304	3.515091957627587	0.0011546272155353522	6.763977744217916	17116	0.017490626717463282
trafficking from ER to golgi regulator	TFG	C	0.13484764891388526	0.0384043747245178	3.5112575033749205	0.001167241364202093	6.7531121225538815	17115	0.017614733314322496
nudix hydrolase 7	NUDT7	C	0.4396497586753011	0.12527086878850113	3.5095929558657093	0.0011727583047836504	6.748396779319556	17114	0.017659708329000396
NADH:ubiquinone oxidoreductase subunit C2	NDUFC2	C	0.39270803427800105	0.11193678886340322	3.508301768038243	0.0011770550276026105	6.74473969937323	17113	0.017674023155298556
unc-50 inner nuclear membrane RNA binding protein	UNC50	C	0.2983669126254901	0.0850962204955617	3.5062298993766916	0.0011839812520292967	6.7388725770804045	17112	0.017733012436408714
NIMA related kinase 4	NEK4	C	0.2575473650327326	0.07348256890233981	3.504876991644366	0.0011885251047403695	6.735042148340947	17111	0.017784353116565753
ferredoxin 1	FDX1	C	0.35892998415059746	0.10242630279028232	3.504275507098074	0.0011905506130575	6.733339378823039	17110	0.017786968062287405
DnaJ heat shock protein family (Hsp40) member B6	DNAJB6	C	0.25871830252571354	0.07396148702132248	3.498013803469463	0.0012118347971772773	6.715619706584858	17109	0.01794776889202332
cysteine and histidine rich domain containing 1	CHORDC1	C	0.40287724232904465	0.11528463958929426	3.4946307137213557	0.0012234857798007423	6.706051297706718	17108	0.01809391718914794
solute carrier family 16 member 1	SLC16A1	C	0.5428294992942005	0.15546530982873316	3.4916438907959813	0.001233861366454598	6.697606704660503	17107	0.01819114703291209
egl-9 family hypoxia inducible factor 1	EGLN1	C	0.21625152343432327	0.061969944986876115	3.489619419222022	0.0012409419119214	6.691884581331883	17106	0.01824321984167844
mitochondrial ribosomal protein S36	MRPS36	C	0.41214415310188673	0.11833162268644619	3.4829586863182103	0.0012645139160298731	6.673067486750814	17105	0.0184568563049727
mitochondrial ribosomal protein L22	MRPL22	C	0.27022260281205485	0.07758597174348587	3.4828796590376245	0.0012647961520781815	6.672844314390068	17104	0.0184568563049727
chromosome 10 open reading frame 88	C10orf88	C	0.26438699189903375	0.07591717740483268	3.4825714144925994	0.0012658975866801684	6.671973853729685	17103	0.0184568563049727
zinc finger protein 487	ZNF487	C	0.2789674262773767	0.08012453985133543	3.4816727408978334	0.0012691140267362907	6.669436238702504	17102	0.018467054221797854
heat shock protein family E (Hsp10) member 1	HSPE1	C	0.4038522590514698	0.11610563531186126	3.4783174646667008	0.001281192313131018	6.659964139988904	17101	0.018577871430442133
zinc finger protein 148	ZNF148	C	0.30425654183000883	0.08754366472475028	3.4754832663977986	0.0012914806746510544	6.65196590903158	17100	0.01865914418063391
CDKN2A interacting protein	CDKN2AIP	C	0.27140898957661025	0.07811761978750892	3.4743632782832026	0.0012955681269605811	6.64880597195722	17099	0.018694504565833703
nuclear transcription factor Y subunit beta	NFYB	C	0.2928272651426547	0.08429766188767737	3.473729384485576	0.0012978870500120097	6.647017682967299	17098	0.01870083908588733
protein phosphatase 1 catalytic subunit beta	PPP1CB	C	0.3340987469987155	0.09625591064430616	3.470942664843808	0.0013081287900789643	6.639157567431206	17096	0.018797421459601782
regulatory factor X associated protein	RFXAP	C	0.4265984972750427	0.12296574959225069	3.4692465071747662	0.001314400401298254	6.634374685932183	17095	0.018870526842422502
zinc finger CCHC-type and RNA binding motif containing 1	ZCRB1	C	0.3721085620052554	0.10727923763730471	3.468598120200104	0.001316805448565341	6.632546590318148	17094	0.01888803926943049
transmembrane O-mannosyltransferase targeting cadherins 3	TMTC3	C	0.3694718379383711	0.106536697604131	3.4680241292184064	0.0013189380617277047	6.630928364857729	17093	0.01890161596375243
nuclear cap binding protein subunit 2	NCBP2	C	0.22203171868780355	0.06405705187814949	3.4661557498799103	0.0013259028233479396	6.625661675463608	17092	0.018984355249661067
electron transfer flavoprotein subunit alpha	ETFA	C	0.2661146663408546	0.07679041971461074	3.4654670117686774	0.0013284791196469857	6.6237205101276775	17091	0.019003222808836574
mitogen-activated protein kinase kinase kinase kinase 3	MAP4K3	C	0.308238804670342	0.08896453059553287	3.464738167075985	0.0013312106662034433	6.621666475456891	17090	0.01900911574965777
nucleosome assembly protein 1 like 1	NAP1L1	C	0.2585623395112271	0.07474290741111911	3.4593561913375894	0.0013515484684666814	6.606504330170379	17089	0.01920823425896493
chromosome 9 open reading frame 40	C9orf40	C	0.29869904909351686	0.08635076846547271	3.4591359683492735	0.0013523869753111603	6.605884117973163	17088	0.01920823425896493
zinc finger protein 214	ZNF214	C	0.39183388612761955	0.11337151778392814	3.4561933524997492	0.0013636390541053448	6.597598377669658	17087	0.01929924686165433
centrosomal protein 85 like	CEP85L	C	0.405057770312571	0.117222755060749	3.4554534237201273	0.0013664825092328811	6.5955153523612875	17086	0.019322329429578698
translocase of inner mitochondrial membrane 9	TIMM9	C	0.24658322091652024	0.07141136015647216	3.452997119453016	0.0013759625907944343	6.588601726763206	17085	0.019410613999598834
transmembrane protein 14A	TMEM14A	C	0.4521489673357627	0.1309742605525052	3.452197137272666	0.0013790636998923583	6.586350488422484	17084	0.019431263591056253
THAP domain containing 2	THAP2	C	0.43403433497361	0.12575820488755815	3.4513400963514473	0.0013823934281001616	6.583938913904254	17083	0.019442946646416947
serglycin	SRGN	C	0.8772394862340733	0.25420912966414183	3.4508575179541032	0.0013842717046582006	6.58258112265994	17082	0.019442946646416947
BUB3 mitotic checkpoint protein	BUB3	C	0.27315031803705736	0.07921023676372624	3.4484219363190265	0.0013937887840889235	6.575729495994009	17081	0.019496048189750172
tetratricopeptide repeat domain 14	TTC14	C	0.4041040864764321	0.11719287601339791	3.4481966841588005	0.0013946721220077305	6.575095929321854	17080	0.019496048189750172
abhydrolase domain containing 10	ABHD10	C	0.2510189614878703	0.07287458316634612	3.4445337534883107	0.0014091120097822823	6.564795553283226	17079	0.019576021311051843
reticulocalbin 2	RCN2	C	0.3715892835607286	0.10788473762141809	3.444317442423458	0.0014099692091595747	6.56418741230598	17078	0.019576021311051843
ATPase H+ transporting V0 subunit e1	ATP6V0E1	C	0.38298091881830015	0.11119415417947838	3.444254076523942	0.001410220410710813	6.564009267155645	17077	0.019576021311051843
zinc finger protein 254	ZNF254	C	0.3565162254672759	0.10367392372393128	3.4388225376385604	0.0014319127794182624	6.548744120526135	17076	0.019790707255244285
family with sequence similarity 172 member A	FAM172A	C	0.23680258533529383	0.06887399181922828	3.4382003871188886	0.0014344178208817498	6.546996211822927	17075	0.019790707255244285
CD164 molecule	CD164	C	0.35334523212493735	0.10280494294778897	3.437045165273707	0.001439080372970729	6.543750999286591	17074	0.019803727076442273
serine and arginine rich splicing factor 2	SRSF2	C	0.3083942674676389	0.08973440118878744	3.43674514324584	0.0014402936547186617	6.54290825929653	17073	0.019803727076442273
early endosome antigen 1	EEA1	C	0.44274913413774053	0.12887621137470112	3.4354605044252087	0.0014454997923620259	6.53930014015228	17072	0.01985817645782866
PHD finger protein 20 like 1	PHF20L1	C	0.31554497401338644	0.09190857457177513	3.433248480716721	0.0014545065281454822	6.533088591798814	17071	0.019964699425087343
coiled-coil domain containing 50	CCDC50	C	0.27712975085015606	0.08085783222518424	3.427370524581543	0.0014787018529363151	6.516590702500938	17070	0.02021504990003227
sorcin	SRI	C	0.35456520018044024	0.10345389504563027	3.4272774362343017	0.0014790881139205337	6.516329520340783	17069	0.02021504990003227
transmembrane protein 251	TMEM251	C	0.35424503630772997	0.10365615060380709	3.417501366240386	0.0015201952900351378	6.488916472090562	17068	0.020582695107901408
cadherin 2	CDH2	C	0.31581828811505874	0.09245185313724856	3.41602982956127	0.001526476851787711	6.484792910144273	17067	0.020650199584116267
retinitis pigmentosa GTPase regulator	RPGR	C	0.41582749595453694	0.12178621884800059	3.4144051756260247	0.0015334408845935341	6.480241124488823	17066	0.020691713748418765
microsomal glutathione S-transferase 1	MGST1	C	0.71004736875779	0.20798988280470493	3.4138553240327516	0.0015358046882495541	6.478700808429207	17065	0.020706077421273176
platelet derived growth factor C	PDGFC	C	0.43581817704037584	0.12768212286943134	3.413306164137376	0.0015381689993451098	6.477162531396246	17064	0.0207204236462922
NIMA related kinase 7	NEK7	C	0.4945256127229149	0.14491871542272164	3.4124344207744666	0.0015419292928633942	6.474720859066527	17063	0.020753534806647846
regulatory factor X3	RFX3	C	0.4888841363172731	0.14337559275400802	3.409814229372081	0.0015532846144363428	6.4673834841013305	17062	0.020876915011405327
histone acetyltransferase 1	HAT1	C	0.3270650263018459	0.09592998334526509	3.409413979826248	0.0015550262373580652	6.466262860594208	17061	0.020876915011405327
mitogen-activated protein kinase kinase kinase 7	MAP3K7	C	0.306259506224317	0.08988527500947907	3.4072266696855484	0.0015645770354784062	6.46013975638818	17060	0.020965710330981945
protein-L-isoaspartate (D-aspartate) O-methyltransferase domain containing 2	PCMTD2	C	0.3058943723438087	0.08980022689768229	3.4063875216300117	0.0015682560187097363	6.457791093143846	17059	0.02098267539374732
Rho associated coiled-coil containing protein kinase 1	ROCK1	C	0.39158076324186897	0.11496431300067816	3.4061071042068427	0.0015694872658977663	6.457006295192232	17058	0.02098267539374732
high mobility group nucleosome binding domain 5	HMGN5	C	0.5014673463605811	0.147347287342881	3.4033021944520327	0.0015818539758558749	6.44915771740141	17057	0.021112583717955796
SEC61 translocon subunit gamma	SEC61G	C	0.3627266524664567	0.1066670182955023	3.4005511568869955	0.0015940736993102268	6.441462464231103	17056	0.02122335271784502
RAB30, member RAS oncogene family	RAB30	C	0.31071788092791947	0.09141799971390667	3.3988698276084954	0.0016015863385212238	6.436760679334038	17055	0.02129774842489204
signal recognition particle 19	SRP19	C	0.33220147835831393	0.09774409160760211	3.3986860268951204	0.0016024096612352883	6.436246744402628	17054	0.02129774842489204
Rab geranylgeranyltransferase subunit beta	RABGGTB	C	0.230031123441312	0.06774645633852572	3.395470934920312	0.0016168770992890623	6.427258706662821	17053	0.02145424933744421
VPS29 retromer complex component	VPS29	C	0.3506015316494758	0.1033179095984456	3.3934245573891335	0.001626150479171775	6.421539726522502	17052	0.021523533252559308
NADH:ubiquinone oxidoreductase core subunit V2	NDUFV2	C	0.43142656681298713	0.12718792812022292	3.3920402131654046	0.0016324526084210546	6.417671727298741	17051	0.021589016404811555
THO complex 1	THOC1	C	0.36173395595525665	0.10671410361286952	3.3897483435510223	0.001642937564327001	6.411269441667321	17050	0.021675109502182037
metal response element binding transcription factor 2	MTF2	C	0.3424285618099541	0.10101955861031188	3.389725381110502	0.0016430429391714296	6.411205305654127	17049	0.021675109502182037
ATPase 13A3	ATP13A3	C	0.36689613685724687	0.10828875748935582	3.3881276816137698	0.0016503906881924393	6.406743238375088	17048	0.021754033091012995
testis expressed 30	TEX30	C	0.42845500050265134	0.12649256636688325	3.387195096192026	0.0016546941206138067	6.404139108616072	17047	0.021784494116006345
tetraspanin 6	TSPAN6	C	0.555485228294921	0.16409307353451927	3.385183885766311	0.001664011441412661	6.398524060757804	17045	0.02187927915045558
M-phase specific PLK1 interacting protein	MPLKIP	C	0.31354564953556446	0.09279478802664763	3.3789144434008986	0.001693378850697397	6.381029426088017	17043	0.022210440629394007
RAB21, member RAS oncogene family	RAB21	C	0.25011380860457944	0.07405439254388116	3.3774338025441737	0.0017003864704375272	6.376899718205291	17042	0.022268478943413474
transmembrane protein 168	TMEM168	C	0.32531730797636504	0.09637564923505347	3.3755135302169417	0.0017095160886482002	6.371544937611158	17041	0.022356118438927625
cytochrome c oxidase assembly factor 6	COA6	C	0.4216751812144018	0.12492629770727298	3.375391642538468	0.001710097162214657	6.371205090073193	17040	0.022356118438927625
3-hydroxyisobutyryl-CoA hydrolase	HIBCH	C	0.3327007117102164	0.09858643459579426	3.3747108623442355	0.0017133461104929186	6.3693070307248405	17039	0.022378588746225683
family with sequence similarity 200 member A	FAM200A	C	0.25483073730743583	0.07553100074761994	3.3738562283707836	0.0017174331097285398	6.366924480926901	17038	0.022378588746225683
deoxyuridine triphosphatase	DUT	C	0.4045535139814318	0.11996402588466784	3.3722902428296737	0.0017249461005634486	6.362559475037156	17037	0.02243978861924826
keratin 10	KRT10	C	0.34395515662452786	0.10202138523583784	3.37140253319854	0.0017292189265064805	6.360085459992158	17036	0.022458706448905682
transmembrane protein 14C	TMEM14C	C	0.2450990456426444	0.07272048693272284	3.3704263541221486	0.0017339292613403874	6.357365196530677	17035	0.022501544551075257
golgin, RAB6 interacting	GORAB	C	0.23086138555478378	0.06851816122971278	3.369345899123036	0.0017391570530907667	6.354354735387288	17034	0.022526457102486908
zinc finger DHHC-type palmitoyltransferase 17	ZDHHC17	C	0.3600128570166915	0.10685558230479059	3.369153480347009	0.0017400896519303077	6.353818642985142	17033	0.022526457102486908
intraflagellar transport 81	IFT81	C	0.3572640927513028	0.1061527749307075	3.365565271228295	0.0017575684753644576	6.3438239732379005	17032	0.022624080148148627
BLOC1S5-TXNDC5 readthrough (NMD candidate)	BLOC1S5-TXNDC5	C	1.1310259563375253	0.33654285337768486	3.3607189841830714	0.0017814420924996079	6.330332078358491	17031	0.022820788734785973
TIMELESS interacting protein	TIPIN	C	0.28927877250788714	0.08610870332125554	3.35946032573086	0.0017876929509831505	6.326829344615753	17030	0.022864097727211187
caveolin 2	CAV2	C	0.6069270365970408	0.1806775633655092	3.359172136770699	0.0017891271251149817	6.326027417664899	17029	0.022864097727211187
oxysterol binding protein like 8	OSBPL8	C	0.46975014902318785	0.1398742611863474	3.358374478899756	0.001793102407927661	6.323807970581541	17028	0.022888165543024194
JNK1/MAPK8 associated membrane protein	JKAMP	C	0.2657596063304856	0.07913709050456548	3.358218057247805	0.001793882954520408	6.323372760216181	17027	0.022888165543024194
BAG cochaperone 2	BAG2	C	0.34562384732743434	0.10307410619342011	3.3531588106024026	0.0018193044114382495	6.3093010424646705	17026	0.023046450795453054
coiled-coil domain containing 90B	CCDC90B	C	0.3023291945394203	0.0902143372364046	3.351232229830316	0.001829075167351507	6.303944812904763	17025	0.023151820386746323
SH3 and SYLF domain containing 1	SH3YL1	C	0.19823798501844445	0.059170614538423476	3.350277609331151	0.0018339351239822612	6.301291279829014	17024	0.0231535015165589
norrin cystine knot growth factor NDP	NDP	C	0.258734214899092	0.07722973195518362	3.350189212740442	0.0018343857728198227	6.301045582218306	17023	0.0231535015165589
zinc finger and BTB domain containing 21	ZBTB21	C	0.29881067827701824	0.08920307122119647	3.3497801609998232	0.0018364725098475433	6.2999086615900435	17021	0.0231535015165589
zinc finger protein 684	ZNF684	C	0.28861156589512843	0.0861814350062299	3.3488832702108664	0.0018410558467270109	6.297416042195633	17020	0.023179592254803982
exportin 1	XPO1	C	0.2417242790351156	0.07219750879646401	3.348097227517557	0.0018450817018885086	6.295231719603703	17019	0.023179592254803982
matrin 3	MATR3	C	0.24957146612223033	0.07454446634867867	3.3479542928762824	0.0018458146693866877	6.29483454372333	17018	0.023179592254803982
DExD/H-box 60 like	DDX60L	C	0.4794320692876215	0.14324167202825075	3.347015309853866	0.0018506366828617699	6.292225546200674	17016	0.023221847384319025
small integral membrane protein 10	SMIM10	C	0.4825547495208042	0.14441783486105186	3.341379200048821	0.0018798338641163434	6.276571876196032	17015	0.023495711732202388
ATP binding cassette subfamily D member 3	ABCD3	C	0.2796635688308301	0.08372224763764649	3.340373398015138	0.0018850903300632646	6.273779538772346	17014	0.023525595852265165
leptin receptor	LEPR	C	0.507000382771124	0.15179312267541814	3.340074792816877	0.0018866535830318071	6.272950610247996	17013	0.023525595852265165
tRNA-yW synthesizing protein 3 homolog	TYW3	C	0.24330468435056404	0.07288828377317473	3.3380492962040096	0.0018972901426170124	6.267328651587041	17012	0.023602822570448642
DIMT1 rRNA methyltransferase and ribosome maturation factor	DIMT1	C	0.2781649087474443	0.08341440957093789	3.334734492256824	0.0019148208785588238	6.258131196724906	17011	0.02376525352080484
osteoclastogenesis associated transmembrane protein 1	OSTM1	C	0.3369222705794587	0.10106358704176188	3.3337652110075453	0.0019199761818213261	6.255442498320786	17010	0.023810692944361597
mirror-image polydactyly 1	MIPOL1	C	0.4359805087924642	0.13079632627594645	3.333277938347121	0.0019225728333629238	6.254090972587948	17009	0.023822873754117114
NADH:ubiquinone oxidoreductase complex assembly factor 2	NDUFAF2	C	0.31353817066998263	0.09408040392902962	3.332661825160773	0.0019258608678784314	6.252382207115645	17008	0.023828042539216367
transmembrane 9 superfamily member 3	TM9SF3	C	0.2633728048065966	0.07909694816158318	3.3297467339519287	0.0019414908435607043	6.244299124971222	17007	0.023978305310884962
coiled-coil domain containing 82	CCDC82	C	0.4267375304189797	0.1281665107650694	3.329555652811632	0.0019425195881245284	6.243769391796723	17006	0.023978305310884962
diphthamide biosynthesis 5	DPH5	C	0.23098586101769125	0.06939713434379571	3.328463966154274	0.001948407004074519	6.240743161255696	17005	0.024013777275275743
ceruloplasmin	CP	C	1.3193811350871383	0.39654341118650616	3.327204784816344	0.0019552188565506367	6.237253144725691	17004	0.024060515596904208
actin related protein 2/3 complex subunit 5	ARPC5	C	0.3925171173093087	0.11807256650251073	3.32437185822468	0.001970627438260579	6.2294032903625345	17003	0.024212736203639618
core-binding factor subunit beta	CBFB	C	0.454454430617152	0.13679760507884647	3.3220934705342002	0.0019831038114656286	6.223092080100846	17002	0.02434725912135305
family with sequence similarity 160 member B1	FAM160B1	C	0.30822770913060715	0.0927922423599055	3.321696957544254	0.001985282787052937	6.221993912998325	17001	0.024355247493822632
nanos C2HC-type zinc finger 1	NANOS1	C	0.3302700081241639	0.09946373394465552	3.3205068322483813	0.001991836659789076	6.218698121279612	17000	0.024393928252835734
BTB domain and CNC homolog 1	BACH1	C	0.31639140746946576	0.0953099199328261	3.3196062665088446	0.001996809675984658	6.216204534055384	16999	0.02440272929178797
catenin alpha like 1	CTNNAL1	C	0.4246394368796729	0.12801592469884118	3.3170829166655764	0.0020108070337261632	6.20921912817795	16998	0.024486424403408064
LIF receptor subunit alpha	LIFR	C	0.5294707376616946	0.15964916131485296	3.3164642601378658	0.002014253061866363	6.207506841205673	16997	0.024486424403408064
zinc finger matrin-type 1	ZMAT1	C	0.524265641929187	0.15811652433490234	3.315691665589323	0.0020185644621621853	6.205368682505123	16996	0.024486424403408064
paraoxonase 3	PON3	C	0.6675047065725762	0.20138602860989124	3.314553205007148	0.0020249335912577845	6.202218373401984	16995	0.024539423353828176
homeodomain interacting protein kinase 3	HIPK3	C	0.3642118607730539	0.10991557856038639	3.3135599661421966	0.0020305059264809195	6.199470292112351	16994	0.024574443650415192
XPA, DNA damage recognition and repair factor	XPA	C	0.2434577520879229	0.07347475425116187	3.3134884841628858	0.0020309075230670686	6.199272530130004	16993	0.024574443650415192
A-kinase anchoring protein 14	AKAP14	C	0.7446171763990045	0.22489505638990875	3.3109539549328044	0.002045195948821277	6.1922616755831585	16992	0.02472856042520172
FUN14 domain containing 1	FUNDC1	C	0.2993523298205838	0.0904576044779487	3.3093108263060227	0.002054510259835833	6.18771777581739	16991	0.024794088505672062
MYC binding protein	MYCBP	C	0.3990671297418191	0.12059415169840179	3.3091748158721686	0.00205528306450758	6.187341696233885	16990	0.024794088505672062
spindle and centriole associated protein 1	SPICE1	C	0.3132137726022818	0.09467203448652	3.308408595009957	0.0020596418758452996	6.185223157970771	16989	0.02482726389835321
family with sequence similarity 174 member A	FAM174A	C	0.38947215437083765	0.1177313174133581	3.3081440259722017	0.0020611489795131334	6.184491694624084	16988	0.02482726389835321
ubiquitin like modifier activating enzyme 3	UBA3	C	0.2827153319026198	0.08549786632545062	3.3066945884526993	0.0020694243016594325	6.180484825526418	16987	0.024885787289874374
vesicle associated membrane protein 4	VAMP4	C	0.2919518858105476	0.08830284920857749	3.3062566885122457	0.0020719306427945845	6.179274428699889	16986	0.024885787289874374
solute carrier family 30 member 7	SLC30A7	C	0.2934896230432576	0.08878124288411074	3.305761594556182	0.0020747678222731406	6.177906024440365	16985	0.024885787289874374
transmembrane protein 123	TMEM123	C	0.5798396404990417	0.17544141466132449	3.305032860219324	0.0020789506376421387	6.1758920137060125	16984	0.024890835532634464
CAP-Gly domain containing linker protein family member 4	CLIP4	C	0.4139178574899905	0.12524418034705345	3.3048869523758952	0.0020797890901034528	6.17548878939886	16983	0.024890835532634464
COBW domain containing 6	CBWD6	C	0.5635227775469872	0.1705182049365252	3.30476606739296	0.0020804839940680915	6.17515472288109	16982	0.024890835532634464
3-hydroxyisobutyrate dehydrogenase	HIBADH	C	0.1847561931375638	0.05592004432247906	3.303935026805665	0.0020852672026084144	6.172858277214232	16981	0.02491065827643755
nucleolar protein 7	NOL7	C	0.2395180650250652	0.07252047646964947	3.3027646353827507	0.002092021389964624	6.16962450818325	16980	0.02493379955950616
RNA binding motif protein 26	RBM26	C	0.2518074527378715	0.07624717168284033	3.3025153219492016	0.0020934628395217897	6.1689357230701685	16979	0.02493379955950616
putative homeodomain transcription factor 2	PHTF2	C	0.39184296169059946	0.11867071388785301	3.301934814860063	0.002096822813166741	6.167332026022495	16978	0.02494599384393835
peroxiredoxin 3	PRDX3	C	0.27901840575703235	0.08453015933775117	3.3008148564132984	0.0021033196608734725	6.164238391495365	16977	0.02494599384393835
HECT and RLD domain containing E3 ubiquitin protein ligase 5	HERC5	C	0.4570597817290563	0.13850023393206176	3.3000650522601784	0.0021076799722821757	6.162167475633627	16976	0.02494599384393835
CD36 molecule	CD36	C	0.9936650939292437	0.30122577268117273	3.29873863409746	0.0021154145583293883	6.1585044770247075	16975	0.02494599384393835
cyclin dependent kinase 17	CDK17	C	0.365597265638667	0.11084408974206263	3.298301844414279	0.0021179674743253382	6.157298388707742	16974	0.02494599384393835
solute carrier family 35 member A1	SLC35A1	C	0.40540013096619937	0.12293050596763246	3.2977992547508186	0.002120908606432307	6.1559106941760255	16973	0.024954500200152212
ST6 N-acetylgalactosaminide alpha-2,6-sialyltransferase 3	ST6GALNAC3	C	0.4191739982128798	0.12711319839191268	3.2976433880649556	0.0021218215217875406	6.155480350816098	16972	0.024954500200152212
centrosomal protein 57	CEP57	C	0.2736023844549061	0.08297862969872422	3.297263228475713	0.0021240496976095797	6.154430777754905	16971	0.024962283171907275
G3BP stress granule assembly factor 1	G3BP1	C	0.20254579688385738	0.06149942552634644	3.2934583559172674	0.0021464738550670405	6.143928850636107	16970	0.02513314280260717
protein arginine methyltransferase 3	PRMT3	C	0.2933978603389703	0.08911728727886313	3.292266509649004	0.002153544323046146	6.140640271816974	16969	0.025164997917835427
chromobox 3	CBX3	C	0.28210642220080756	0.08568929914755824	3.2922013017636673	0.002153931799694247	6.1404603629152845	16968	0.025164997917835427
eukaryotic translation initiation factor 3 subunit E	EIF3E	C	0.2633201797083576	0.08003265766438478	3.290159134944451	0.0021661003844393617	6.134826785937388	16967	0.025235639525986085
lin-9 DREAM MuvB core complex component	LIN9	C	0.34969635978364205	0.10630972123479533	3.2894109374184484	0.0021705750150742757	6.132763162626607	16966	0.025266825011120275
protein phosphatase 1 catalytic subunit gamma	PPP1CC	C	0.20556321226281737	0.0625115719641944	3.2884025437811832	0.0021766196960750672	6.1299822037333005	16965	0.02531869450850531
CCHC-type zinc finger nucleic acid binding protein	CNBP	C	0.17529839781279608	0.05332114083884209	3.287596534039252	0.002181462743052559	6.127759644137989	16964	0.02532786527196765
spermidine/spermine N1-acetyltransferase 1	SAT1	C	0.46610963530661836	0.1418002355620522	3.2870864668108917	0.0021845328712337803	6.126353262199715	16963	0.02532786527196765
VAMP associated protein A	VAPA	C	0.23178656088270375	0.07053391440670224	3.286171805894825	0.0021900485873072553	6.123831549414785	16962	0.025363818522767746
transmembrane protein 68	TMEM68	C	0.2919784597187503	0.08885957781916162	3.285841176434087	0.0021920456580248	6.1229200807224204	16961	0.025368510970430802
PC4 and SFRS1 interacting protein 1	PSIP1	C	0.22263696541655065	0.06777211341241984	3.285082229348782	0.0021966364200438765	6.120827988558151	16960	0.025403191574614816
transmembrane protein 254	TMEM254	C	0.20408482982483622	0.062298291099782487	3.27592982443059	0.002252724106414096	6.095615081127107	16958	0.025899086529089826
RNA binding motif single stranded interacting protein 1	RBMS1	C	0.41591056145936034	0.12697068411021953	3.2756424396226813	0.0022545071520984907	6.094823887742458	16957	0.025899086529089826
mannosidase alpha class 1A member 2	MAN1A2	C	0.2962549685817567	0.09044740229205821	3.275439217426475	0.002255768831725444	6.094264418803356	16956	0.025899086529089826
RAB23, member RAS oncogene family	RAB23	C	0.3158038306998058	0.09647023226611876	3.273588373132994	0.0022672905546975383	6.089169748621562	16955	0.025993915309107895
proline rich nuclear receptor coactivator 2	PNRC2	C	0.2213736739919936	0.067655385522491	3.2720776370182874	0.0022767365784931077	6.085012186562554	16954	0.026083446523987176
lactamase beta	LACTB	C	0.233888398555035	0.07154857216693009	3.2689457171744754	0.0022964387038996417	6.076395745649941	16953	0.02629026378257521
LSM3 homolog, U6 small nuclear RNA and mRNA degradation associated	LSM3	C	0.2656901525759381	0.08129155008262805	3.2683612541018072	0.00230013334163267	6.074788183104596	16952	0.026294781156569746
MCL1 apoptosis regulator, BCL2 family member	MCL1	C	0.4612125097668916	0.14116503858637727	3.267186510098114	0.0023075765184677023	6.071557431371005	16951	0.02634207693288059
zinc finger protein 654	ZNF654	C	0.3445519464524405	0.105536821240478	3.264755773412377	0.0023230505315725925	6.064874072708716	16950	0.026480782025136502
beta-2-microglobulin	B2M	C	0.47800119131894536	0.1465143648315358	3.2624868685644417	0.002337583410194224	6.058637613932523	16949	0.02662739758745901
zinc metallopeptidase STE24	ZMPSTE24	C	0.20361681845602658	0.062441976823405736	3.2608964163944103	0.0023478221807294516	6.054267112111778	16947	0.026683653983399183
methyltransferase like 25	METTL25	C	0.43293095281102484	0.13307307050436776	3.253332557595228	0.002397102521462351	6.033494553705128	16946	0.02703483777921021
SUN domain containing ossification factor	SUCO	C	0.32459685309438674	0.0998423102672151	3.251095174236704	0.002411867205031341	6.027354057589989	16945	0.0271190228652537
aminoacyl tRNA synthetase complex interacting multifunctional protein 1	AIMP1	C	0.27819554899984056	0.08557812514763778	3.250778730194227	0.002413962416725821	6.026485725307107	16944	0.0271190228652537
PHD finger protein 11	PHF11	C	0.3032406428130514	0.09328894287732259	3.250552889336744	0.0024154587932414097	6.025866033423372	16943	0.0271190228652537
ATP/GTP binding protein like 3	AGBL3	C	0.4029721698054192	0.12397621787861965	3.250398961193943	0.0024164791960755686	6.02544367583038	16942	0.0271190228652537
SBDS ribosome maturation factor	SBDS	C	0.2768983462099485	0.08522679666915522	3.248958743396746	0.002426046411444025	6.021492337792478	16941	0.027198887411483325
heterogeneous nuclear ribonucleoprotein H3	HNRNPH3	C	0.22826090864393653	0.07032103981755349	3.2459831259059144	0.002445927372266676	6.013330934608241	16940	0.027353192003117015
proteasome 20S subunit alpha 2	PSMA2	C	0.3933473936736262	0.12121046343055993	3.24516038088552	0.002451451657015632	6.011074916824457	16939	0.027386635218267848
WW domain containing transcription regulator 1	WWTR1	C	0.6011744369464669	0.18526028246610426	3.245026019305889	0.002452354948322554	6.010706512688716	16938	0.027386635218267848
TNF receptor superfamily member 19	TNFRSF19	C	0.3982160544110914	0.12286033502285965	3.241209250625912	0.0024781470833562204	6.000244141864259	16937	0.02755879408259925
vascular cell adhesion molecule 1	VCAM1	C	1.204640161141374	0.37176273796480436	3.2403466999842787	0.0024840114729441556	5.997880496183988	16936	0.027585509988040463
polypyrimidine tract binding protein 3	PTBP3	C	0.2881445694147928	0.08894577331436232	3.239553254502598	0.0024894176749632874	5.995706461332907	16935	0.0276262953121274
TATA-box binding protein like 1	TBPL1	C	0.3238487966109739	0.10002589104686314	3.2376497047074286	0.0025024333130087093	5.990491695278335	16934	0.027732112153064526
deoxyribose-phosphate aldolase	DERA	C	0.2651673646719651	0.0819903716865136	3.2341280959893717	0.002526683286167736	5.980847790378654	16933	0.027961961700256277
RAB2A, member RAS oncogene family	RAB2A	C	0.3229508965400418	0.09992313867122157	3.2319931182571375	0.0025414934502139153	5.975003398214647	16932	0.028036041540444433
Bardet-Biedl syndrome 10	BBS10	C	0.2507899982111741	0.07759854030277372	3.231890667435786	0.002542206214056631	5.974722986744868	16931	0.028036041540444433
isochorismatase domain containing 1	ISOC1	C	0.5093461089408233	0.15765979998033192	3.2306657055531236	0.0025507431667087664	5.971370524346579	16930	0.028057153757484576
TBC1 domain family member 15	TBC1D15	C	0.3018633095858839	0.09345054744763052	3.2301930575104167	0.002554044405501071	5.9700771348741215	16929	0.028057153757484576
glucoside xylosyltransferase 1	GXYLT1	C	0.3122524851379811	0.09667054633967127	3.2300684847773553	0.0025549151672868	5.969736258505164	16928	0.028057153757484576
PEST proteolytic signal containing nuclear protein	PCNP	C	0.32235536114626634	0.09988567523000855	3.2272431497707035	0.0025747401631285955	5.96200665748082	16927	0.028238857012813007
ADP ribosylation factor like GTPase 5A	ARL5A	C	0.36570546293223116	0.11338712161545862	3.2252821812735104	0.0025885858755380063	5.956643546380462	16926	0.028351771216976504
pleckstrin homology domain containing A3	PLEKHA3	C	0.3054065987232731	0.09469146712693254	3.2252810943765393	0.002588593569321085	5.9566405741894615	16925	0.028351771216976504
polysaccharide biosynthesis domain containing 1	PBDC1	C	0.30183687562473055	0.09361712591137397	3.2241630223777142	0.0025965195497575752	5.953583365435157	16924	0.02841904913800599
discoidin, CUB and LCCL domain containing 2	DCBLD2	C	0.2648359316440705	0.08215615360591928	3.223567803751091	0.0026007484388751467	5.951956014272934	16923	0.028445797612844433
NA	MARCH5	C	0.21332694054781975	0.06619014898819789	3.2229409331871612	0.002605209283489529	5.9502422678523725	16922	0.028475044678799133
malate dehydrogenase 1B	MDH1B	C	0.6156180288083377	0.19114055668510746	3.2207608865685753	0.002620779286892905	5.944283567689585	16921	0.02858640569194068
transmembrane protein 47	TMEM47	C	0.6200170762181831	0.19261355111380055	3.218969136038942	0.002633642215839956	5.939387517901631	16920	0.02869062002539903
solute carrier family 35 member F5	SLC35F5	C	0.44920881682665326	0.13963252081865182	3.217078759253116	0.002647278193551733	5.934223263582277	16918	0.02881627410685821
STARD3 N-terminal like	STARD3NL	C	0.26034656184449095	0.08094124916218981	3.216488064358994	0.002651552827227218	5.932609838060303	16917	0.02884310297248665
ADP ribosylation factor like GTPase 2 binding protein	ARL2BP	C	0.236499154617974	0.07360794088109204	3.212957077552545	0.0026772422970882124	5.922968007860568	16915	0.02904324931681263
single stranded DNA binding protein 2	SSBP2	C	0.20702228802426823	0.06445688638826982	3.21179473015847	0.0026857504782441077	5.919795082350391	16914	0.0290999839034733
FKBP prolyl isomerase 3	FKBP3	C	0.27092700325847885	0.08437998248635302	3.210797102290185	0.0026930734153997873	5.917072203957319	16913	0.0290999839034733
lysine rich coiled-coil 1	KRCC1	C	0.40492148060772976	0.12611813717833228	3.210652247703015	0.0026941382740453493	5.916676875642481	16912	0.0290999839034733
cytochrome c oxidase assembly factor COX16	COX16	C	0.33789313331026105	0.10524528653016914	3.210529843665751	0.002695038405371564	5.916342824121022	16911	0.0290999839034733
nuclear transport factor 2 like export factor 2	NXT2	C	0.45263428161684266	0.1409903082372646	3.2103928793114633	0.002696045948557222	5.91596904284392	16910	0.0290999839034733
leucine rich repeat containing 40	LRRC40	C	0.3336600756215497	0.1039312385732637	3.2103925653339007	0.0026960482586636625	5.915968185994483	16909	0.0290999839034733
SLAIN motif family member 2	SLAIN2	C	0.2111223284030156	0.06576448536070678	3.210278727873354	0.0026968859476861596	5.915657524303767	16908	0.0290999839034733
TNF alpha induced protein 8	TNFAIP8	C	0.7935324925864555	0.2471869569123148	3.2102522823157984	0.0026970805864351194	5.91558535524309	16907	0.0290999839034733
chromosome 4 open reading frame 3	C4orf3	C	0.2934618362273524	0.09143273762520619	3.209592579741928	0.002701940303246776	5.91378513323121	16906	0.029132693283180397
mediator complex subunit 21	MED21	C	0.2599373437859456	0.08101767250521544	3.2084030032979824	0.00271072437532031	5.910539382641884	16905	0.029187086459764394
germ cell-less 1, spermatogenesis associated	GMCL1	C	0.29251328789915276	0.09120807943992229	3.2070984247818517	0.002720388823158882	5.906980459199799	16903	0.029221791476797477
round spermatid basic protein 1	RSBN1	C	0.33738558244325295	0.10523892693287178	3.2059010128301613	0.0027292881618048086	5.903714450377217	16902	0.0292655414236667
inhibitor of DNA binding 4, HLH protein	ID4	C	0.6180758664834287	0.19282458874244857	3.205378891324792	0.002733177293385275	5.902290502795484	16901	0.029271447142061653
RRN3 homolog, RNA polymerase I transcription factor	RRN3	C	0.2251851048920141	0.07028652123969571	3.203816335198509	0.002744847784180904	5.898029657586978	16900	0.029368829719598602
3-hydroxybutyrate dehydrogenase 2	BDH2	C	0.45896023354346993	0.14331536182753646	3.202449672462717	0.0027550939524533737	5.894303734434827	16899	0.029427062484113246
speckle type BTB/POZ protein	SPOP	C	0.20721152727957928	0.06471028758131225	3.202141962654793	0.0027574059232706697	5.893464924092885	16898	0.029432030002171056
NEDD4 E3 ubiquitin protein ligase	NEDD4	C	0.47350134788825504	0.14791497944741114	3.2011723873889397	0.002764702857512345	5.890822115420173	16896	0.02947156228978507
solute carrier family 30 member 5	SLC30A5	C	0.2614056206357719	0.08165969589428185	3.201158389987056	0.0027648083347909564	5.890783964750084	16895	0.02947156228978507
regulator of microtubule dynamics 2	RMDN2	C	0.3595935613387475	0.11235484864908298	3.2005166280083137	0.002769648430718848	5.88903488715606	16894	0.02950342071653447
La ribonucleoprotein 4	LARP4	C	0.27351311177115817	0.08551753904788069	3.198327674256623	0.0027862178513954152	5.88307021163658	16893	0.02956826026660885
peroxisomal biogenesis factor 3	PEX3	C	0.3361869865723788	0.1051161798889855	3.1982420492014647	0.002786867904144484	5.882836928755056	16892	0.02956826026660885
histone deacetylase 2	HDAC2	C	0.23493794004289448	0.0735910832732758	3.19247834918352	0.002830957585373693	5.867140255171005	16891	0.029896713108359955
TATA-box binding protein associated factor 7	TAF7	C	0.23858322881867486	0.07474394236268601	3.1920075564248185	0.002834588032517772	5.865858667170188	16890	0.029912686418528983
inorganic pyrophosphatase 2	PPA2	C	0.3563157347018699	0.11163488623595924	3.1917955642355045	0.0028362242205319586	5.8652816111906985	16889	0.029912686418528983
actin related protein 2/3 complex subunit 3	ARPC3	C	0.29875377957383414	0.09363018063532641	3.190785039040234	0.002844035934647436	5.8625311318722195	16888	0.02993563847724012
myoneurin	MYNN	C	0.27101988137729044	0.0849872045567347	3.18894923995725	0.002858279571165768	5.857535383696731	16887	0.03002606674100045
ribosomal protein L9	RPL9	C	0.27113747038878183	0.08504525534514851	3.188155168544028	0.0028644615783622765	5.855374877240236	16886	0.030054545569055582
adducin 3	ADD3	C	0.3732274727711698	0.11709778322939525	3.1873145885265393	0.0028710194869056216	5.853088090368641	16885	0.030100372725873677
heterogeneous nuclear ribonucleoprotein H2	HNRNPH2	C	0.21026180922542304	0.06602966010878074	3.184353953647901	0.0028942309427069206	5.845035853436032	16883	0.030283955550215028
zinc finger protein 69	ZNF69	C	0.4048824229698284	0.12716910726237374	3.1838111604768913	0.0028985057224819107	5.843559942895626	16882	0.03030878424768486
STE20 like kinase	SLK	C	0.33630804125340136	0.10565519731277483	3.1830714418886252	0.002904341037424195	5.841548751785243	16881	0.030349887719601294
family with sequence similarity 199, X-linked	FAM199X	C	0.31614635966513693	0.09937235833219933	3.1814315869234733	0.002917316895549966	5.837090956510044	16880	0.030425629612227917
ubiquitin like modifier activating enzyme 2	UBA2	C	0.1717377894467258	0.05400545763829764	3.1800080391308265	0.0029286257290787225	5.833222000428345	16879	0.03052359687285711
dual specificity tyrosine phosphorylation regulated kinase 2	DYRK2	C	0.25750783270267835	0.08110485328126613	3.1749990572038724	0.002968749133992532	5.819614581889144	16877	0.030741722409076393
family with sequence similarity 91 member A1	FAM91A1	C	0.3514375135421876	0.11072806093546508	3.173879417494845	0.002977788789538189	5.816574270829141	16876	0.030804382396448556
chromosome 5 open reading frame 15	C5orf15	C	0.4252832185721118	0.13399984416676178	3.173759053352705	0.0029787621280702326	5.816247458029529	16875	0.030804382396448556
transmembrane protein 50B	TMEM50B	C	0.24378226506928213	0.07682941207462095	3.173033067499038	0.0029846392972552953	5.814276377879561	16874	0.030825554058697045
potassium channel tetramerization domain containing 12	KCTD12	C	0.5034815975818114	0.15870402118701876	3.172456462136536	0.002989314999903457	5.812711014848529	16873	0.030825554058697045
salvador family WW domain containing protein 1	SAV1	C	0.30816105179042574	0.09713841868029835	3.172391068096799	0.002989845719600113	5.812533491706755	16872	0.030825554058697045
zinc finger protein 140	ZNF140	C	0.2843070037912908	0.08963261930516353	3.1719144882215056	0.0029937162073949307	5.811239784586524	16871	0.03083895376926026
YTH N6-methyladenosine RNA binding protein 3	YTHDF3	C	0.2680767709296751	0.08456554174393532	3.1700473431768725	0.0030089258246746484	5.806172132793059	16870	0.03095561132473544
centrin 2	CETN2	C	0.43560925653235216	0.13743350849107033	3.1696000583486206	0.003012580234470908	5.804958346670774	16869	0.030973212010663477
STT3 oligosaccharyltransferase complex catalytic subunit B	STT3B	C	0.2438942196792545	0.07697144811805766	3.168632338905372	0.0030205011091688355	5.802332531171894	16868	0.03103462648337496
glycoprotein integral membrane 1	GINM1	C	0.2643091900559738	0.08342501309787535	3.168224735498485	0.0030238432876913564	5.801226644861089	16867	0.031036179157858414
FAM161 centrosomal protein A	FAM161A	C	0.31436242737471704	0.09929143270617	3.1660579247053455	0.003041669173721418	5.795348843944852	16866	0.03119178890117408
insulin induced gene 2	INSIG2	C	0.2544795390541429	0.08039419345794246	3.1653970032956633	0.003047126229091483	5.793556352501083	16865	0.03122765503974397
high mobility group nucleosomal binding domain 2	HMGN2	C	0.3445722750466054	0.10887595265041512	3.164815247614659	0.0030519373125052073	5.791978705579126	16864	0.031256859262264125
small nuclear ribonucleoprotein D1 polypeptide	SNRPD1	C	0.23972577649542406	0.07576417336398142	3.164104692910048	0.00305782332445984	5.790051948010277	16863	0.03129702793743867
thioredoxin domain containing 15	TXNDC15	C	0.17930187526671418	0.056675565588670485	3.163653920421693	0.003061562958906971	5.788829722532264	16862	0.03131519083000096
FPGT-TNNI3K readthrough	FPGT-TNNI3K	C	0.5286164597753074	0.16712476720458638	3.163004913138934	0.003066954775254321	5.787070139555635	16861	0.03135021892139375
embryonic ectoderm development	EED	C	0.19315168894595083	0.06108027419941312	3.162259689852648	0.0030731570347557547	5.785049895689455	16860	0.03137336995891589
annexin A4	ANXA4	C	0.32238842020912767	0.10195679118607544	3.162010263943627	0.0030752355823718573	5.784373768504768	16859	0.031374490551010194
peptidylprolyl isomerase G	PPIG	C	0.25852515316842367	0.08178341743872047	3.1610950149171018	0.003082874072609171	5.781892976644032	16858	0.03143229764625704
RAB8B, member RAS oncogene family	RAB8B	C	0.2626593337703546	0.08310496066335385	3.160573468464169	0.003087234837302812	5.780479463371128	16857	0.03145663322714681
poly(ADP-ribose) polymerase family member 11	PARP11	C	0.22926452333352482	0.07255445684891869	3.1598957981440896	0.0030929097214964056	5.778642973711518	16855	0.03149431905544199
matrilin 3	MATN3	C	0.7231385691739127	0.22890784109415632	3.1590816885842945	0.0030997402349156253	5.776436966190557	16854	0.031523586715772434
RNA binding motif protein 45	RBM45	C	0.21542892525195864	0.06824716177189873	3.156599038828646	0.0031206584528508186	5.769711256846708	16853	0.03169586558612533
prefoldin subunit 4	PFDN4	C	0.405534334350196	0.12858993611669367	3.1537019660868246	0.0031452376199670525	5.761865836845366	16852	0.031823813785266636
fasciculation and elongation protein zeta 2	FEZ2	C	0.30269213669889505	0.09599636201120886	3.1531625819690094	0.0031498340376279127	5.760405513999905	16851	0.03183412692874672
ERCC excision repair 8, CSA ubiquitin ligase complex subunit	ERCC8	C	0.2625439141427845	0.08326497272885422	3.153113554696498	0.0031502521439905613	5.760272783636793	16850	0.03183412692874672
sorting nexin 24	SNX24	C	0.2418242797072338	0.07670767040441175	3.152543656094731	0.0031551161196475726	5.7587299787066355	16849	0.03185342251850119
golgi transport 1B	GOLT1B	C	0.36472673478538653	0.11572233799645591	3.1517401143118677	0.0031619862850575634	5.756554877630714	16848	0.03189203382194768
ATP binding cassette subfamily A member 1	ABCA1	C	0.5514588721767146	0.17501861724143472	3.150858353634391	0.0031695415189155226	5.754168332809989	16847	0.03192782152050428
DnaJ heat shock protein family (Hsp40) member C25	DNAJC25	C	0.26520864208567746	0.08419139326254409	3.150068336066677	0.003176325188412517	5.752030351540022	16846	0.031973267446946084
fermitin family member 2	FERMT2	C	0.3629134361824126	0.11524110348776319	3.1491666184969183	0.0031840848041104065	5.749590376897905	16845	0.031973267446946084
chromosome 5 open reading frame 24	C5orf24	C	0.33705032655365363	0.10714907177983249	3.1456205915270745	0.0032147741904151907	5.739998160022007	16844	0.032125077969642056
RB binding protein 8, endonuclease	RBBP8	C	0.23048806944762926	0.0732848248284033	3.1450995480622073	0.003219307143411406	5.73858911543242	16843	0.032125077969642056
RWD domain containing 3	RWDD3	C	0.37736452756038436	0.11999399460773189	3.1448617807417225	0.0032213776729096387	5.7379461621972885	16842	0.032125077969642056
NUS1 dehydrodolichyl diphosphate synthase subunit	NUS1	C	0.2595300670937514	0.08256121936701816	3.1434863617994164	0.0032333798920226413	5.734227282649951	16841	0.032224604102109325
F-box and leucine rich repeat protein 3	FBXL3	C	0.2715952617953384	0.08644017167992066	3.142002803985959	0.0032463732258827937	5.730216836252142	16839	0.03227745618926444
NADH:ubiquinone oxidoreductase complex assembly factor 6	NDUFAF6	C	0.24757237747579822	0.07879562442778948	3.141955905212484	0.0032467847810862768	5.730090070446168	16838	0.03227745618926444
autophagy related 12	ATG12	C	0.2397659638414685	0.07636847324775368	3.1395935213163506	0.003267579674280073	5.723705728897816	16836	0.03242350541054
glycoprotein M6B	GPM6B	C	0.3864765214195442	0.12311320034335226	3.1391964496227374	0.003271087255951207	5.7226328551622325	16835	0.03242447625646003
matrix metallopeptidase 2	MMP2	C	0.8490709299490288	0.27061410195639285	3.1375708945347176	0.0032854840042047468	5.718241300241233	16834	0.03254038103853751
transmembrane 4 L six family member 1	TM4SF1	C	0.8285148863620331	0.26428831552469395	3.1348903364008924	0.0033093555097960673	5.711001818583024	16833	0.03270360020392004
cyclin C	CCNC	C	0.30452996762254836	0.0971422858811257	3.134885748881859	0.0033093965039904987	5.710989431294802	16832	0.03270360020392004
ELL associated factor 2	EAF2	C	0.31413492814013483	0.10020895593936818	3.1347989328439203	0.003310172385098081	5.7107550108592315	16831	0.03270360020392004
lamin B receptor	LBR	C	0.39024872201846467	0.12456673600615563	3.1328485800509376	0.003327648283078395	5.705489445779296	16830	0.03285588788050638
baculoviral IAP repeat containing 2	BIRC2	C	0.2607520350623379	0.08324348541113864	3.132401698156757	0.003331664794002674	5.704283161778279	16829	0.03287517656794218
ubiquitin conjugating enzyme E2 J1	UBE2J1	C	0.197555564968814	0.06308555048501514	3.1315501481712493	0.0033393311113347523	5.701984758116894	16828	0.03293043353355855
small nuclear ribonucleoprotein polypeptide G	SNRPG	C	0.28762980451378645	0.09195809589587443	3.127835583279955	0.0033729682228380536	5.691962143985231	16827	0.033221026946320904
chromosome 4 open reading frame 47	C4orf47	C	0.5919832029118809	0.1895319080883769	3.1233959963925697	0.003413591417029833	5.679990340439253	16826	0.033600366165402976
SMAD family member 5	SMAD5	C	0.3555234262671667	0.11387722421892311	3.1219888674463228	0.00342656328021074	5.676197479223111	16824	0.033676838790311726
transmembrane protein 59	TMEM59	C	0.32016654778649745	0.10255615450676654	3.1218657654073136	0.003427700333702662	5.67586569930731	16823	0.033676838790311726
ubiquitin conjugating enzyme E2 E1	UBE2E1	C	0.19945267573840647	0.06389537500889793	3.121551062352027	0.0034306087665479084	5.675017550593951	16822	0.03368464652107669
abl interactor 1	ABI1	C	0.2664609431005721	0.08540462147382658	3.1199827187599296	0.003445137980590501	5.670791322897546	16821	0.03374414189224968
SNF2 histone linker PHD RING helicase	SHPRH	C	0.32121725810687285	0.1030108738983316	3.118284953333217	0.003460931776259538	5.666217426670129	16820	0.03383644710826503
COMM domain containing 3	COMMD3	C	0.4134284591596428	0.13260331160037497	3.117783818292467	0.0034656067604546532	5.664867550428131	16819	0.03384120581085702
mitogen-activated protein kinase kinase kinase 2	MAP3K2	C	0.33694136290151944	0.10807618345460397	3.1176282519547645	0.0034670592209759938	5.6644485310937265	16818	0.03384120581085702
NEDD4 binding protein 2	N4BP2	C	0.5587786758459464	0.1792529198318022	3.117264010930831	0.0034704622462622212	5.663467481716009	16817	0.03384120581085702
p53 apoptosis effector related to PMP22	PERP	C	0.6455759131190396	0.20710144187087004	3.1171966128635797	0.00347109227817991	5.663285956981975	16816	0.03384120581085702
peptidylprolyl isomerase D	PPID	C	0.2130635687243996	0.06837523655727895	3.1160926009508296	0.0034814279101175087	5.66031275035429	16815	0.03384785341350302
TWIST neighbor	TWISTNB	C	0.2563314219893819	0.08228105173025282	3.1153153320126417	0.0034887220672028983	5.658219779680256	16814	0.03384785341350302
actin related protein 6	ACTR6	C	0.29498656025767994	0.09469951604246626	3.1149743165044117	0.0034919268333419864	5.657301593875498	16813	0.03384785341350302
chromosome 18 open reading frame 25	C18orf25	C	0.20562367307813167	0.06601206875071167	3.1149406005536657	0.003492243837415031	5.657210816004164	16812	0.03384785341350302
solute carrier family 40 member 1	SLC40A1	C	0.4483727241996314	0.14395493705143886	3.114674170844284	0.0034947498201156565	5.656493488085773	16811	0.03384785341350302
COMM domain containing 10	COMMD10	C	0.2787479417060391	0.08949967376033571	3.1145134947919115	0.003496261927882025	5.656060901832323	16810	0.03384785341350302
FA complementation group L	FANCL	C	0.4160235825306648	0.1336239070104663	3.1133918461019037	0.00350683491278894	5.653041382559428	16809	0.033903525767696265
complement factor I	CFI	C	0.941564988357865	0.30246393161792295	3.1129827061405266	0.003510699106094103	5.6519400858117885	16808	0.033903525767696265
FERM domain containing 3	FRMD3	C	0.3513958316553904	0.11292945811714442	3.1116401115719436	0.0035234077821627257	5.648326637765401	16807	0.03392690417918139
syntaxin binding protein 3	STXBP3	C	0.45701228815946704	0.14688496622431488	3.111361903855717	0.0035260466655065645	5.647577960406979	16806	0.0339318113898023
outer dense fiber of sperm tails 2 like	ODF2L	C	0.3235020869842651	0.10399792380422027	3.1106590896301842	0.003532721395962508	5.645686771353246	16805	0.03395503508206184
La ribonucleoprotein 7, transcriptional regulator	LARP7	C	0.23889387926619948	0.07685395371307309	3.1084136563499	0.003554126767179661	5.6396458810113845	16804	0.03411961696492474
GTP cyclohydrolase 1	GCH1	C	0.5096670954005169	0.16406817154546074	3.1064349081216895	0.0035730914731998634	5.63432409903715	16803	0.034281026921681536
transformer 2 alpha homolog	TRA2A	C	0.29296667696203027	0.09434986391502616	3.105109692854283	0.0035858460470466176	5.630760836386537	16802	0.034341369227267174
protein S	PROS1	C	0.5908855655059436	0.19031141439579066	3.1048351323640464	0.0035884939401014853	5.630022679795173	16801	0.034341369227267174
intraflagellar transport 80	IFT80	C	0.4744401112674967	0.15283981541452987	3.1041656912547775	0.003594957858010299	5.628223010267181	16800	0.034341369227267174
serine and arginine rich splicing factor 7	SRSF7	C	0.19419698233481902	0.06256708452216976	3.103820224610403	0.003598297882392767	5.62729435577663	16799	0.034341369227267174
C-X-C motif chemokine ligand 11	CXCL11	C	1.3274061405473954	0.427743227563238	3.1032779831707566	0.0036035462723246823	5.625836842742946	16798	0.034341369227267174
ETAA1 activator of ATR kinase	ETAA1	C	0.45079410047096413	0.14526727620931554	3.1032047425561635	0.003604255727479352	5.625639985183047	16797	0.034341369227267174
zinc finger protein 682	ZNF682	C	0.30691130495986185	0.09892589378375216	3.1024365130403275	0.003611705247546422	5.623575250426477	16796	0.034341369227267174
X-ray repair cross complementing 4	XRCC4	C	0.3867653814975547	0.12467950051818547	3.1020767639435802	0.0036151987355897393	5.622608449615623	16795	0.03435408887916404
geminin DNA replication inhibitor	GMNN	C	0.47444251969248463	0.15295898451108075	3.1017630066582638	0.0036182482093330614	5.621765290345304	16794	0.034362576557766186
acyl-CoA dehydrogenase medium chain	ACADM	C	0.30092595422176655	0.09703853355336656	3.101097504284436	0.0036247244187360105	5.619977015983002	16793	0.03439315822635768
exoribonuclease 1	ERI1	C	0.2797834714138773	0.09024853644181696	3.1001441402238488	0.003634020993183687	5.617415532144357	16792	0.03444765149843905
acylphosphatase 2	ACYP2	C	0.35262379708722386	0.11384981329768816	3.097271632454967	0.0036621682259314974	5.609699895518564	16790	0.034639367820939924
cathepsin O	CTSO	C	0.419878405049081	0.13558153841916915	3.096870045470119	0.0036661196889081456	5.608621481732009	16789	0.034639367820939924
TATA-box binding protein associated factor, RNA polymerase I subunit B	TAF1B	C	0.33068277638256627	0.10678260426486462	3.0967850864766087	0.0036669561692975437	5.608393342705712	16788	0.034639367820939924
thyroid hormone receptor interactor 4	TRIP4	C	0.22362480235891144	0.07224114033578667	3.0955325638475926	0.003679309076247588	5.605030295448404	16787	0.03468971475977465
3'(2'), 5'-bisphosphate nucleotidase 1	BPNT1	C	0.22993146116745178	0.07428209068888825	3.095382198253702	0.0036807946863797094	5.604626602728787	16786	0.03468971475977465
SEC62 homolog, preprotein translocation factor	SEC62	C	0.18712505937052282	0.06048578990688286	3.0937028293521434	0.003697425395473043	5.600118540601663	16785	0.0347828636967287
fibrinogen like 2	FGL2	C	0.834187106272632	0.2700608814651127	3.0888853718726934	0.003745527306511305	5.587192869117982	16784	0.03515236935015557
solute carrier family 25 member 14	SLC25A14	C	0.24583433181146863	0.07959919129114966	3.088402379771439	0.003750382417040605	5.585897466321713	16783	0.03517721848025843
coiled-coil domain containing 58	CCDC58	C	0.3131184545806316	0.10139939858697052	3.087971516044734	0.0037547185422416663	5.584741952036947	16782	0.035193533887243965
forkhead box F1	FOXF1	C	0.8117745677664159	0.262970200400965	3.0869450855217013	0.0037650674192247105	5.581989511058013	16781	0.035244188958019125
hydroxysteroid 17-beta dehydrogenase 11	HSD17B11	C	0.2554453847034994	0.08275367514304481	3.0868161959205604	0.0037663688375694383	5.581643914729954	16780	0.035244188958019125
IgA inducing protein	IGIP	C	0.23534806523503923	0.07625816677768357	3.086201454608167	0.0037725818251179975	5.579995677665379	16779	0.03528161030814578
mago homolog, exon junction complex subunit	MAGOH	C	0.24371889274185005	0.07901907224605871	3.084304659803269	0.0037918131815318132	5.574910962276673	16778	0.035399141687692426
ribosomal protein L6	RPL6	C	0.23581240799907546	0.07648462042195157	3.083134971424867	0.003803718618947068	5.571776106817472	16777	0.03545389492258146
WD repeat domain 75	WDR75	C	0.236575901731781	0.07673380333856918	3.083072797629326	0.0038043524295691706	5.5716094914902685	16776	0.03545389492258146
ring finger protein 180	RNF180	C	0.38943675720930526	0.12647782570567878	3.0790911769431197	0.00384515014330714	5.560942627812373	16775	0.035750190497066736
cellular repressor of E1A stimulated genes 1	CREG1	C	0.2944461845911903	0.09562937479656149	3.0790349222462723	0.003845729506666265	5.56079196536891	16774	0.035750190497066736
karyopherin subunit alpha 5	KPNA5	C	0.3381239456949647	0.10983609196847266	3.0784411538606067	0.0038518497165828053	5.559201800193942	16773	0.035750190497066736
lectin, mannose binding 1	LMAN1	C	0.3379096875086088	0.10980992862291254	3.077223450977654	0.003864429854139814	5.5559411229238345	16771	0.035804391950914
DNA polymerase iota	POLI	C	0.2786832283624958	0.09066250848669952	3.0738530514339293	0.003899452185877995	5.546919200872179	16770	0.036065972161434555
thioredoxin domain containing 9	TXNDC9	C	0.34784883192047505	0.11320156840312492	3.072826965451061	0.003910173762223333	5.5441734655059856	16769	0.036144158396050494
LMBR1 domain containing 2	LMBRD2	C	0.3813423867357926	0.12419188830547405	3.0705901322460534	0.003933642977889128	5.538189316084984	16768	0.03625158617131354
katanin regulatory subunit B1 like 1	KATNBL1	C	0.33527333151730615	0.10919944926269107	3.0702840882536866	0.00393686436300392	5.537370719479924	16767	0.03625158617131354
Yip1 domain family member 4	YIPF4	C	0.284827473598128	0.09281400257102583	3.0687985186304623	0.003952536716229535	5.533397699555157	16766	0.036346004102616195
ankyrin repeat domain 10	ANKRD10	C	0.26257244852992395	0.08557458884156825	3.068346013511644	0.003957322210153314	5.532187692005794	16765	0.036369023495388245
MYST/Esa1 associated factor 6	MEAF6	C	0.23763447326725243	0.07748037571598182	3.0670278902408024	0.0039712932841035305	5.528663473074877	16764	0.0364587439174723
syndecan binding protein	SDCBP	C	0.33629103800689947	0.10974183796579703	3.0643831399261825	0.003999466089550875	5.521594404383457	16763	0.036661869665229226
CLN5 intracellular trafficking protein	CLN5	C	0.3214814051903729	0.10491538144909102	3.0641970772071017	0.004001455179449239	5.521097189157243	16762	0.036661869665229226
SP100 nuclear antigen	SP100	C	0.522964288729632	0.17067726847386785	3.064053540379352	0.004002990287242649	5.520713625344205	16761	0.036661869665229226
IKAROS family zinc finger 2	IKZF2	C	0.6731455164880464	0.21979258705483323	3.062639761913863	0.0040181401883194225	5.516936123123519	16760	0.03673728172177757
cysteine and glycine rich protein 2	CSRP2	C	0.4452757512077084	0.14540115820247765	3.062394802850483	0.0040207706369390335	5.516281693992342	16759	0.03674025279258052
family with sequence similarity 76 member B	FAM76B	C	0.4503139744833156	0.14708617572814275	3.0615655907433776	0.004029687046123538	5.514066562087683	16757	0.03680062622752132
sorting nexin 16	SNX16	C	0.3607063423049721	0.11784981252468531	3.0607290294112013	0.004038701383968198	5.511832078293696	16756	0.036840724244371605
membrane metalloendopeptidase	MME	C	0.8742909697424217	0.2858199026254733	3.058887648170732	0.004058610197622684	5.506914679828425	16755	0.03697999548845917
transcription elongation factor A like 1	TCEAL1	C	0.3607195418548763	0.11794174518752078	3.05845518294945	0.004063299372535998	5.505759982058442	16754	0.03700129992216428
ERGIC and golgi 2	ERGIC2	C	0.280303876663165	0.09165517390177681	3.0582439019051497	0.00406559212874684	5.505195881462124	16753	0.03700129992216428
TM2 domain containing 1	TM2D1	C	0.28606985812162705	0.0935802281726584	3.056947644900153	0.004079685442857086	5.501735390877169	16752	0.037070447462291344
telomeric repeat binding factor 1	TERF1	C	0.2435135955240232	0.07967778233024916	3.0562295837339692	0.004087512253111339	5.499818745060178	16751	0.037094872019124314
inturned planar cell polarity protein	INTU	C	0.541345136485357	0.17722416572535052	3.054578557442868	0.004105562068964377	5.495412622438817	16750	0.03718207512125046
zinc finger protein 638	ZNF638	C	0.2828229427744666	0.09261554587940499	3.0537307758541026	0.004114859614884356	5.4931505608945015	16749	0.03722025670342743
high mobility group nucleosome binding domain 1	HMGN1	C	0.3400026406777383	0.11134944073630151	3.053474165918218	0.0041176777464948895	5.492465928296578	16748	0.03722025670342743
nudix hydrolase 19	NUDT19	C	0.2302696082639759	0.0754278873187757	3.0528444644194166	0.0041246009462613965	5.490786004175405	16747	0.037258205321143385
ethanolamine kinase 1	ETNK1	C	0.4305440575909964	0.141042346615658	3.052587169187094	0.004127432915098331	5.490099635458143	16746	0.037258205321143385
solute carrier family 30 member 1	SLC30A1	C	0.34960670877833744	0.11458909936668742	3.0509595651815795	0.004145389984762281	5.485758409232645	16745	0.037322562032300395
chromosome 4 open reading frame 33	C4orf33	C	0.28010498943091633	0.09181635226063277	3.0507091877904444	0.004148158884929745	5.485090685363444	16744	0.03732640315654456
N-acylsphingosine amidohydrolase 1	ASAH1	C	0.20390858282302263	0.06685960438628591	3.049802413501087	0.004158201420989846	5.482672648923082	16743	0.03738267265023001
heterogeneous nuclear ribonucleoprotein C	HNRNPC	C	0.17608049930674013	0.05774059586167345	3.0495095639222063	0.004161449628608687	5.481891796994432	16742	0.03738267265023001
AE binding protein 2	AEBP2	C	0.2758624957672777	0.09058512800759447	3.045339801740414	0.004207959849046428	5.470777345168669	16741	0.037673060760901045
ER membrane protein complex subunit 7	EMC7	C	0.23054119943804977	0.07571824324687601	3.044724620543299	0.004214863029788261	5.469138183954717	16740	0.037713676160980196
fibronectin type III domain containing 3A	FNDC3A	C	0.31003211882549914	0.1020032235151933	3.039434521197461	0.004274667462228581	5.455048966232146	16739	0.03816308161236676
chromosome 1 open reading frame 131	C1orf131	C	0.2380830332587619	0.07835798912297474	3.038401520043033	0.004286438472342727	5.452299083770311	16738	0.03821484752439429
transmembrane protein 167B	TMEM167B	C	0.2224174628551246	0.07321482986136499	3.0378744753799243	0.004292455890353024	5.450896241226101	16737	0.03821484752439429
transcription elongation factor A like 8	TCEAL8	C	0.2596710950563674	0.0855320279223566	3.035951577017313	0.004314477746347982	5.44577899390429	16736	0.03836803424430884
chromosome 2 open reading frame 73	C2orf73	C	0.631095338354683	0.2079699628596785	3.034550421016787	0.004330591397816078	5.442051164812367	16735	0.03846692535491326
esterase D	ESD	C	0.2337247056042093	0.07702667737047117	3.0343345134838913	0.00433307942659907	5.4414768057671505	16734	0.03846692535491326
peroxiredoxin 1	PRDX1	C	0.2307744656049004	0.07606163351286525	3.0340456146772947	0.004336410683644114	5.440708304467389	16733	0.03846692535491326
family with sequence similarity 126 member A	FAM126A	C	0.5812223321454361	0.19159056211815736	3.033668912078173	0.004340758020709595	5.439706286971281	16732	0.03846982312193706
annexin A1	ANXA1	C	0.785763331509889	0.2590473038936028	3.033281256741516	0.004345236045399517	5.438675195986743	16731	0.03846982312193706
eukaryotic translation initiation factor 3 subunit C like	EIF3CL	C	0.4994976542851563	0.16470289122119314	3.0327194051156003	0.004351734036637506	5.43718088420095	16730	0.038505959804472675
family with sequence similarity 133 member B	FAM133B	C	0.2687979466450375	0.08865010940802368	3.0321219955618997	0.0043586533098474755	5.435592143220752	16729	0.03854578198986092
phosphatidylinositol glycan anchor biosynthesis class C	PIGC	C	0.1951570390945982	0.06438341011539703	3.0311696560466466	0.004369704864755052	5.433059808824666	16727	0.03860067445938831
C-type lectin domain family 1 member A	CLEC1A	C	0.7147342544669982	0.23585331456912523	3.030418528451589	0.004378440046703176	5.431062771752318	16726	0.03863500586061008
Tctex1 domain containing 1	TCTEX1D1	C	0.6838441925636582	0.22574589010360785	3.0292653046742184	0.004391883402487955	5.427997122830411	16725	0.038710759901575256
MMS22 like, DNA repair protein	MMS22L	C	0.41317783962379295	0.13645114695103852	3.028027604429369	0.004406354776121331	5.42470751270852	16724	0.038795397631088135
centrosomal protein 290	CEP290	C	0.36686901247697334	0.12123510581815647	3.026095535621912	0.0044290346322423246	5.419573634644616	16723	0.03892713935558192
gamma-aminobutyric acid type A receptor subunit gamma1	GABRG1	C	0.6537875775402788	0.21605976726852114	3.0259570571866137	0.004430664396505651	5.41920572953262	16722	0.03892713935558192
DNA damage regulated autophagy modulator 2	DRAM2	C	0.36545061738115053	0.12077386572194017	3.0259080902695787	0.00443124082742233	5.4190756376611935	16721	0.03892713935558192
kelch like family member 5	KLHL5	C	0.324883679092162	0.10737488164269071	3.0256953406781952	0.004433746102768347	5.418510430869025	16720	0.03892713935558192
transmembrane protein 30A	TMEM30A	C	0.2718125519476842	0.08984650858091482	3.0252989931477714	0.004438416930791437	5.417457513235086	16719	0.03892713935558192
TatD DNase domain containing 3	TATDN3	C	0.239371584593155	0.07913292571196302	3.0249302984758426	0.004442766039563064	5.416478114627088	16718	0.03893800548789231
lysine acetyltransferase 2B	KAT2B	C	0.3555813500366807	0.11764479382239243	3.022499666015816	0.004471538304882802	5.4100227897643665	16717	0.039060402018831764
ankyrin repeat domain 26	ANKRD26	C	0.31244665206506506	0.10337843704122623	3.0223580565496904	0.004473219985213853	5.409646775053555	16716	0.039060402018831764
chromosome 11 open reading frame 58	C11orf58	C	0.24102011084726577	0.07975443470256438	3.0220276997276008	0.004477145446856442	5.408769612679778	16715	0.03906618776557871
AT-rich interaction domain 4A	ARID4A	C	0.2522679548650979	0.08350989824954479	3.0208150189725926	0.0044915829439191824	5.405550090601628	16714	0.03913824211510836
ribosomal protein L15	RPL15	C	0.1996663417741873	0.06609836668041164	3.0207454707554637	0.004492412273936739	5.40536546672332	16713	0.03913824211510836
ubiquitin C-terminal hydrolase L3	UCHL3	C	0.3932778471771887	0.13020842049727915	3.020371844426196	0.0044968700622969	5.404373665919021	16712	0.03913824211510836
zinc finger and BTB domain containing 10	ZBTB10	C	0.3109079693072116	0.1029555692342706	3.0198266263746745	0.004503382610805441	5.402926473294164	16710	0.03914744252506313
MLLT3 super elongation complex subunit	MLLT3	C	0.18862559964935108	0.06246740965620048	3.019584142955225	0.004506281891749103	5.4022828797301825	16709	0.03914744252506313
ALG2 alpha-1,3/1,6-mannosyltransferase	ALG2	C	0.15969279249117238	0.05288784500792177	3.0194611345433513	0.004507753327904797	5.401956403045123	16708	0.03914744252506313
HIG1 hypoxia inducible domain family member 1A	HIGD1A	C	0.3885616237958182	0.12887848147597158	3.0149457019189243	0.004562081471803016	5.389976296488742	16707	0.03953307794162744
hydroxysteroid 17-beta dehydrogenase 12	HSD17B12	C	0.28905837100035375	0.0959059165765704	3.0139785043352587	0.004573798351780133	5.387411270103215	16706	0.039539438566041495
amylo-alpha-1, 6-glucosidase, 4-alpha-glucanotransferase	AGL	C	0.3437489294188118	0.11405599169270297	3.0138612125258826	0.004575221179454099	5.387100236187377	16705	0.039539438566041495
TATA-box binding protein associated factor 9	TAF9	C	0.2466135405838709	0.08187383938680973	3.012116476164687	0.004596435252232073	5.382474221079253	16704	0.0396961169463819
SIM bHLH transcription factor 2	SIM2	C	0.3097885195559861	0.1028527733433677	3.011960781278848	0.004598332823984751	5.38206147074909	16703	0.0396961169463819
leucine rich repeat and coiled-coil centrosomal protein 1	LRRCC1	C	0.43105067560761234	0.14318241741632226	3.0105000557035866	0.004616171744282678	5.378189544168069	16701	0.03977937301650417
PPP5 tetratricopeptide repeat domain containing 1	PPP5D1	C	0.34184536459339704	0.11355654218123537	3.010353767621899	0.004617961852443067	5.377801828706935	16700	0.03977937301650417
NADH:ubiquinone oxidoreductase subunit A5	NDUFA5	C	0.38911048596634285	0.12932708646632124	3.0087315549915616	0.004637856502827328	5.373502980078202	16699	0.03987546335484154
YES proto-oncogene 1, Src family tyrosine kinase	YES1	C	0.3302999375771367	0.10978491104196333	3.0086096025608238	0.004639355370553076	5.37317985115558	16698	0.03987546335484154
zinc finger protein 141	ZNF141	C	0.2800151121934447	0.09307280308548842	3.0085599972340757	0.00463996517987895	5.373048417108564	16697	0.03987546335484154
mitochondrial fission factor	MFF	C	0.17670056390352282	0.05874585468609761	3.0078814045298	0.004648314849521506	5.371250523017244	16696	0.03991139301830535
ribosomal modification protein rimK like family member B	RIMKLB	C	0.37007753140221605	0.12312373114168325	3.0057368142649405	0.004674795784377821	5.365569799681622	16695	0.0400891211405465
CCR4-NOT transcription complex subunit 6 like	CNOT6L	C	0.2683129046051681	0.08927116609283989	3.0055942623862344	0.00467656100654342	5.365192266832425	16694	0.0400891211405465
sperm associated antigen 17	SPAG17	C	0.6635041443067878	0.22079184410448638	3.0051116561751012	0.0046825417844092105	5.363914200160119	16693	0.04011880961093827
programmed cell death 5	PDCD5	C	0.23432701195037642	0.07799343295912699	3.0044454136693424	0.004690810133223015	5.362149975146259	16692	0.04015164611892288
annexin A3	ANXA3	C	0.6459752096659331	0.21505139099887188	3.0038178626304344	0.004698610867981772	5.360488373956469	16691	0.04019166011387951
defender against cell death 1	DAD1	C	0.2920475934580971	0.09725725634829716	3.0028360291412897	0.004710839981904733	5.3578890467473554	16690	0.04020993355738287
serine and arginine rich splicing factor 3	SRSF3	C	0.2272691517467032	0.0757438827895856	3.00049513408298	0.004740117658443987	5.351693321126687	16689	0.04041654093363477
SFT2 domain containing 1	SFT2D1	C	0.3846214380198273	0.12820170980274578	3.0001272105622854	0.004744734832395908	5.3507197320653725	16688	0.04043427502088833
SEC11 homolog C, signal peptidase complex subunit	SEC11C	C	0.2769772193130118	0.09240293805090102	2.997493642035887	0.004777907954021464	5.343752494805425	16687	0.040636646423975964
family with sequence similarity 204 member A	FAM204A	C	0.23947735406783113	0.07993214701263045	2.996008027033106	0.004796717276339078	5.33982349579779	16686	0.04072481966741585
transcription factor A, mitochondrial	TFAM	C	0.21596349708869933	0.07208892014043182	2.995793204669936	0.00479944289208633	5.339255431952938	16685	0.04072626300760797
receptor interacting serine/threonine kinase 2	RIPK2	C	0.3092061853906718	0.1032225631161016	2.995529039933702	0.004802796549378375	5.338556916268373	16684	0.040733031299038734
calpain 7	CAPN7	C	0.26006899613073975	0.08684267013021678	2.994714415629755	0.0048131523541952645	5.336403034436367	16683	0.04075578954115607
ELMO domain containing 2	ELMOD2	C	0.3355578003324773	0.1120667075311755	2.994268393573796	0.004818831244826681	5.33522386064915	16682	0.04077900368834926
ZFP82 zinc finger protein	ZFP82	C	0.20621123625514776	0.06887259088322412	2.994097268749278	0.004821011731228037	5.334771470201721	16681	0.04077900368834926
parkin coregulated like	PACRGL	C	0.32007613486239045	0.10691912867068246	2.9936283510899604	0.0048269914743636	5.333531888544496	16680	0.04080792367928824
late endosomal/lysosomal adaptor, MAPK and MTOR activator 5	LAMTOR5	C	0.2413688163460009	0.08064978049348813	2.992801900626247	0.004837547540569445	5.331347393166631	16678	0.04087548123357088
importin 8	IPO8	C	0.13104432748293024	0.04379853214746918	2.991979891967736	0.004848068405272182	5.329174920316282	16677	0.04094266990271197
bromodomain adjacent to zinc finger domain 2B	BAZ2B	C	0.4952838820598517	0.16558199146081864	2.9911699798407714	0.0048584554890351425	5.327034692189103	16676	0.040981086003746656
NCK adaptor protein 1	NCK1	C	0.20598739788246898	0.06889179641715629	2.990013450007401	0.0048733242118211405	5.323978985049695	16675	0.04102551222376213
chromosome 6 open reading frame 118	C6orf118	C	1.0184944136581566	0.3407918600604947	2.988611328560962	0.004891407722847462	5.3202751390413265	16674	0.04111259149330019
hydroxyacyl-CoA dehydrogenase	HADH	C	0.14563055522042936	0.04873532745403193	2.988192812653015	0.004896817642424763	5.319169745586175	16673	0.04112087041051601
splicing regulatory glutamic acid and lysine rich protein 1	SREK1	C	0.30092274027476795	0.10070584073165545	2.988135922290922	0.004897553466312712	5.319019491142849	16672	0.04112087041051601
angel homolog 2	ANGEL2	C	0.27352171818430515	0.09154480555648886	2.9878453127034628	0.0049013138530567355	5.318251976529974	16671	0.04113077280795795
lysine demethylase 1B	KDM1B	C	0.250704091229823	0.08391878913991137	2.987460779633549	0.004906293749524304	5.317236459372817	16670	0.041150893259168056
ribosomal protein S27a	RPS27A	C	0.25785365178490754	0.08632290368243996	2.987082695149895	0.004911194771452902	5.316238032468572	16668	0.04115503433014
major facilitator superfamily domain containing 8	MFSD8	C	0.30158866097505416	0.10098156441931043	2.98657148668002	0.004917828768504117	5.314888153097217	16667	0.04115503433014
poly(A) binding protein cytoplasmic 5	PABPC5	C	0.43489106039739794	0.1456167932441039	2.98654468834766	0.004918176765104482	5.314817393356524	16666	0.04115503433014
ninein	NIN	C	0.24510050252347343	0.08210433262526905	2.9852322610322206	0.004935247984358434	5.311352357235898	16665	0.0412096852482219
ring finger protein 139	RNF139	C	0.23027045660723672	0.07713916491551483	2.9851302753852207	0.004936576878693248	5.311083127511652	16664	0.0412096852482219
RNA polymerase III subunit G	POLR3G	C	0.32364129969568084	0.10843702659873773	2.984601384297347	0.004943473837664161	5.309686988910907	16663	0.041245653967024114
Sp4 transcription factor	SP4	C	0.36817113844155186	0.1233993716393692	2.9835738509067977	0.004956899201313367	5.306974894765467	16662	0.04129245906747512
adenylate kinase 9	AK9	C	0.2919701811255879	0.09786314256966397	2.9834539690747075	0.004958467762809202	5.306658504759006	16661	0.04129245906747512
phosphatidylinositol glycan anchor biosynthesis class K	PIGK	C	0.3464922749742814	0.11614858753934243	2.983181133019942	0.0049620393520466155	5.305938463061465	16660	0.04129245906747512
vacuolar protein sorting 13 homolog C	VPS13C	C	0.3582354902059591	0.12009607126636924	2.982907654084739	0.004965621783706742	5.305216755951072	16659	0.04130070393797006
coiled-coil domain containing 146	CCDC146	C	0.3727957171145427	0.12504603326330357	2.981267837017782	0.0049871535782371685	5.300889957176034	16658	0.041363214217208205
general transcription factor IIE subunit 2	GTF2E2	C	0.1872752619562737	0.06282434958055115	2.980934354380478	0.00499154313244947	5.300010172045229	16657	0.041363214217208205
mitochondrial ribosomal protein S9	MRPS9	C	0.21891384871545552	0.07344040104318598	2.9808367820149178	0.0049928281412703725	5.299752767989877	16656	0.041363214217208205
EF-hand calcium binding domain 1	EFCAB1	C	1.015525151094566	0.34069390652608433	2.980755251684594	0.004993902118091653	5.299537687218187	16655	0.041363214217208205
protogenin	PRTG	C	0.49133764252917833	0.16489959462614792	2.9796170429837283	0.005008918123680385	5.29653533058166	16654	0.041444929074084584
piwi like RNA-mediated gene silencing 4	PIWIL4	C	0.36646327126774436	0.12304078751777728	2.978388538148756	0.005025172988539773	5.29329540004949	16653	0.04151433734855874
ankyrin repeat domain 49	ANKRD49	C	0.2826424004659146	0.09494445062418212	2.9769238602969628	0.005044617541925162	5.289433437381226	16652	0.04160423219943346
NIMA related kinase 1	NEK1	C	0.30773719968296215	0.10339030596625111	2.9764608664898855	0.00505077877934253	5.28821283385339	16651	0.04160423219943346
EP300 interacting inhibitor of differentiation 1	EID1	C	0.35384483310117326	0.118894466338357	2.976125331974496	0.005055248285148618	5.287328310970367	16650	0.04160423219943346
peptidylprolyl isomerase domain and WD repeat containing 1	PPWD1	C	0.24674990987139714	0.08291317277689131	2.9760037109588056	0.0050568692620348125	5.287007710088798	16649	0.04160423219943346
CYLD lysine 63 deubiquitinase	CYLD	C	0.20106005169809682	0.06756141944454616	2.975959554300442	0.005057457907175069	5.286891311809195	16648	0.04160423219943346
nudix hydrolase 12	NUDT12	C	0.45956482173450924	0.15449094273162173	2.9747039768723216	0.0050742227724170095	5.283581914074898	16647	0.041638936200431236
geranylgeranyl diphosphate synthase 1	GGPS1	C	0.1686118807614429	0.05668754085354339	2.9744081013685992	0.005078180990600929	5.282802154231442	16646	0.041645456452914086
zinc finger and BTB domain containing 44	ZBTB44	C	0.2823024890631845	0.09496882670824346	2.97258057036394	0.005102694046673568	5.277986634278042	16645	0.04176503971637904
prolactin receptor	PRLR	C	0.8493133010874029	0.2857796634206204	2.971916514008046	0.005111628677942549	5.2762372018803045	16644	0.04179523581923677
glucosamine-6-phosphate deaminase 2	GNPDA2	C	0.2601038657583162	0.08753754215710251	2.9713407453399947	0.005119387325374537	5.274720510103696	16643	0.04180578245379394
interleukin 13 receptor subunit alpha 2	IL13RA2	C	0.8626736955774907	0.29034155664078476	2.9712374127855368	0.0051207809315006085	5.274448325877867	16642	0.04180578245379394
COP9 signalosome subunit 2	COPS2	C	0.252533071009013	0.08507232221560221	2.968451600145677	0.005158486700548659	5.2671120175896835	16640	0.04204892279280994
DENN domain containing 1B	DENND1B	C	0.4737734719317153	0.15967127273015821	2.967180406536776	0.0051757787258789306	5.263765472720737	16639	0.04212523481900237
F-box protein 4	FBXO4	C	0.2866994419901297	0.09663895981880488	2.9667066215083695	0.0051822375318827905	5.262518360014936	16638	0.042134763932695996
tudor domain containing 3	TDRD3	C	0.2664211829650889	0.08982647011924165	2.9659540513105282	0.005192512400804083	5.260537614002303	16637	0.04219677594044562
solute carrier family 35 member A3	SLC35A3	C	0.41604935127787157	0.14030603073885123	2.9652991328095926	0.0052014695948540265	5.258814078927676	16636	0.04224802215269815
glycine amidinotransferase	GATM	C	0.32154529603437826	0.10844516633651159	2.9650495904686496	0.005204886353783796	5.258157411200872	16635	0.042254237867498004
synaptophysin like 1	SYPL1	C	0.5310426578478129	0.17928300813814607	2.962035629381114	0.005246320626487376	5.250228281126913	16632	0.0425256182623107
N-alpha-acetyltransferase 38, NatC auxiliary subunit	NAA38	C	0.311608769923149	0.10522702884167758	2.961299709335984	0.005256484591274687	5.248292804318672	16631	0.04258634389758689
2,4-dienoyl-CoA reductase 1	DECR1	C	0.32947211748565347	0.11129458821154474	2.9603606319060614	0.005269481261774228	5.245823353574549	16629	0.04265310864076109
periphilin 1	PPHLN1	C	0.19675373266409785	0.06648109959343819	2.95954389845137	0.005280809238401869	5.243675928158985	16627	0.04271826194069654
NEDD1 gamma-tubulin ring complex targeting factor	NEDD1	C	0.3795317261403549	0.12832244254147607	2.957641069041244	0.005307289959240687	5.238673939500482	16625	0.04291069142083185
impact RWD domain protein	IMPACT	C	0.316928443854452	0.10718043599009473	2.9569616966639463	0.005316774605843059	5.23688843658603	16624	0.04293777155716419
Kin17 DNA and RNA binding protein	KIN	C	0.2978614443424694	0.10073701174590904	2.956822315652674	0.005318722455687883	5.236522144375082	16623	0.04293777155716419
ADP ribosylation factor like GTPase 6 interacting protein 6	ARL6IP6	C	0.29479119828498657	0.09975576689004667	2.9551293872555044	0.005342434677307756	5.232073797835379	16622	0.04308554606152652
sec1 family domain containing 1	SCFD1	C	0.20020192510527202	0.06778439449484078	2.9535105623833497	0.005365201740233902	5.227821300580561	16620	0.043181744915337106
ubiquitin conjugating enzyme E2 E3	UBE2E3	C	0.27167829991087283	0.09202879268378347	2.9521010977985553	0.005385098502329396	5.2241196765579065	16619	0.043232710193008186
SUMO specific peptidase 7	SENP7	C	0.42971214673962915	0.14558391150581884	2.9516458398114547	0.005391539952256848	5.222924229439268	16617	0.043262628740767944
dihydrouridine synthase 4 like	DUS4L	C	0.30492401896800236	0.10334179797335029	2.950635899006092	0.005405855438350652	5.22027257244905	16616	0.043333859288509045
solute carrier family 24 member 5	SLC24A5	C	0.44250002775442715	0.1500020466608668	2.949959934579136	0.005415456869057377	5.2184980310711575	16615	0.04338899983172366
zinc finger protein 658	ZNF658	C	0.3264658132823968	0.11074208479299455	2.9479832702503788	0.005443625403658235	5.213310005587142	16614	0.04354900322926588
transmembrane protein 232	TMEM232	C	0.47009637379743846	0.15948047591715955	2.9476735073302955	0.0054480521338233666	5.212497140829874	16613	0.043562548321429584
S100 calcium binding protein A10	S100A10	C	0.6493815408937414	0.220350713090982	2.947036257720728	0.005457169503406795	5.210825029613607	16612	0.043613567305060524
methyltransferase like 14	METTL14	C	0.207237684516941	0.07033014652410605	2.9466408753451003	0.005462833582545353	5.209787652682131	16611	0.04363695036162544
calcium voltage-gated channel auxiliary subunit alpha2delta 1	CACNA2D1	C	0.42018515818395097	0.1426550179759721	2.9454635676028182	0.005479731873344754	5.206699107440998	16610	0.04375000357395892
LLP homolog, long-term synaptic facilitation factor	LLPH	C	0.2533631008997799	0.0860296048187329	2.945068752014193	0.005485409765695676	5.205663481446313	16609	0.04375149650957272
zinc finger protein Y-linked	ZFY	C	0.3317325090445758	0.11268820578371552	2.9438085976918997	0.0055035691479231475	5.202358461225593	16608	0.043852438970651636
DTW domain containing 1	DTWD1	C	0.2843666270279447	0.09660592894478258	2.943573237523353	0.005506967036560997	5.201741254454046	16607	0.043857584555040505
cell division cycle and apoptosis regulator 1	CCAR1	C	0.20953748351634796	0.07122797936719101	2.94178615451311	0.005532831383635558	5.1970555902032975	16606	0.04399760525429953
mitochondrial ribosomal protein S14	MRPS14	C	0.14023430259676847	0.04767614669564203	2.9413933867601547	0.005538531141911067	5.196025950217088	16605	0.04402096372942382
corepressor interacting with RBPJ, 1	CIR1	C	0.17241345027994856	0.05865240522858274	2.93958022024862	0.005564914884020682	5.191273589246586	16603	0.044074202000875695
ring finger protein 19A, RBR E3 ubiquitin protein ligase	RNF19A	C	0.2804957500484129	0.09542420801460201	2.9394611271543467	0.005566651950289518	5.190961491891597	16602	0.044074202000875695
N-alpha-acetyltransferase 20, NatB catalytic subunit	NAA20	C	0.21034103488588884	0.07158576821271292	2.9383079924611937	0.005583497646711106	5.187939880550513	16600	0.04412727552600479
caspase 3	CASP3	C	0.2706319148903996	0.09215164179797983	2.9368105614840223	0.005605444393568219	5.184016940396956	16599	0.04425969616162252
single stranded DNA binding protein 1	SSBP1	C	0.22556309271751074	0.07681242599691512	2.936544312850757	0.005609355065401803	5.18331952766008	16598	0.04425969616162252
mediator complex subunit 30	MED30	C	0.3556245478049574	0.12112443990391723	2.936026355102727	0.005616970183265115	5.181962873748384	16597	0.044269058773745235
G protein-coupled receptor 27	GPR27	C	0.27586582547045774	0.09398311526426999	2.9352700715948172	0.005628106627611525	5.179982193994127	16595	0.044309460425596345
leucine rich repeats and guanylate kinase domain containing	LRGUK	C	0.6011093152666025	0.204801106152658	2.935088225639454	0.005630787436097643	5.179505982294895	16594	0.044309460425596345
YY1 associated factor 2	YAF2	C	0.28405501486436574	0.0969294903945204	2.9305324283477705	0.005698341933878926	5.167580035251155	16593	0.04477750348042138
RPTOR independent companion of MTOR complex 2	RICTOR	C	0.37648396184301874	0.12849461504478216	2.9299590625786838	0.005706897574853176	5.166079734872101	16592	0.04481221240084701
RAS p21 protein activator 2	RASA2	C	0.3081752766495729	0.10521547470661986	2.9289919330676493	0.005721356166939508	5.1635494095700345	16591	0.04489194085492269
PNN interacting serine and arginine rich protein	PNISR	C	0.31324282784601787	0.10698206533480648	2.9279938358425457	0.005736313727551906	5.160938482697957	16590	0.04494291817220608
BTG anti-proliferation factor 1	BTG1	C	0.36915840468770617	0.12611326378209128	2.927197295643446	0.00574827703034453	5.158855115972583	16589	0.04499240803318784
protein tyrosine phosphatase mitochondrial 1	PTPMT1	C	0.1734765156152706	0.05928469022177129	2.926160446589705	0.005763884587233907	5.156143624078998	16588	0.04501427102678589
phosphoribosyl pyrophosphate amidotransferase	PPAT	C	0.2585549795745461	0.08837186710976044	2.9257611956236396	0.005769905046278424	5.155099655048417	16587	0.04501427102678589
cytoplasmic polyadenylation element binding protein 2	CPEB2	C	0.4062515766324119	0.13887400733588087	2.9253247920602683	0.0057764924855532845	5.153958616907055	16586	0.04501427102678589
C2 calcium dependent domain containing 5	C2CD5	C	0.27540569345638427	0.09415427032923436	2.9250472919959787	0.005780684968391738	5.153233096677039	16585	0.0450150081644402
acidic nuclear phosphoprotein 32 family member E	ANP32E	C	0.35437547811200576	0.12115630265230513	2.924944640552411	0.005782236553251072	5.152964724213256	16584	0.0450150081644402
SMAD family member 9	SMAD9	C	0.3667451838162865	0.1254135534900637	2.924286678834462	0.005792190970155541	5.151244653075632	16583	0.04502990654779889
ChaC cation transport regulator homolog 2	CHAC2	C	0.4467360123029391	0.15277065592468395	2.924226577407511	0.005793101055157242	5.151087542663294	16582	0.04502990654779889
coenzyme Q3, methyltransferase	COQ3	C	0.2627248145089885	0.08984897683061299	2.9240713002696532	0.005795452957425673	5.150681641754835	16581	0.04502990654779889
myotubularin 1	MTM1	C	0.2851327494072646	0.0975402224950372	2.92323250976562	0.00580817316266195	5.148489187396175	16580	0.04510287759910137
PDLIM1 interacting kinase 1 like	PDIK1L	C	0.2702339077729697	0.09244849400325485	2.9230752830160274	0.005810560406356561	5.148078257286791	16579	0.04510287759910137
Scm polycomb group protein like 1	SCML1	C	0.37394910008062293	0.12796924297793233	2.922179512659215	0.0058241788381383965	5.145737261461266	16578	0.04516501896086301
HERPUD family member 2	HERPUD2	C	0.1632072006665249	0.055872881391739196	2.9210449971648513	0.005841469852964969	5.142772826658363	16577	0.04525506250697605
ERCC excision repair 5, endonuclease	ERCC5	C	0.28565040546718135	0.09784060681956147	2.919548587775834	0.005864350020130277	5.138863626525276	16576	0.04538818937386891
cleavage stimulation factor subunit 3	CSTF3	C	0.13006406296312303	0.04455661867742493	2.9190739069484493	0.005871625436417414	5.137623777780522	16575	0.04541914250170493
chromosome 17 open reading frame 58	C17orf58	C	0.25292109686286146	0.0866594456868032	2.9185635202069746	0.0058794575504286075	5.13629077465567	16574	0.04541914250170493
CDGSH iron sulfur domain 2	CISD2	C	0.30453103823415945	0.10434675045514286	2.918452533556116	0.005881161985657495	5.136000919986774	16573	0.04541914250170493
small nuclear RNA activating complex polypeptide 1	SNAPC1	C	0.295207834535335	0.10115542375780173	2.9183589329046407	0.005882599781847325	5.135756475016635	16571	0.04541914250170493
serine and arginine rich splicing factor 1	SRSF1	C	0.17903045589831523	0.06135592537244636	2.917900020439004	0.005889653886220918	5.13455804599586	16570	0.04545158563235668
interferon regulatory factor 2 binding protein 2	IRF2BP2	C	0.30722199308126436	0.10535046477001817	2.916190201456967	0.0059160059421091895	5.1300937297207705	16569	0.04556805421245292
fibroblast growth factor 2	FGF2	C	0.6163178248862872	0.21138247857503858	2.915652371194525	0.005924317894651184	5.128689721853757	16568	0.045608661820850854
epidermal growth factor receptor pathway substrate 8	EPS8	C	0.3972133443259209	0.13627145805174648	2.914868234367073	0.005936456021007575	5.126642953121769	16567	0.045680040150061184
PBX homeobox 3	PBX3	C	0.39908616531028984	0.13694219523555531	2.9142673273480004	0.005945773585143747	5.125074633647256	16566	0.0457296562996384
BTG anti-proliferation factor 3	BTG3	C	0.5523173300010368	0.18959448588504557	2.9131508093326954	0.005963122510685583	5.122161023909573	16565	0.04579420428169044
complement factor H related 1	CFHR1	C	0.8817167613358898	0.3027011018412257	2.9128297055171357	0.005968120728660775	5.121323186952048	16564	0.04579420428169044
glutathione S-transferase alpha 4	GSTA4	C	0.19959098105683729	0.06854500663482838	2.9118237907562357	0.005983803946687214	5.118698801766595	16563	0.04588926838036932
cordon-bleu WH2 repeat protein like 1	COBLL1	C	0.4895411569315842	0.16814476127682754	2.9114267564103353	0.0059900047271831194	5.117663077675939	16562	0.04591472598960567
schlafen family member 11	SLFN11	C	0.44793406316677264	0.15390178077062674	2.9105190396358562	0.00600420382886336	5.115295416942507	16561	0.04600143856575313
coagulation factor II thrombin receptor	F2R	C	0.6443902288867377	0.22144277035984292	2.909962821724133	0.006012920123820967	5.113844770927628	16560	0.04604608125574768
zinc finger protein 443	ZNF443	C	0.34269543466928676	0.11780571500008721	2.9089881986543102	0.006028221677989497	5.111303224177821	16559	0.04614108581193114
protein kinase cGMP-dependent 1	PRKG1	C	0.5488714390286737	0.18870592861721183	2.9086072867485484	0.0060342118885460105	5.110310023093497	16558	0.046152400631447085
deoxycytidine kinase	DCK	C	0.33347139493140354	0.11465305927311747	2.908525921990745	0.006035492150849381	5.1100978783211	16557	0.046152400631447085
ankyrin repeat and SOCS box containing 4	ASB4	C	0.5994834846540953	0.2063387225282513	2.905336804011742	0.006085873272314484	5.101785050544648	16556	0.04643321670892549
U2 snRNP associated SURP domain containing	U2SURP	C	0.30203919456326944	0.10396875797393478	2.905095727304845	0.006089697723497382	5.101156833385881	16555	0.04643321670892549
LSM1 homolog, mRNA degradation associated	LSM1	C	0.19494850674541736	0.06711334349599746	2.904765231329055	0.006094944382698174	5.100295641160565	16554	0.04645099650056341
cochlin	COCH	C	0.898730191679211	0.30943197699779285	2.904451570904133	0.006099927689643175	5.0994783620299895	16553	0.04646441449367163
dystrophin	DMD	C	0.2613073910926149	0.08998464842050594	2.903910785665386	0.006108528420418911	5.098069382529049	16552	0.04646441449367163
F-box protein 30	FBXO30	C	0.34974921438668166	0.12044793616477432	2.9037377104429605	0.006111283432400585	5.097618473454256	16551	0.04646441449367163
RAB33B, member RAS oncogene family	RAB33B	C	0.3070506464009407	0.10585070846531125	2.900789714615519	0.006158388651275483	5.089940118240549	16550	0.046711128770455065
zinc finger MYM-type containing 2	ZMYM2	C	0.2593269909945073	0.08942930436664333	2.899798816854433	0.006174298103724354	5.087360070341786	16549	0.04680952168456294
DnaJ heat shock protein family (Hsp40) member B14	DNAJB14	C	0.3619082069354619	0.124852943382052	2.8986758111742468	0.006192375128312459	5.0844365617919705	16548	0.046879662729115125
transcriptional repressor GATA binding 1	TRPS1	C	0.38929544902095814	0.13434126478215644	2.897809914565174	0.006206347276563867	5.082182756325632	16547	0.046940840151552816
ribosomal protein L22 like 1	RPL22L1	C	0.3672298651977867	0.12674643659133003	2.897358498384062	0.0062136430442057	5.081007913464635	16546	0.04695603705103761
pro-apoptotic WT1 regulator	PAWR	C	0.5159835198499423	0.1780898705502031	2.897320988868302	0.006214249632319172	5.080910296253135	16545	0.04695603705103761
mindbomb E3 ubiquitin protein ligase 1	MIB1	C	0.33329127113037976	0.11504667140142197	2.8970092491199213	0.0062192931010541285	5.080099028037837	16544	0.046971874340473264
coiled-coil domain containing 126	CCDC126	C	0.3492928370543823	0.12062143031771479	2.8957776087909997	0.006239256631329541	5.076894233291919	16542	0.0470780273091229
general transcription factor IIF subunit 2	GTF2F2	C	0.3042404791277679	0.10510855204402612	2.894535917499203	0.006259443767193564	5.073663952898877	16541	0.04716335502316626
Janus kinase 2	JAK2	C	0.3421247308848537	0.1182643700313638	2.892880846480829	0.006286446570806771	5.069359301003699	16540	0.04729972264040448
heat shock transcription factor 2	HSF2	C	0.2185785367900239	0.07557379837249498	2.8922528905147025	0.0062967202854411685	5.067726370750982	16539	0.047351393601897045
RAB11 family interacting protein 2	RAB11FIP2	C	0.3076717413237043	0.1063835805577342	2.8920980071424776	0.0062992566789672275	5.067323640011238	16538	0.047351393601897045
short coiled-coil protein	SCOC	C	0.4207641335025963	0.145500641362216	2.8918369676125804	0.006303533665057934	5.066644903614273	16537	0.04736120343534335
SUZ12 polycomb repressive complex 2 subunit	SUZ12	C	0.2897560260562956	0.10023454919518295	2.8907799594335946	0.006320879939452545	5.063896849589061	16536	0.047446793553987635
pre-mRNA processing factor 18	PRPF18	C	0.2914099737552932	0.10095803288096868	2.8864466297483307	0.0063924608921068285	5.052635968595225	16534	0.04796151448993146
transmembrane anterior posterior transformation 1	TAPT1	C	0.18335312408259552	0.06354813314643658	2.885263736388406	0.006412132076916917	5.0495634460506995	16533	0.04804124907275411
RIO kinase 1	RIOK1	C	0.184768153280763	0.0640471944234583	2.884875051030943	0.006418608153393595	5.04855398332129	16532	0.04805389737199088
CD109 molecule	CD109	C	0.6293613274494246	0.21816459380211212	2.8848004915971455	0.006419851123554756	5.0483603510265995	16531	0.04805389737199088
phosphatidylinositol glycan anchor biosynthesis class B	PIGB	C	0.2121167435217065	0.07354922295400844	2.8840106666299747	0.006433032018084328	5.046309309403476	16530	0.04810736660731669
apolipoprotein L domain containing 1	APOLD1	C	0.9563002758140013	0.3316647006384194	2.8833345061238793	0.0064443361405208234	5.044553651694407	16529	0.04814546356622482
SH3 domain binding glutamate rich protein like	SH3BGRL	C	0.35374933381453144	0.12271019368912392	2.882803157419228	0.0064532323153524244	5.043174139537079	16528	0.04814546356622482
polypeptide N-acetylgalactosaminyltransferase 3	GALNT3	C	0.4503338554671618	0.1562474193748156	2.8821842771487587	0.0064636084762739335	5.041567529481137	16527	0.04817907065501346
growth hormone receptor	GHR	C	0.43035083972565247	0.1494783314475887	2.8790182199521377	0.006516935152176527	5.033351082245076	16526	0.04850718289821818
intraflagellar transport 74	IFT74	C	0.3268615221781474	0.11354045356786943	2.87881113653262	0.006520437402186967	5.03281381906876	16525	0.04851059310982797
C-X9-C motif containing 1	CMC1	C	0.2548613429710476	0.08865548257830327	2.874738657543781	0.0065896708325706805	5.0222518812492805	16524	0.04893732461066932
WD repeat and HMG-box DNA binding protein 1	WDHD1	C	0.305535825407354	0.10628919294112293	2.874570941343024	0.006592536740317596	5.021817066704566	16523	0.04893732461066932
enkurin, TRPC channel interacting protein	ENKUR	C	0.5353441352089007	0.1862380184400212	2.874515846404963	0.006593478448042163	5.021674232389161	16522	0.04893732461066932
mitochondrial pyruvate carrier 1	MPC1	C	0.3075020702618692	0.1069831008952499	2.874305078920389	0.0065970821423671075	5.021127827345964	16521	0.04893732461066932
integrin subunit alpha 1	ITGA1	C	0.708566829981126	0.2465533546021713	2.873888417070785	0.0066042116283188115	5.020047707962411	16520	0.04895103093436678
diphosphoinositol pentakisphosphate kinase 2	PPIP5K2	C	0.3185933572971497	0.11088077989439475	2.8732965045933563	0.006614352204333092	5.018513414504824	16519	0.048952972467554264
coiled-coil domain containing 14	CCDC14	C	0.38747323892018987	0.13487020488111215	2.872934309410643	0.006620564465424556	5.017574645987771	16518	0.048952972467554264
ubiquitin specific peptidase 1	USP1	C	0.24456191888936787	0.08515627296386183	2.8719190069902867	0.0066380077029903305	5.014943405246592	16517	0.048996429251900835
protein phosphatase 1 regulatory inhibitor subunit 2	PPP1R2	C	0.3248467438227064	0.11319260571599038	2.86985834249433	0.006673542743311971	5.009604414138839	16516	0.04918197294301049
cytochrome b reductase 1	CYBRD1	C	0.5231568143303833	0.18232342406699287	2.869388927986317	0.006681662363304324	5.008388465611211	16515	0.04918197294301049
nucleoporin 54	NUP54	C	0.3213459121233847	0.11204785126253781	2.8679346234890613	0.006706876596773947	5.004621921202739	16513	0.04931905461818362
thioredoxin related transmembrane protein 3	TMX3	C	0.26877813366160697	0.09373506776026867	2.86742347430759	0.006715759821878668	5.003298302485137	16512	0.04931905461818362
cereblon	CRBN	C	0.2099763546990718	0.0732580369543364	2.866256910896417	0.006736074635058901	5.000277922076935	16511	0.049423298154601385
STE20 related adaptor beta	STRADB	C	0.21666386416080916	0.07559748437665448	2.8660194971741397	0.006740216039253479	4.999663301269915	16510	0.049430318822615484
methyltransferase like 21A	METTL21A	C	0.22958493849400993	0.08012869075462613	2.8652026675071456	0.006754482854356234	4.997548867960864	16509	0.04948939713426251
structural maintenance of chromosomes 6	SMC6	C	0.28175577441102634	0.09834736125819835	2.8649042618572427	0.006759701864561719	4.99677649277531	16508	0.04950379956198707
interleukin 18 receptor accessory protein	IL18RAP	C	1.0160815657398425	0.35468604082437866	2.864735142601654	0.0067626613733964515	4.996338772115111	16507	0.04950379956198707
nipsnap homolog 3B	NIPSNAP3B	C	0.37869830331419474	0.13223207279241747	2.8638914547508345	0.0067774436115431045	4.994155296575441	16506	0.049566471497728734
mannosidase alpha class 1A member 1	MAN1A1	C	0.5815026380565496	0.20306520045057408	2.863625263049869	0.006782113811728125	4.993466453979195	16505	0.04956898029899484
ADP ribosylation factor like GTPase 5B	ARL5B	C	0.31140811307134925	0.1087663688819804	2.8630919306431037	0.006791479908829475	4.992086406987857	16504	0.049588206806716564
BRCA1 interacting protein C-terminal helicase 1	BRIP1	C	0.7103711423090419	0.24813341872651792	2.8628596097810695	0.006795563579708369	4.991485294463959	16503	0.049588206806716564
sphingomyelin phosphodiesterase acid like 3A	SMPDL3A	C	0.2948535917998426	0.10299679091188263	2.8627454233219773	0.006797571557853062	4.991189854429121	16502	0.049588206806716564
sterol O-acyltransferase 1	SOAT1	C	0.21145637165836442	0.07386710994392483	2.862659332670366	0.006799085835383766	4.990967111810377	16501	0.049588206806716564
coiled-coil domain containing 117	CCDC117	C	0.1747829014042682	0.061096799576183226	2.86075379752628	0.0068326837169574274	4.986037751836033	16500	0.04976492125842485
solute carrier family 5 member 3	SLC5A3	C	0.3612780357801024	0.1263337147263425	2.859711966537864	0.006851118505183978	4.9833433546093	16499	0.04987639310123886
pre-mRNA processing factor 39	PRPF39	C	0.34564575734855285	0.12102069584960949	2.856088001494235	0.006915605578448705	4.973974743086876	16498	0.050299904380720475
katanin catalytic subunit A1	KATNA1	C	0.3011084039947085	0.10555974901077436	2.8524926102654407	0.0069801439372500105	4.96468574103795	16497	0.050644014050385516
motile sperm domain containing 1	MOSPD1	C	0.31477689700361167	0.11035546899760085	2.8523905508521286	0.006981984115756588	4.964422145329582	16496	0.050644014050385516
arrestin domain containing 3	ARRDC3	C	0.479124584623696	0.16799589858088879	2.85200167784454	0.0069889998275388	4.9634178191632365	16494	0.05067183860403017
Ras like without CAAX 1	RIT1	C	0.19684692977110085	0.06908497098107189	2.8493451900708417	0.007037102208851538	4.956558811611015	16493	0.05087164924087615
aryl hydrocarbon receptor	AHR	C	0.41468907833828805	0.14553889161570563	2.84933514151854	0.0070372847484042106	4.9565328723565045	16492	0.05087164924087615
centrosomal protein 57 like 1	CEP57L1	C	0.27307960487578514	0.09584159671043875	2.849280628126704	0.007038275102426418	4.956392152692869	16491	0.05087164924087615
nuclear cap binding protein subunit 1	NCBP1	C	0.20060087881717317	0.07040490480234643	2.849245793035823	0.007038908025547755	4.956302230850408	16490	0.05087164924087615
interferon gamma inducible protein 16	IFI16	C	0.45430445327189306	0.15957002427240072	2.8470538582882807	0.007078840573135923	4.95064514554329	16488	0.05109076239741579
ribosomal protein L34	RPL34	C	0.2785560799580848	0.09787249269831291	2.8461120410687815	0.007096063404983699	4.948215098701405	16487	0.05116871783792771
tetratricopeptide repeat domain 13	TTC13	C	0.23953553719215656	0.08420310553723706	2.8447351871864983	0.007121312053818715	4.944663293313485	16486	0.051277283443943986
phospholipase A1 member A	PLA1A	C	1.107691416907716	0.3893920286862523	2.844668959056233	0.007122528651320153	4.944492468950929	16485	0.051277283443943986
ubiquitin like 3	UBL3	C	0.3153614037966639	0.11086767406825891	2.844484710687648	0.007125914277422336	4.944017241421461	16484	0.051277283443943986
general transcription factor IIH subunit 3	GTF2H3	C	0.2156907889146562	0.07589881105760884	2.8418203909800672	0.007175040223266064	4.937146911322053	16483	0.05150515360268829
family with sequence similarity 120A	FAM120A	C	0.14220368737519648	0.050047534087380906	2.8413725065237934	0.007183329482355422	4.935992287199647	16482	0.05151486039345097
small VCP interacting protein	SVIP	C	0.31407255888412283	0.11056093691153496	2.8407190428878795	0.007195439544353165	4.934307850258126	16481	0.051558689109178074
SS18 like 2	SS18L2	C	0.31818719862397365	0.11204514917018422	2.8398123522570566	0.007212273989180287	4.93197098362777	16480	0.05163848486386392
claudin 1	CLDN1	C	0.45553899145930227	0.16063793500109352	2.8358120481080715	0.007286986879390147	4.921665140845888	16478	0.0520209068559335
WEE1 G2 checkpoint kinase	WEE1	C	0.628409276229163	0.22169925984793545	2.834512287773048	0.007311417214919439	4.918318150561487	16477	0.052150848145650866
SAC1 like phosphatidylinositide phosphatase	SACM1L	C	0.17268895917087543	0.06093669472956307	2.8339075484364336	0.007322809934057732	4.916761153895538	16476	0.05218975809890161
SUB1 regulator of transcription	SUB1	C	0.39747518340634896	0.14029951307336005	2.8330474903253333	0.007339041136970894	4.9145470801793145	16474	0.052282056128193186
transmembrane 9 superfamily member 2	TM9SF2	C	0.23258853885121147	0.0821137156215797	2.8325175287779403	0.007349059386057302	4.913182948632932	16473	0.0523097832136294
G protein-coupled receptor 89A	GPR89A	C	0.28248420930982004	0.09973201248225401	2.8324326590730773	0.007350664924091724	4.912964503986362	16472	0.0523097832136294
G protein subunit gamma 12	GNG12	C	0.4663195569827709	0.1646422080178305	2.83232084042671	0.007352780773000117	4.912676700845984	16471	0.0523097832136294
TatD DNase domain containing 1	TATDN1	C	0.2802410033880445	0.09895384739304157	2.832037467678604	0.007358145337570015	4.911947370174703	16470	0.05231855162138624
muscleblind like splicing regulator 1	MBNL1	C	0.2053418894254756	0.07251006032835797	2.8319089585030786	0.007360579363400349	4.911616631486131	16469	0.05231855162138624
derlin 2	DERL2	C	0.19535098640271084	0.0690070680677294	2.8308837322428593	0.007380024548930735	4.90897831396191	16468	0.05241288798324398
tRNA methyltransferase 13 homolog	TRMT13	C	0.466003655581716	0.1646255066373775	2.8306892722777626	0.007383718218021005	4.90847794366616	16467	0.05241288798324398
cell division cycle 73	CDC73	C	0.29317391766444595	0.10361472719982592	2.8294618495597263	0.0074070723013251235	4.9053200187828665	16466	0.05248515081988313
M-phase phosphoprotein 10	MPHOSPH10	C	0.1780519466867474	0.06294714790626225	2.828594346353761	0.007423619742368211	4.903088504857414	16465	0.05250215301175071
UDP-glucuronate decarboxylase 1	UXS1	C	0.1542124419449465	0.0545214549267468	2.828472610500603	0.007425944583865844	4.902775385702461	16464	0.05250215301175071
prostaglandin reductase 2	PTGR2	C	0.2240683350856321	0.07924873290240644	2.8274059013860664	0.007446345035365593	4.900031966253657	16463	0.052576408721128086
fibrous sheath interacting protein 1	FSIP1	C	0.47671916800046354	0.1686651348716635	2.826423898235974	0.0074651716919941135	4.897506848658134	16462	0.05264767162462945
family with sequence similarity 171 member B	FAM171B	C	0.3988439749683529	0.1411158869811225	2.8263577085527403	0.007466442254769061	4.897336664405776	16461	0.05264767162462945
MIS18 kinetochore protein A	MIS18A	C	0.2685096440652084	0.09500832180260456	2.8261697393527423	0.007470051569903065	4.8968533762597595	16460	0.05264767162462945
UFM1 specific ligase 1	UFL1	C	0.3751713660630749	0.13277058702205694	2.8257114356265394	0.007478858567184687	4.895675096609968	16459	0.05264767162462945
ribosome production factor 2 homolog	RPF2	C	0.24789436928064987	0.08772875192829173	2.825691279448217	0.007479246120664871	4.895623278082373	16458	0.05264767162462945
transmembrane protein 67	TMEM67	C	0.4353054272806092	0.1540536206293931	2.8256747585817785	0.007479563790045249	4.895580805535115	16457	0.05264767162462945
cell cycle progression 1	CCPG1	C	0.20970942893583855	0.07423237201765595	2.825040117079376	0.007491776439462412	4.89394933474642	16456	0.05269795384419353
dynein cytoplasmic 2 heavy chain 1	DYNC2H1	C	0.2717804756692002	0.09622543146579199	2.82441420661042	0.007503839278146675	4.892340485665011	16455	0.0527334325288767
claudin 12	CLDN12	C	0.3535573322605882	0.12518162551876336	2.8243548587535625	0.007504983996956097	4.892187946216627	16454	0.0527334325288767
phosphoribosyl transferase domain containing 1	PRTFDC1	C	0.35111530756092163	0.12433548095458054	2.8239349288332525	0.007513088379734671	4.891108662089876	16453	0.052754427963376926
core 1 synthase, glycoprotein-N-acetylgalactosamine 3-beta-galactosyltransferase 1	C1GALT1	C	0.4838375079889621	0.17136956264161032	2.8233573134619254	0.007524249319979289	4.8896242314656595	16452	0.052798959561069995
sterile alpha motif domain containing 8	SAMD8	C	0.19236586686220092	0.06815450101961573	2.8224968855224333	0.00754090354835397	4.887413270142592	16451	0.052861035464303534
family with sequence similarity 221 member A	FAM221A	C	0.4309312820232838	0.15273839746030415	2.8213683604692816	0.007562799081482036	4.884513908442611	16450	0.05292336917118899
heterogeneous nuclear ribonucleoprotein D	HNRNPD	C	0.12806386196197414	0.04543243559099008	2.818776063755012	0.007613319126697949	4.8778560488845875	16448	0.053164389451052944
defective in cullin neddylation 1 domain containing 1	DCUN1D1	C	0.2555584618975649	0.09067343751716954	2.818449028682446	0.007619714850535135	4.877016331173387	16447	0.053164389451052944
integrin subunit alpha 6	ITGA6	C	0.43049875766899554	0.15275232703012454	2.818279538118566	0.007623031494456324	4.87658115448036	16446	0.053164389451052944
YOD1 deubiquitinase	YOD1	C	0.30790413019277635	0.10926782914755892	2.817884574031139	0.007630765494579789	4.875567111774567	16445	0.053195047647254384
Bardet-Biedl syndrome 2	BBS2	C	0.21995432446124497	0.07806693243413727	2.817509508866815	0.007638116610793647	4.874604223105822	16444	0.05322301106672827
methyltransferase like 5	METTL5	C	0.21652438559089054	0.07686759044337604	2.816848874043888	0.00765108081882574	4.872908357616635	16443	0.05326676449489165
WD repeat and FYVE domain containing 1	WDFY1	C	0.2122268126465392	0.07543681508856892	2.8133055776197304	0.0077209645367555535	4.86381598275556	16441	0.05359300838982135
RE1 silencing transcription factor	REST	C	0.4674482486962335	0.16618028695829185	2.8128983121418867	0.0077290349408556764	4.862771270120348	16440	0.053598738388805946
kinesin family member 5B	KIF5B	C	0.31508888905505456	0.11208536005841321	2.8111511520402503	0.0077637460423032436	4.858290323857017	16439	0.053788992577346276
anaphase promoting complex subunit 13	ANAPC13	C	0.29522602677480747	0.1050249673917269	2.811008030820519	0.007766595878543787	4.857923321470714	16438	0.053788992577346276
SWI/SNF related, matrix associated, actin dependent regulator of chromatin, subfamily a, member 1	SMARCA1	C	0.3068020819025226	0.10917106221596931	2.810287595219938	0.007780956027118427	4.856076065678256	16437	0.053861616171798014
decorin	DCN	C	0.6316949241590225	0.224803220497074	2.8099905453411624	0.007786884198120429	4.855314473677982	16436	0.053861616171798014
ribosomal protein S13	RPS13	C	0.24642146587432098	0.08773009836703383	2.8088588803739256	0.007809507191998094	4.852413416737528	16435	0.0539306701788544
zinc finger protein 540	ZNF540	C	0.2318714755770281	0.0825518752945984	2.808797192668985	0.007810742141867215	4.852255295078225	16434	0.0539306701788544
dual specificity tyrosine phosphorylation regulated kinase 4	DYRK4	C	0.20674940170146655	0.07361501232603215	2.8085222724109316	0.007816248087839067	4.851550623721969	16432	0.05393770558774658
metallo-beta-lactamase domain containing 2	MBLAC2	C	0.31080789564224814	0.11067047770532827	2.8084083676751326	0.007818530365693688	4.851258674862238	16431	0.05393770558774658
mitogen-activated protein kinase kinase kinase 1	MAP3K1	C	0.31401273622939196	0.11183598423583001	2.8077969570798356	0.007830791641316724	4.849691670473612	16430	0.05397556037890282
G protein subunit alpha i3	GNAI3	C	0.21392885777366916	0.07620990242067929	2.807100533901488	0.007844779578795619	4.847906990222384	16429	0.05404859808373843
ER membrane protein complex subunit 2	EMC2	C	0.30422183848590933	0.1084011408991706	2.8064449872246406	0.007857967750872004	4.846227261841055	16428	0.054092688586564255
NudC domain containing 2	NUDCD2	C	0.393593399007494	0.14029901976603706	2.805389514936392	0.007879244941814639	4.843523199270008	16427	0.054192338106498955
ankyrin repeat domain 46	ANKRD46	C	0.3069010645980557	0.1094508727138197	2.8040074691821544	0.007907186615735433	4.839983234839436	16426	0.05436105518048312
tetraspanin 12	TSPAN12	C	0.5025735685888685	0.17925942479974555	2.8036102935748226	0.00791523361003221	4.838966071235416	16425	0.05439291194888887
tissue factor pathway inhibitor 2	TFPI2	C	1.258724906069993	0.44902868829001025	2.8032171192969106	0.00792320704410896	4.837959225306016	16424	0.05442423597194844
testis expressed 26	TEX26	C	0.8884217127362183	0.31710693116583655	2.8016470957287365	0.007955121168363073	4.833939385584558	16423	0.05453650892490004
mitotic arrest deficient 2 like 1	MAD2L1	C	0.44696714505338875	0.15954158688168485	2.801571388310542	0.007956663105571825	4.833745574860753	16422	0.05453650892490004
nitric oxide synthase trafficking	NOSTRIN	C	0.47245801423428974	0.16868708928682952	2.800795343803336	0.007972484898007788	4.831759053342402	16421	0.05460787182483903
SH3 domain containing GRB2 like, endophilin B1	SH3GLB1	C	0.22705892160460264	0.08107550894947367	2.80058583099498	0.007976761408177071	4.831222788469484	16420	0.05460787182483903
syntrophin beta 1	SNTB1	C	0.4785923342936874	0.1708918524681885	2.800556769567334	0.00797735476959245	4.831148404980102	16419	0.05460787182483903
calmodulin 2	CALM2	C	0.24913634324797626	0.08899724988197884	2.7993712567339024	0.008001595018248207	4.828114379894284	16418	0.05472678893167529
hes related family bHLH transcription factor with YRPW motif 1	HEY1	C	0.28791847733876846	0.10286936618657892	2.798874806096865	0.008011766324759237	4.826844027260502	16417	0.05475576299236385
Ras association domain family member 8	RASSF8	C	0.3234712091711149	0.11562936241048982	2.7974832899517033	0.008040339952883868	4.823283913988152	16416	0.05491647090771982
basic leucine zipper nuclear factor 1	BLZF1	C	0.16219511410075566	0.05798173295299667	2.797348506851983	0.008043112644240591	4.822939125906433	16415	0.05491647090771982
chromosome 5 open reading frame 49	C5orf49	C	0.7222234888626603	0.25825197330110017	2.796584589967908	0.00805884438674832	4.820985109076925	16414	0.055000318692600095
SWI/SNF related, matrix associated, actin dependent regulator of chromatin, subfamily e, member 1	SMARCE1	C	0.24433520982884058	0.0873789773133638	2.7962699649435216	0.00806533194725437	4.820180409261971	16413	0.05502103164017365
caspase 7	CASP7	C	0.4161436051443177	0.1488424239951603	2.795866890462956	0.008073650435315532	4.819149552594478	16412	0.05503066438716352
ribosomal protein L5	RPL5	C	0.16006367859995443	0.057255232769254975	2.795616590103285	0.008078820050502552	4.818509450466686	16411	0.0550379244318501
solute carrier family 7 member 11	SLC7A11	C	0.6364002027628722	0.22775196513682278	2.7942687668163595	0.008106710508415813	4.815063102456401	16410	0.05516163051328539
COMM domain containing 2	COMMD2	C	0.23011856536687372	0.08237158712721838	2.793664337333555	0.008119247021393775	4.813517860463815	16409	0.0552113362030367
glyoxalase I	GLO1	C	0.25172025468669895	0.09010946050475556	2.793494193358469	0.008122779241423283	4.813082912258704	16408	0.0552113362030367
VPS37A subunit of ESCRT-I	VPS37A	C	0.2260091854306676	0.08095336005441826	2.79184440619562	0.008157103348426254	4.808866154837587	16407	0.05536269120976183
sestrin 1	SESN1	C	0.2530817617884949	0.09067493037153786	2.791088570473667	0.008172873672526643	4.806934697250991	16406	0.0553927893627997
signal transducing adaptor molecule 2	STAM2	C	0.22354758998371654	0.08009711239968731	2.7909569182495177	0.00817562346231782	4.806598300603101	16405	0.0553927893627997
speedy/RINGO cell cycle regulator family member A	SPDYA	C	0.350857635478496	0.12572690187262012	2.790632953271739	0.00818239370984127	4.805770541610214	16404	0.0553927893627997
BUD31 homolog	BUD31	C	0.2510469825124555	0.0899697449734717	2.7903489399295145	0.008188333334901396	4.805044901838135	16403	0.05540946073247925
gem nuclear organelle associated protein 2	GEMIN2	C	0.20296778002059027	0.07275903115894873	2.789588822000511	0.008204249564097908	4.80310301942752	16402	0.05548332584342355
nucleolar protein 11	NOL11	C	0.22819655613345316	0.0818324328082005	2.788583307407004	0.008225348410655153	4.800534623269786	16400	0.055577149795819014
protein prenyltransferase alpha subunit repeat containing 1	PTAR1	C	0.38131049603699835	0.13674386655498202	2.7885016391845325	0.008227064280141633	4.800326037510974	16399	0.055577149795819014
lactamase beta 2	LACTB2	C	0.40368015843729094	0.14479335113190417	2.787974415134197	0.008238149402657071	4.798979547340387	16398	0.055604891520856875
capping actin protein of muscle Z-line subunit alpha 2	CAPZA2	C	0.41920866696580905	0.1504170083973279	2.786976495759479	0.00825916914973234	4.796431283707957	16397	0.05567611358929476
NEDD8 activating enzyme E1 subunit 1	NAE1	C	0.17835399702226928	0.06402836165822458	2.7855467858806184	0.008289370888245922	4.7927812007428114	16396	0.0557583155475687
general transcription factor IIA subunit 1	GTF2A1	C	0.2961672513246704	0.10638993519971617	2.7837901279731256	0.008326619829919295	4.788297687878247	16395	0.05593015171611027
NEDD4 binding protein 2 like 2	N4BP2L2	C	0.208438393688887	0.07491583121164076	2.782301021262631	0.008358317335553932	4.784498147795633	16394	0.056012676643981275
TNNI3 interacting kinase	TNNI3K	C	0.3435487147614021	0.12349248744661903	2.781940196239911	0.008366014818573934	4.783577634678266	16393	0.05604069447196058
IKAROS family zinc finger 5	IKZF5	C	0.3419361494611211	0.1229284754916146	2.781586187363446	0.008373573298134183	4.782674568244226	16392	0.05606775801641443
ADP ribosylation factor GTPase activating protein 3	ARFGAP3	C	0.1998634404193926	0.07187270243472327	2.7807976275960122	0.008390432748282106	4.780663180776906	16391	0.05615705009518003
sarcoglycan beta	SGCB	C	0.20246438533708838	0.07291448263766652	2.776737597428941	0.008477737075325155	4.77031171911514	16389	0.05664621301148079
Kruppel like factor 4	KLF4	C	0.7768549529429417	0.27983751988149475	2.7760929030243098	0.00849167762058743	4.768668698581062	16388	0.05669182009287025
pyruvate dehydrogenase kinase 4	PDK4	C	0.723691566163706	0.2607311007704525	2.7756242505217807	0.008501824896220447	4.767474444856261	16387	0.056722328633487126
ribosomal protein L39	RPL39	C	0.29630180109089993	0.10675414559131655	2.7755531127121054	0.008503366158722436	4.767293175207337	16386	0.056722328633487126
acyl-CoA binding domain containing 5	ACBD5	C	0.22961348924788333	0.08276127712237565	2.77440727392792	0.00852822756051953	4.764373727988822	16385	0.056840583188807706
speckle type BTB/POZ protein like	SPOPL	C	0.3086913968234578	0.1113364820026743	2.7725988038318206	0.008567603645333589	4.759767206788411	16384	0.057015659448742984
solute carrier family 43 member 3	SLC43A3	C	0.376870649894445	0.13592840695647002	2.7725672531065184	0.008568292101042761	4.759686854325986	16383	0.057015659448742984
trimethylguanosine synthase 1	TGS1	C	0.1827700247175198	0.06592142325886824	2.77254366914677	0.008568806750736662	4.75962679168662	16382	0.057015659448742984
translin associated factor X	TSNAX	C	0.3593674233366491	0.12963232438864597	2.7722053510299074	0.00857619269877827	4.7587652053657505	16381	0.05701723390481366
cell division cycle 14A	CDC14A	C	0.6181271160998371	0.22298907037352225	2.772006336743012	0.00858054021662015	4.758258405154268	16380	0.05701723390481366
small nuclear ribonucleoprotein polypeptide E	SNRPE	C	0.2646445983053841	0.09548673436956577	2.771532611861251	0.00859089709848118	4.757052113225774	16379	0.05701723390481366
WD repeat domain 35	WDR35	C	0.2331046386714529	0.08411119074505943	2.771386739464809	0.0085940885943375	4.756680684823091	16378	0.05701723390481366
UBX domain protein 4	UBXN4	C	0.22155571736293492	0.07997692510922441	2.7702455059425763	0.008619095333526684	4.753775149521022	16377	0.057111810076956857
myotubularin related protein 6	MTMR6	C	0.2643768892038393	0.09546925960162296	2.7692357760711586	0.008641276918240648	4.751204915623217	16376	0.057234991258970476
mitochondrial ribosomal protein L1	MRPL1	C	0.3077681351159418	0.11114770366683102	2.7690012925367053	0.008646435598284504	4.7506081125248265	16375	0.05724536671967672
RNA binding motif protein 39	RBM39	C	0.20821890583906522	0.07525928924745734	2.766687114921165	0.00869750161369661	4.74471946540251	16374	0.05746409026362736
transcription elongation factor A like 4	TCEAL4	C	0.16125626424777584	0.05829602398927465	2.766162307697758	0.00870912122972428	4.743384385317404	16373	0.05751210477971893
capping actin protein of muscle Z-line subunit alpha 1	CAPZA1	C	0.1529980454669778	0.05531642349838436	2.7658701664153402	0.00871559569798075	4.742641249164169	16372	0.05751210477971893
stem-loop binding protein	SLBP	C	0.2154141810577362	0.07791114181953242	2.7648700304855702	0.008737794694232361	4.740097444467952	16371	0.05758705386571005
iron-sulfur cluster assembly 2	ISCA2	C	0.17430798248180993	0.06306841719976607	2.763791929797415	0.008761783009423818	4.737355854856706	16370	0.05769742728850329
DNA damage regulated autophagy modulator 1	DRAM1	C	0.3411288355508864	0.12346295700738287	2.763005550972568	0.008779318923315613	4.735356445720281	16369	0.05777640571076702
nucleoporin 37	NUP37	C	0.25947567372670827	0.09391326122217969	2.762929008639595	0.00878102752456562	4.735161848049845	16368	0.05777640571076702
Rho GTPase activating protein 6	ARHGAP6	C	0.44924304387509817	0.16263322752884027	2.762307867224934	0.008794904258729924	4.733582786726805	16367	0.0578438275968304
activin A receptor type 2A	ACVR2A	C	0.2660615494259516	0.09636419346380178	2.761000116977007	0.008824186920770302	4.730258814031101	16366	0.05796465077056699
transmembrane p24 trafficking protein 5	TMED5	C	0.3062419997381154	0.11095629375631326	2.7600236937500506	0.008846109641784712	4.72777750510855	16365	0.058060792113460116
brain expressed X-linked 4	BEX4	C	0.19874800694064626	0.0720165160301614	2.759755926785019	0.008852130394716155	4.72709712636453	16364	0.05807638944841361
coiled-coil domain containing 18	CCDC18	C	0.34672073345422566	0.12564406457727234	2.759547254546107	0.008856825037898322	4.726566926454094	16363	0.05808327728557517
charged multivesicular body protein 5	CHMP5	C	0.23870480802167587	0.08654187261152806	2.7582579486485312	0.00888588275124095	4.723291469329166	16362	0.05817807211330148
bromodomain containing 7	BRD7	C	0.19801952528293362	0.0718198754209606	2.757168877309716	0.008910496620888327	4.720525301579257	16361	0.05829132764797881
aminoadipate-semialdehyde dehydrogenase-phosphopantetheinyl transferase	AASDHPPT	C	0.26291656028904126	0.09538631521229347	2.756334173344358	0.00892940442319914	4.718405580248536	16360	0.058343168875810376
ubiquitin specific peptidase 15	USP15	C	0.25118032730072903	0.09114740472876288	2.755759508986496	0.00894244342408737	4.716946413483782	16359	0.058380490948896496
kelch repeat and BTB domain containing 6	KBTBD6	C	0.20215345921156083	0.07337747151034019	2.7549799011958847	0.008960160801497433	4.714967105560641	16358	0.0584374496183631
progesterone immunomodulatory binding factor 1	PIBF1	C	0.20555015882845165	0.07461890790947148	2.7546658693776043	0.008967306695562291	4.714169904902546	16357	0.05844703456052379
striatin 3	STRN3	C	0.2009940849219401	0.07298574575647677	2.75388136188365	0.008985181536900146	4.712178554509971	16356	0.058539596472624994
glycine cleavage system protein H	GCSH	C	0.30732526171316116	0.11166500129591694	2.752207568589341	0.009023429189286164	4.707930840960459	16355	0.058707258677437334
WD repeat domain 89	WDR89	C	0.22099862541735296	0.08031405870328592	2.751680452781191	0.009035505504443334	4.706593406924389	16354	0.058723415872271194
protection of telomeres 1	POT1	C	0.24671849112749897	0.08968079764998109	2.751073781596221	0.009049423014267635	4.705054278632303	16353	0.05876593527113652
FMR1 autosomal homolog 1	FXR1	C	0.19610322753902243	0.071304740271549	2.7502130544505854	0.009069202907340737	4.702870901038828	16352	0.058862873121030834
kinesin family member 27	KIF27	C	0.31677272360243786	0.11520667978410828	2.7496037920375325	0.00908322827390186	4.701325612783824	16351	0.058862873121030834
Y-box binding protein 3	YBX3	C	0.8189407300637717	0.2978877197964449	2.749159081224889	0.009093478328869378	4.700197789545213	16350	0.058862873121030834
cystatin A	CSTA	C	0.9146121807025174	0.33270816892499727	2.7489922584639013	0.009097326162787103	4.699774736900468	16349	0.058862873121030834
coiled-coil domain containing 28A	CCDC28A	C	0.24616458193572824	0.08955280089019786	2.7488205783485724	0.009101287611083081	4.699339379745493	16348	0.058862873121030834
major facilitator superfamily domain containing 1	MFSD1	C	0.2749981275606737	0.10007997040105021	2.7477838618324366	0.009125243459880649	4.696710699334635	16347	0.05896994313733091
inositol monophosphatase 1	IMPA1	C	0.32388591970814007	0.11789435265273476	2.7472555929983042	0.00913747288359468	4.695371421506301	16346	0.05902503764611464
serine/threonine/tyrosine interacting protein	STYX	C	0.28278924761300284	0.10295254457971591	2.7467922115712233	0.009148212682767911	4.694196753991737	16345	0.05907046892730528
zinc finger SWIM-type containing 7	ZSWIM7	C	0.2459930503096688	0.08960317269201479	2.7453609388944225	0.0091814593191467	4.690569119756379	16344	0.05915887187097192
valosin containing protein interacting protein 1	VCPIP1	C	0.22485918237539593	0.08190585869034482	2.745336975533139	0.009182016910391303	4.690508391467486	16343	0.05915887187097192
zinc finger and BTB domain containing 6	ZBTB6	C	0.2975863197115097	0.1084006755588733	2.7452441433345873	0.009184177272137583	4.690273137311424	16342	0.05915887187097192
fidgetin like 1	FIGNL1	C	0.24406067460652336	0.08893950584730102	2.744119975498264	0.009210376012780446	4.687424602970622	16341	0.05927970603379208
annexin A7	ANXA7	C	0.15019359696138068	0.05477639644065853	2.741940082241289	0.009261376124859234	4.681902631769332	16340	0.05955476918109835
ubiquinol-cytochrome c reductase binding protein	UQCRB	C	0.2096993092257559	0.0764819488374051	2.7418144073650756	0.00926432434738597	4.681584347172639	16339	0.05955476918109835
aprataxin and PNKP like factor	APLF	C	0.4320760866834294	0.1576414852528937	2.7408780499008785	0.009286317895226649	4.679213156153157	16338	0.05962399757386457
ring finger protein, transmembrane 1	RNFT1	C	0.32924757787512926	0.12013337369055106	2.7406836898065556	0.009290889170190636	4.678721018121842	16337	0.059629323325073695
general transcription factor IIIC subunit 3	GTF3C3	C	0.1796741282963004	0.06556624886199748	2.740344787368801	0.009298865018718084	4.677862927268591	16336	0.059650887751553104
calcyphosine 2	CAPS2	C	0.3423818773788974	0.12496626369218841	2.7397944634260485	0.009311830065224293	4.676469637168989	16335	0.059650887751553104
riboflavin kinase	RFK	C	0.45444593011424905	0.16587703748533525	2.7396554520358216	0.009315107677035927	4.676117715463896	16334	0.059650887751553104
vacuolar protein sorting 4 homolog B	VPS4B	C	0.2313140645674183	0.08446440929619368	2.7385980260190164	0.009340074725116053	4.673441026225633	16333	0.05975248126031691
vascular endothelial growth factor C	VEGFC	C	0.6147356661841276	0.22460399299201916	2.7369756788160524	0.009378500890511546	4.669335348511433	16332	0.059911288825780395
thymopoietin	TMPO	C	0.1950451467768163	0.07126787122931319	2.736789291057038	0.009382924961345657	4.6688637350049715	16331	0.059911288825780395
late endosomal/lysosomal adaptor, MAPK and MTOR activator 3	LAMTOR3	C	0.2616663713284758	0.09561184582672688	2.7367568219808476	0.009383695840182471	4.668781580754038	16330	0.059911288825780395
translin	TSN	C	0.1467187857504121	0.05364134608982812	2.735180908859296	0.009421181751243865	4.664794746962448	16329	0.060102462925469266
CGG triplet repeat binding protein 1	CGGBP1	C	0.25035274381824124	0.09153641211716734	2.7350071739515824	0.009425322833324761	4.664355293362025	16328	0.06010481979666403
PAK1 interacting protein 1	PAK1IP1	C	0.19723266923846713	0.07211897208900696	2.734823632747411	0.009429699487989565	4.663891050502078	16327	0.06010867641624068
centromere protein H	CENPH	C	0.37852250186348924	0.13842863076970732	2.7344235058801307	0.009439247295626223	4.662879037636598	16326	0.06012082186775712
cystathionine gamma-lyase	CTH	C	0.2727898744764629	0.09977867499471697	2.733949658991828	0.009450565799262543	4.661680666330963	16325	0.060141865579762324
heat shock protein family A (Hsp70) member 6	HSPA6	C	0.8492908100980467	0.310847418286933	2.7321790696491948	0.009492970279043979	4.657203724915989	16324	0.06029492800591664
progestin and adipoQ receptor family member 3	PAQR3	C	0.31213260051523106	0.11425104169152953	2.731989099565228	0.009497530403597017	4.656723471686558	16323	0.06029985837120401
frizzled class receptor 6	FZD6	C	0.4045802488802329	0.1481017720056829	2.7317718309589742	0.009502748303133747	4.656174227146681	16322	0.06030895936230163
NA	C11orf74	C	0.3343154062695521	0.1223890504032254	2.731579378777022	0.009507372433497249	4.655687735712064	16321	0.06031428626600802
HAUS augmin like complex subunit 1	HAUS1	C	0.24819078263870387	0.09087483180444843	2.7311278349629324	0.009518230058377049	4.654546365701506	16320	0.060359138165657245
fucose-1-phosphate guanylyltransferase	FPGT	C	0.40815455380449445	0.14962989604707244	2.727760725544393	0.009599557237230836	4.646038302693746	16318	0.06077812639352825
pantothenate kinase 3	PANK3	C	0.32895297887237473	0.12062436469434139	2.727085690407008	0.009615938943664443	4.644333250661976	16317	0.06084305439461177
EP300 interacting inhibitor of differentiation 2B	EID2B	C	0.29650504355137186	0.10880512246271673	2.7251018779283354	0.009664232037776034	4.6393236275464655	16316	0.061066297285487264
myristoylated alanine rich protein kinase C substrate	MARCKS	C	0.29134057794525064	0.10691775313963785	2.7249036702515714	0.009669069451236035	4.638823204629697	16315	0.06107264794882975
WD repeat domain 41	WDR41	C	0.19867142576225139	0.07293594730394215	2.723916437724986	0.009693197070161776	4.6363309724948305	16314	0.06117654990498934
pre-mRNA processing factor 40 homolog A	PRPF40A	C	0.28293503350255844	0.10391103112358809	2.7228584919540024	0.009719114811216612	4.63366073346168	16312	0.061247634298423496
mediator complex subunit 13	MED13	C	0.2893724563903089	0.10633382180580497	2.7213585618956047	0.009755970419887003	4.629875830624962	16311	0.061426765946787545
mitogen-activated protein kinase kinase kinase 8	MAP3K8	C	0.5327329652909834	0.19579888375194204	2.720817172614241	0.00976930496569409	4.6285099551003555	16309	0.06146215709960562
chloride intracellular channel 2	CLIC2	C	0.35943615200211365	0.13215256028651876	2.7198576495440077	0.009792979734291404	4.626089503653218	16308	0.06153138021081331
PIGY upstream reading frame	PYURF	C	0.28343914759532085	0.10421532335553746	2.719745412374239	0.009795752484615547	4.62580640719637	16307	0.06153138021081331
SPRY domain containing 7	SPRYD7	C	0.2625595793743967	0.0965548487891201	2.719279069535265	0.009807280988034283	4.624630211199571	16306	0.06155526972245543
PDZ and LIM domain 5	PDLIM5	C	0.43027508623331945	0.15830719453816683	2.7179755631989484	0.00983957178066499	4.621343087090023	16304	0.06168505739444425
transmembrane protein 230	TMEM230	C	0.21947139282004452	0.08075955143217298	2.717590537936192	0.009849128548187105	4.620372299977309	16303	0.06172068916394405
molybdenum cofactor synthesis 2	MOCS2	C	0.23458604435495267	0.0863268531801655	2.717416837439538	0.009853442806802995	4.619934361333961	16302	0.06172345305393574
general transcription factor IIi	GTF2I	C	0.20016032726902522	0.07366952900823635	2.7170029449577044	0.0098637298511517	4.618890900847963	16301	0.06176361450214282
integrin subunit alpha V	ITGAV	C	0.4218349502227196	0.15528975594360778	2.7164377177326853	0.009877794295774909	4.617466041561716	16300	0.061827388019430066
plasminogen receptor with a C-terminal lysine	PLGRKT	C	0.29683285602103926	0.10938539346666151	2.7136425313632757	0.009947619829500333	4.610421969543201	16298	0.06219116108392205
aminoadipate-semialdehyde dehydrogenase	AASDH	C	0.21845150343502864	0.08053869464868002	2.71237948898901	0.009979321120242874	4.6072402149962635	16296	0.0623404395814153
caveolin 1	CAV1	C	0.7238852865945414	0.26689948851076617	2.7122018503431544	0.009983787195152874	4.606792782170277	16295	0.06234389997725556
osteomodulin	OMD	C	0.6799806179900972	0.25080351193966627	2.7112085182988768	0.010008795027264214	4.604291069797569	16294	0.06242948617533489
UEV and lactate/malate dehyrogenase domains	UEVLD	C	0.22961431982646607	0.0846913219968551	2.711190644007098	0.010009245555847179	4.604246057541633	16293	0.06242948617533489
THUMP domain containing 2	THUMPD2	C	0.29809271192680076	0.10996879973538591	2.7107026051397383	0.010021554025724156	4.603017102963359	16292	0.0624818016251722
coiled-coil domain containing 121	CCDC121	C	0.29786534876892184	0.10992024133447001	2.709831648409181	0.010043554610419262	4.600824182515171	16291	0.0625944803565277
U2AF homology motif kinase 1	UHMK1	C	0.36762445518586057	0.1356736957021286	2.709622180507116	0.010048852487835172	4.600296831311029	16290	0.06260301534251028
heat shock protein family A (Hsp70) member 13	HSPA13	C	0.35934158948898826	0.13267374305913704	2.7084604775853647	0.010078281352715261	4.5973725315985075	16289	0.06275965716487082
sodium channel and clathrin linker 1	SCLT1	C	0.2603020414794898	0.09612934191002638	2.707831306315643	0.010094253133350972	4.5957890137729	16288	0.06281218974349125
D-dopachrome tautomerase like	DDTL	C	0.23073517132414895	0.08522047303433815	2.7075086902084915	0.010102451964780252	4.594977115808374	16287	0.06282515226878144
sorting nexin 14	SNX14	C	0.2268191951908748	0.08382878544477125	2.705743546055664	0.010147419832203084	4.590535809533418	16286	0.06297090437927895
aldehyde dehydrogenase 9 family member A1	ALDH9A1	C	0.2792585540923246	0.10322620643090098	2.7053067602485092	0.010158575710294913	4.589437032653372	16284	0.06299225663079769
ras homolog family member A	RHOA	C	0.1788346041264502	0.06611346612465153	2.70496488248358	0.010167315475020878	4.588577068857944	16283	0.06302074656162299
SS18 subunit of BAF chromatin remodeling complex	SS18	C	0.2751397542338192	0.10175447340091569	2.7039573302075897	0.010193113036775085	4.586042979210036	16282	0.06311114850143267
BRCA1 associated RING domain 1	BARD1	C	0.5038569414262731	0.18634335361073234	2.7039168913897544	0.010194149703342153	4.585941281735375	16281	0.06311114850143267
transmembrane protein 209	TMEM209	C	0.3017093203323537	0.11161332146450618	2.7031658620454135	0.010213420406467891	4.584052697376741	16279	0.06313462668637405
developmental pluripotency associated 4	DPPA4	C	0.7599386352668379	0.281155342846817	2.702913725814837	0.01021989753856459	4.583418719837599	16278	0.06313998445062083
proteasome 26S subunit, ATPase 6	PSMC6	C	0.25022848779667844	0.09258853936064143	2.7025859736485742	0.010228322851772505	4.582594656567166	16277	0.0631532557016066
klotho	KL	C	0.5835784677047785	0.21603070893294093	2.701368109132715	0.010259686052725614	4.579533038857227	16276	0.0632348963844398
TIA1 cytotoxic granule associated RNA binding protein	TIA1	C	0.34985266056783987	0.12951048596293155	2.7013462112092963	0.010260250795117507	4.579477995569695	16275	0.0632348963844398
1-acylglycerol-3-phosphate O-acyltransferase 5	AGPAT5	C	0.23847091115841243	0.0882890408817453	2.701025051091237	0.01026853674552091	4.5786707437203615	16274	0.0632348963844398
caspase 1	CASP1	C	0.5081134153432088	0.18812457586710443	2.700941187514766	0.010270701450081146	4.578459956489829	16273	0.0632348963844398
dedicator of cytokinesis 11	DOCK11	C	0.46976690011499767	0.1739277933721406	2.700930604632416	0.010270974647703142	4.578433357139249	16272	0.0632348963844398
sorting nexin 7	SNX7	C	0.3941677392911577	0.14594646382243406	2.700769370957301	0.010275137734511547	4.57802811387104	16271	0.0632348963844398
programmed cell death 6 interacting protein	PDCD6IP	C	0.20784380987096207	0.0769595988559434	2.700687282167542	0.010277257883766258	4.577821797361607	16270	0.0632348963844398
ALG14 UDP-N-acetylglucosaminyltransferase subunit	ALG14	C	0.30773447520211195	0.11407049746249216	2.6977569314388146	0.010353207191217562	4.57045893372406	16269	0.06361372240223753
zinc finger protein 567	ZNF567	C	0.2167251622604374	0.08037476514671321	2.6964329147940282	0.01038769328270036	4.567133511734178	16268	0.06371758281490104
mitochondrial ribosomal protein S18C	MRPS18C	C	0.2658508981806789	0.09862050814167439	2.695695887094476	0.010406936332455303	4.565282740106702	16267	0.06373172378272694
zinc finger protein 529	ZNF529	C	0.20496427049304736	0.07604549223017132	2.695284946971874	0.010417679876450406	4.564250928058836	16266	0.06373172378272694
zinc finger and BTB domain containing 1	ZBTB1	C	0.2341187433621288	0.08686361257791272	2.695245297933411	0.01041871699616669	4.564151379204638	16265	0.06373172378272694
NK6 homeobox 1	NKX6-1	C	0.6414057996555864	0.23800544833667717	2.694920658909741	0.010427212334093446	4.563336319510012	16264	0.06373172378272694
CD302 molecule	CD302	C	0.33642362593332326	0.12484110578717021	2.694814530935508	0.010429990940345874	4.563069878584802	16263	0.06373172378272694
interleukin 1 receptor like 1	IL1RL1	C	2.380864223993285	0.8836589919450618	2.694324672408592	0.010442825126164576	4.56184012718037	16262	0.06378568846705968
protein kinase C iota	PRKCI	C	0.2235418346227633	0.0829766516969751	2.6940329604901674	0.01045047485154691	4.561107861264281	16261	0.0638079567947324
ribosomal protein S23	RPS23	C	0.18806359035420098	0.0698333736198564	2.6930331531445164	0.010476732698770107	4.558598414082703	16260	0.06391930026324671
dual specificity phosphatase 11	DUSP11	C	0.24034327762546184	0.08927817277830304	2.692072094959717	0.010502030380287335	4.556186670960966	16259	0.06400013619130362
ubiquitin conjugating enzyme E2 D3	UBE2D3	C	0.17342635658053931	0.06442530070643214	2.6918982865255705	0.01050661152125077	4.555750551286262	16258	0.06400357844138084
cancer antigen 1	CAGE1	C	0.6595676570614951	0.24516982727434875	2.6902480798480513	0.010550198855805416	4.551610570346191	16257	0.06421122395090403
suppressor of cytokine signaling 4	SOCS4	C	0.2700662247700189	0.10039075560063966	2.6901503346021047	0.010552785863919282	4.551365390987804	16256	0.06421122395090403
THO complex 7	THOC7	C	0.2786386484251342	0.10366973828216328	2.6877529840651184	0.01061642006283681	4.5453534138921015	16253	0.06450509886178746
aspartate beta-hydroxylase	ASPH	C	0.29668407551330794	0.11039351391156761	2.6875136500408092	0.010622792275375471	4.544753371609141	16251	0.06450509886178746
stonin 2	STON2	C	0.6086320401807155	0.2264767753625341	2.6873927324620546	0.010626013021984189	4.544450225470964	16250	0.06450509886178746
tetratricopeptide repeat domain 26	TTC26	C	0.2890207818437563	0.10755555303137455	2.6871767537604248	0.010631768051997394	4.543908773836499	16249	0.06450509886178746
NFKB inhibitor alpha	NFKBIA	C	0.368218648022338	0.1371005526721301	2.685756117285075	0.010669694602726449	4.540347836128099	16247	0.06470024854986632
zinc finger protein 117	ZNF117	C	0.3483046245955386	0.12970295944832216	2.685402292106638	0.010679160061686255	4.539461094452367	16246	0.06472327734674543
forty-two-three domain containing 1	FYTTD1	C	0.24949218496927292	0.09292204798593667	2.684962184723182	0.01069094455624756	4.538358198985402	16244	0.06475518527113687
zinc finger AN1-type containing 1	ZFAND1	C	0.20773988821560566	0.07739476114543578	2.684159562495875	0.010712466849972513	4.536347089581345	16243	0.06486089351107976
SH3 domain binding glutamate rich protein	SH3BGR	C	0.3482478400687596	0.12980627539016681	2.6828274597819664	0.010748275554131628	4.533009950845249	16242	0.0649851208290858
defective in cullin neddylation 1 domain containing 4	DCUN1D4	C	0.2387182532943536	0.08898135598546995	2.682789564741345	0.01074929583995169	4.532915029814205	16241	0.0649851208290858
6-pyruvoyltetrahydropterin synthase	PTS	C	0.28543793089059516	0.1064062560629923	2.6825295941398077	0.010756297700355862	4.532263863350145	16240	0.06499197034773306
FA complementation group F	FANCF	C	0.2130661440522235	0.0794298369394768	2.682444686554923	0.010758585452894064	4.532051196376262	16239	0.06499197034773306
ribosomal protein L21	RPL21	C	0.284348612064249	0.1060877601552995	2.6803149736406673	0.010816115803187348	4.52671805308321	16238	0.06526528642165602
charged multivesicular body protein 2B	CHMP2B	C	0.3678335231205551	0.13725195641610244	2.6799874677589717	0.010824987960582214	4.525898117280603	16237	0.06526939392351046
ribosomal L24 domain containing 1	RSL24D1	C	0.2709314354980837	0.10111014770984558	2.6795672010644465	0.010836382866273099	4.524846022578651	16236	0.06531338780519218
glucocorticoid induced 1	GLCCI1	C	0.26167668546101686	0.09767907746883982	2.678943047394087	0.010853326317677837	4.523283672921721	16234	0.06535293434004849
intraflagellar transport 20	IFT20	C	0.19388366004791885	0.0723751022074326	2.6788723488394313	0.01085524706313431	4.523106715603726	16233	0.06535293434004849
autophagy related 4A cysteine peptidase	ATG4A	C	0.20826140448331593	0.07775499747069088	2.6784311138562944	0.01086724167807466	4.522002365517298	16232	0.0653757506160052
chromosome 10 open reading frame 105	C10orf105	C	0.972410595476107	0.3633666366449714	2.6761141431545465	0.010930427866077275	4.5162048315326775	16231	0.06570626121230005
ribosomal protein S8	RPS8	C	0.18708437389321703	0.06994055197069655	2.674905596564365	0.010963520703096955	4.513181817011837	16230	0.06585550920639015
golgi associated PDZ and coiled-coil motif containing	GOPC	C	0.20331413660037606	0.07602160778812132	2.674425633920159	0.010976688861824029	4.511981449233284	16229	0.06587550461881303
endomucin	EMCN	C	0.48552856573904163	0.18157460110351437	2.6739894389868177	0.010988668888493968	4.510890638148483	16228	0.06588240308767489
BAG cochaperone 4	BAG4	C	0.30510555362629105	0.11412074345509397	2.6735328248746364	0.011001222662087834	4.5097488612616985	16227	0.06590807682068861
zinc finger protein 260	ZNF260	C	0.2611372717166411	0.0976977575423058	2.6729095762874753	0.011018379127620454	4.508190570683315	16226	0.06596126588195325
DBF4 zinc finger	DBF4	C	0.27903507292879304	0.10441210614653394	2.672439846555627	0.01103132593235831	4.507016241485668	16225	0.06601397298462712
RAB, member of RAS oncogene family like 3	RABL3	C	0.1743051354674932	0.06525809434843384	2.6710117297759624	0.011070774375247444	4.503446582111282	16224	0.06619300196297824
phosphatidylinositol glycan anchor biosynthesis class A	PIGA	C	0.3549114393283716	0.13288054951436878	2.670905867152468	0.01107370376714985	4.503182011241681	16223	0.06619300196297824
coiled-coil domain containing 66	CCDC66	C	0.20680282195547794	0.07745555020629451	2.66995485029389	0.01110005207646939	4.500805479101035	16222	0.06632562050641778
ribosomal protein S4 Y-linked 1	RPS4Y1	C	0.17200483392668783	0.06442993094297442	2.6696417551483287	0.011108739163974906	4.500023168361606	16221	0.06635104189108011
ankyrin repeat domain 34B	ANKRD34B	C	0.9474214280915062	0.3549057533968624	2.6695014634831273	0.01111263371029699	4.499672645791827	16219	0.06635104189108011
progesterone receptor	PGR	C	0.6467741499093621	0.24235817797495754	2.6686706234282394	0.011135723978758151	4.497596962087513	16218	0.06646400648894753
maltase-glucoamylase	MGAM	C	0.6766019076451865	0.25367026259101444	2.667249604799176	0.011175318882701204	4.494047603524869	16217	0.06664659924659107
chromosome 9 open reading frame 78	C9orf78	C	0.0941512663844945	0.03530068883997036	2.6671226392015517	0.011178862938387168	4.493730521401799	16216	0.06664659924659107
BCL2 apoptosis regulator	BCL2	C	0.34336592982718356	0.12878569084486124	2.6661807501643295	0.011205186788671384	4.491378501750264	16215	0.06677583252296587
SRY-box transcription factor 2	SOX2	C	0.3957818778885701	0.14850431035824507	2.6651204731620504	0.011234887798398145	4.488731360186155	16214	0.06685175238730803
ubiquitin specific peptidase 53	USP53	C	0.3740517976301151	0.1403519565745181	2.6650985619250487	0.011235502352686989	4.4886766611546864	16213	0.06685175238730803
ring finger protein 145	RNF145	C	0.21568075653983396	0.0809920577992603	2.662986500162782	0.011294886165398595	4.483405207430922	16212	0.06713737632666618
proteasome 26S subunit, non-ATPase 6	PSMD6	C	0.14552464517212468	0.05466123326519571	2.6623008022174313	0.011314227809009822	4.481694247120712	16211	0.06720221183912804
prion protein	PRNP	C	0.20650544239664292	0.07759322742905084	2.6613848816311445	0.011340111086216208	4.479409184767882	16210	0.0673308533047472
A-kinase anchoring protein 7	AKAP7	C	0.26531080511337596	0.09971698296110586	2.6606381103293026	0.011361254752083813	4.477546418260169	16208	0.06740616371154418
eukaryotic translation initiation factor 1A X-linked	EIF1AX	C	0.2756266689212035	0.1036064589093883	2.660323225236951	0.011370181132698673	4.4767610405903255	16207	0.06743401806128994
centrosome and spindle pole associated protein 1	CSPP1	C	0.18938739261885848	0.07119721893306831	2.6600391905321388	0.011378238516418634	4.476052649925727	16206	0.06745669977591048
DENN domain containing 6A	DENND6A	C	0.24501834193344174	0.09212920885834217	2.659507717147358	0.011393329297906717	4.474727244154785	16205	0.06752104711470489
transmembrane protein 69	TMEM69	C	0.17086637483341952	0.06425486936106094	2.659197295589961	0.01140215202332222	4.473953167421619	16204	0.06752311209352022
RAB12, member RAS oncogene family	RAB12	C	0.2617964183282275	0.09852044320536756	2.65728015232847	0.01145678044549119	4.469173545604954	16203	0.06772079123863042
arylsulfatase family member K	ARSK	C	0.26133191545311724	0.09836077690461782	2.656871200870398	0.011468464601094701	4.468154218955101	16202	0.06776472075752508
cysteine rich hydrophobic domain 2	CHIC2	C	0.23654691005465567	0.08904897527198875	2.656368692982185	0.011482836812596873	4.466901809505918	16201	0.06782449497610962
ribosomal protein L4	RPL4	C	0.14554297360949062	0.05483606759626069	2.6541468050020294	0.011546584345560409	4.461365613407488	16200	0.06812527513174775
helicase, POLQ like	HELQ	C	0.1812532767729644	0.06830297246777836	2.6536660151718854	0.011560421439495452	4.460167959698676	16199	0.06815644693296319
phorbol-12-myristate-13-acetate-induced protein 1	PMAIP1	C	0.7081261767592844	0.26686693664561467	2.6534803661333246	0.01156576849661482	4.459705535301971	16198	0.06816275398004946
StAR related lipid transfer domain containing 4	STARD4	C	0.31420278699328963	0.11843316416905207	2.6529966432780183	0.01157971138328427	4.458500730871182	16197	0.06821969708096788
phosducin like	PDCL	C	0.2223423356159132	0.08382842130673411	2.6523502667710623	0.011598366819830121	4.456890982175812	16196	0.0683043509389552
palmdelphin	PALMD	C	0.4915422660566678	0.1853391473558914	2.6521232727633084	0.011604924796043864	4.456325719583165	16195	0.06831772499067419
CXXC finger protein 4	CXXC4	C	0.3215335271982329	0.12128262451034869	2.6511095756407994	0.011634252799027658	4.453801704399436	16194	0.06844468097701398
ribosomal protein L35a	RPL35A	C	0.21014632335091532	0.07927307090336601	2.650916899726062	0.011639834970390466	4.453322014580857	16193	0.06844468097701398
transforming growth factor beta receptor 1	TGFBR1	C	0.3902061166011117	0.1472499082785123	2.6499582998928983	0.011667644083467389	4.450935731087143	16192	0.06844468097701398
nucleic acid binding protein 1	NABP1	C	0.3689109004682526	0.13921402970983335	2.64995490208265	0.01166774276329459	4.450927273560568	16191	0.06844468097701398
bromodomain and WD repeat domain containing 1	BRWD1	C	0.2684254103733226	0.10129704305275888	2.649883967822414	0.01166980302482886	4.4507507115897145	16190	0.06844468097701398
nucleolar protein 8	NOL8	C	0.21114658372116005	0.07968313624449198	2.6498277260736627	0.011671436785800371	4.450610722369995	16189	0.06844468097701398
PDZ domain containing 9	PDZD9	C	0.42983427541185437	0.16221682901875362	2.6497514346194126	0.01167365330580351	4.450420830619644	16188	0.06844468097701398
NADH:ubiquinone oxidoreductase subunit B4	NDUFB4	C	0.1571202132397169	0.059302417469046395	2.6494740003091386	0.011681716966463827	4.449730311832169	16187	0.06844468097701398
proteasome 20S subunit alpha 4	PSMA4	C	0.24925510547874802	0.09407794644262082	2.6494530854876968	0.011682325066357808	4.449678257492148	16186	0.06844468097701398
coiled-coil domain containing 91	CCDC91	C	0.2553624673285493	0.09643741240440709	2.647960588756729	0.011725794957000286	4.445964166777522	16185	0.06864888627287162
WD repeat domain 92	WDR92	C	0.23038011778095369	0.08707996874256395	2.6456155314206704	0.011794397571908307	4.440130642296868	16184	0.06897450264437827
uveal autoantigen with coiled-coil domains and ankyrin repeats	UACA	C	0.5330842578837598	0.20154705051851007	2.644961841477315	0.011813586548518665	4.438505007449068	16183	0.06906137756316708
mediator complex subunit 7	MED7	C	0.18611017602156138	0.07038406955806079	2.6442087988111647	0.011835727684031232	4.4366325521411545	16182	0.06916544054738603
VHL binding protein 1	VBP1	C	0.2963154959887944	0.11207237757388208	2.6439654659191354	0.011842890388116445	4.436027558700924	16181	0.06918192860154827
cytochrome c oxidase subunit 7A2 like	COX7A2L	C	0.28508789760039893	0.1078475554720598	2.6434340245593884	0.011858547697972123	4.4347063467072525	16180	0.06923796161169692
coiled-coil domain containing 112	CCDC112	C	0.28823276738420467	0.10904839701588508	2.6431637261226113	0.01186651854136384	4.434034412339508	16179	0.06923796161169692
NME/NM23 family member 5	NME5	C	0.5272015338366892	0.19946707427992727	2.643050416916565	0.01186986139076029	4.433752747702515	16178	0.06923796161169692
cytochrome c oxidase subunit 6C	COX6C	C	0.3289351839043813	0.12449178675743515	2.6422239769543348	0.011894269298025083	4.431698566452026	16177	0.06932958139477971
CCR4-NOT transcription complex subunit 7	CNOT7	C	0.2398646078253345	0.09079377040648307	2.6418619554123852	0.01190497573167455	4.430798837543956	16176	0.0693412621564202
chromosome 1 open reading frame 87	C1orf87	C	1.1638241011798565	0.440638514229223	2.6412219168259714	0.011923925985140528	4.42920831040291	16175	0.06935024981722608
tetraspanin 3	TSPAN3	C	0.14719053668437357	0.05573651031360509	2.6408279932883576	0.011935603085207108	4.42822948965884	16174	0.0693780730294455
synaptotagmin binding cytoplasmic RNA interacting protein	SYNCRIP	C	0.17742327957547427	0.06718627225543843	2.6407668355362977	0.011937416933153836	4.428077531678759	16173	0.0693780730294455
Kruppel like factor 5	KLF5	C	0.5555251647385523	0.2103991710091034	2.640339132869094	0.011950109060661348	4.427014874231087	16172	0.06942651767798004
NADH:ubiquinone oxidoreductase subunit B6	NDUFB6	C	0.2746763173326954	0.10408041988671053	2.63907772116672	0.011987614067195689	4.423881323306221	16171	0.06956832402579406
signal peptidase complex subunit 3	SPCS3	C	0.23601597477822164	0.08946832119494989	2.6379837201141507	0.012020229328661943	4.421164271133454	16170	0.06970683208935835
ubiquitin conjugating enzyme E2 D2	UBE2D2	C	0.20321392996801746	0.0770691564508886	2.6367737669156024	0.012056396667955684	4.418159916079458	16169	0.06989113761387478
glutathione peroxidase 8 (putative)	GPX8	C	1.0440833419063125	0.39629542143573904	2.634608641512188	0.012121365906519297	4.412785606133276	16168	0.07017530889010566
ribosomal protein S10	RPS10	C	0.21320715375608	0.08094879758704475	2.633852016477663	0.012144146014108374	4.410908034841497	16167	0.0702465012271619
ring finger protein 103	RNF103	C	0.23498517858066853	0.08923822952999892	2.6332344312330216	0.012162769204395912	4.4093756977461345	16166	0.07032869740248666
small integral membrane protein 19	SMIM19	C	0.24731981509716985	0.09400082967929463	2.6310386402009223	0.01222919620591193	4.403929054589938	16165	0.07058474130293825
ring finger and SPRY domain containing 1	RSPRY1	C	0.19655186288598855	0.07489020400913189	2.624533682162511	0.012427950093904702	4.38780730307698	16164	0.07133932080003158
cyclin T2	CCNT2	C	0.25421147498104607	0.0968743901988838	2.624134969615273	0.012440228649196064	4.386819811679562	16163	0.07133932080003158
PDS5 cohesin associated factor A	PDS5A	C	0.1723868721516673	0.06569306637625999	2.6241258272876733	0.01244051032274647	4.386797169783697	16162	0.07133932080003158
dpy-19 like C-mannosyltransferase 3	DPY19L3	C	0.3334817688514051	0.1271260330837412	2.6232374342376596	0.012467909583774122	4.38459716896618	16161	0.07144544480244712
exocyst complex component 1	EXOC1	C	0.18893643572880173	0.07202421147895376	2.6232350462317933	0.012467983307957169	4.384591255868673	16160	0.07144544480244712
keratocan	KERA	C	0.5744185921544721	0.21901278927807136	2.6227627804199	0.012482571317655136	4.383421902194645	16159	0.07150332728905545
tumor susceptibility 101	TSG101	C	0.1409778058192909	0.05376727247419691	2.622000323467154	0.012506156322687778	4.381534250100042	16158	0.07156125930281955
extracellular matrix protein 2	ECM2	C	0.9357895021259974	0.35703084148671055	2.6210326766989667	0.012536147506219777	4.379139007387897	16157	0.071644950691645
sodium/potassium transporting ATPase interacting 4	NKAIN4	C	0.43412613815993284	0.16577154886513917	2.6188217527792377	0.012604921330105334	4.373667959527511	16156	0.07197677781230762
RecQ mediated genome instability 1	RMI1	C	0.26566956267635905	0.10148085603316893	2.617927883753022	0.012632824791606455	4.371456710334629	16155	0.0720860393745395
transmembrane protein 41B	TMEM41B	C	0.27122309289753554	0.10361661340811135	2.617563766818725	0.01264420753235465	4.370556071258669	16154	0.0720860393745395
solute carrier family 18 member B1	SLC18B1	C	0.33331724897959597	0.12744802300909347	2.615319101150856	0.012714587204738833	4.365005345854185	16153	0.07235370423099471
polypyrimidine tract binding protein 2	PTBP2	C	0.2734058734732583	0.10454397228551734	2.615223694834998	0.012717586562832806	4.364769474698594	16152	0.07235370423099471
Wnt family member 5A	WNT5A	C	0.35277000192568714	0.13499194029509468	2.613267141390263	0.012779239905805739	4.3599333070905395	16151	0.07260248382849208
ATPase phospholipid transporting 11C	ATP11C	C	0.45633528586504685	0.17463379866091236	2.6130983198224773	0.01278457254132534	4.359516105187812	16150	0.0726068952311335
annexin A2	ANXA2	C	0.7644750092876013	0.29257938994832494	2.612880590880383	0.012791453056508311	4.358978061047792	16149	0.07262009116797878
progestin and adipoQ receptor family member 5	PAQR5	C	0.3497909380980294	0.1338926159480743	2.6124737023114397	0.012804320391777629	4.357972634399579	16148	0.07266725418923373
exocyst complex component 6	EXOC6	C	0.24259256968598408	0.09290000968372722	2.6113298643549836	0.012840556628112561	4.355146630560845	16147	0.07276924268335767
fatty acyl-CoA reductase 1	FAR1	C	0.42995835636539315	0.16472253397166803	2.61019756070135	0.012876520346158668	4.352349754265301	16146	0.07292118984946146
leucine rich repeat kinase 2	LRRK2	C	0.42159135872843956	0.16155869087244273	2.609524479628913	0.012897942323679927	4.350687490129804	16145	0.07301034243767786
zwilch kinetochore protein	ZWILCH	C	0.3245167803630176	0.12441747165306566	2.6082894632991964	0.01293733413739792	4.347638028336475	16144	0.0730844702239718
zinc finger DHHC-type palmitoyltransferase 6	ZDHHC6	C	0.15349869643867117	0.05885246041563516	2.6081950585347426	0.0129403497986012	4.347404957925352	16143	0.0730844702239718
SAS-6 centriolar assembly protein	SASS6	C	0.40072330058843797	0.15364320053808017	2.608142105768745	0.01294204160216167	4.347274227844296	16142	0.0730844702239718
sperm tail PG-rich repeat containing 2	STPG2	C	0.5429102727070754	0.20817850547077071	2.6079074373185116	0.012949541542175607	4.346694893611863	16141	0.07310091888633032
casein kinase 1 gamma 3	CSNK1G3	C	0.2111176299913163	0.08102156402970298	2.6056967983723363	0.013020389380896622	4.341238736282032	16140	0.07337549332252002
mixed lineage kinase domain like pseudokinase	MLKL	C	0.5571078881899671	0.21380712493809825	2.6056563285777394	0.013021689696054481	4.341138873659306	16139	0.07337549332252002
RP2 activator of ARL3 GTPase	RP2	C	0.31729909958736174	0.12177385007491041	2.605642339403509	0.013022139203132626	4.341104354381827	16138	0.07337549332252002
stearoyl-CoA desaturase 5	SCD5	C	0.1882416252702881	0.07225285011111948	2.605317644643589	0.013032576465505824	4.340303174045474	16136	0.07337549332252002
spermatogenesis associated 22	SPATA22	C	0.6834515373653648	0.2623370867599289	2.6052417742627756	0.013035016415415046	4.340115972263744	16135	0.07337549332252002
coiled-coil domain containing 181	CCDC181	C	0.31456392713505915	0.12084992234222823	2.602930320834323	0.0131095531050166	4.334414069886961	16134	0.07374297150778135
proteasome 20S subunit alpha 3	PSMA3	C	0.18389183366817644	0.0706612239778126	2.6024433673257326	0.013125305619967617	4.3332131854446825	16133	0.07377949571774389
mitochondrial ribosomal protein S6	MRPS6	C	0.3303848955912892	0.12697376702244825	2.60199333562246	0.013139879216468503	4.332103458017501	16132	0.07381800744138438
RAB5A, member RAS oncogene family	RAB5A	C	0.19196033559641726	0.07378569433207577	2.601592860704018	0.013152860497843139	4.331116015661135	16131	0.07383021658810435
MIER family member 3	MIER3	C	0.37473106831060865	0.144099745152254	2.6004977865482863	0.013188417230002736	4.328416317178559	16130	0.07395165973867826
tRNA methyltransferase 1 like	TRMT1L	C	0.19265100834199947	0.07409629293697596	2.600008727911159	0.013204325339866988	4.327210825801631	16129	0.07401481836655657
zinc finger protein 92	ZNF92	C	0.25172639783178336	0.09691627852370654	2.5973593050233448	0.01329081280642698	4.320682248877549	16128	0.07439493954451014
serum/glucocorticoid regulated kinase family member 3	SGK3	C	0.4882958083506838	0.18808390092447247	2.596159511529726	0.013330149723421761	4.317726912789951	16127	0.07452456178125878
phospholipid scramblase 1	PLSCR1	C	0.5807752578817023	0.22371216730004392	2.59608256846738	0.013332676056624549	4.317537410504545	16126	0.07452456178125878
basic transcription factor 3	BTF3	C	0.19406077012880849	0.07476581677079638	2.595581490452049	0.013349139116929858	4.316303381838398	16125	0.07458856722813297
peroxisomal biogenesis factor 12	PEX12	C	0.20752629577269793	0.07995775596784063	2.5954492251654226	0.013353487845247449	4.315977666442516	16124	0.07458856722813297
zinc finger MYND-type containing 11	ZMYND11	C	0.1611928493772659	0.062144557986684924	2.593836927954384	0.01340660303997977	4.312007929216075	16123	0.07479612102368423
transmembrane protein 100	TMEM100	C	0.5199214867300006	0.20045474150489767	2.593710095489547	0.013410789607437084	4.311695701435666	16122	0.07479612102368423
S-phase kinase associated protein 1	SKP1	C	0.2581608530794109	0.09964194614715094	2.5908852954172503	0.01350434424046552	4.3047438497128105	16119	0.07519316265875307
chromosome 9 open reading frame 64	C9orf64	C	0.2154848802921816	0.08317252584382247	2.590818038841446	0.013506579001804889	4.304578378779113	16118	0.07519316265875307
replication factor C subunit 5	RFC5	C	0.14764971098600105	0.05699115491885079	2.5907478308912704	0.013508912192018703	4.304405648977321	16116	0.07519316265875307
ring finger protein 2	RNF2	C	0.22955471388700438	0.08864113512108043	2.5897086445637383	0.01354349033882012	4.301849264893285	16114	0.07526017572216939
ALG13 UDP-N-acetylglucosaminyltransferase subunit	ALG13	C	0.1685441848855486	0.06508310663334986	2.5896763938306417	0.013544564757227774	4.301769937056391	16113	0.07526017572216939
mitochondrial calcium uptake family member 3	MICU3	C	0.3962174068607309	0.15310154975981047	2.5879385772536376	0.013602575210517635	4.29749615045075	16112	0.07547862455203445
spastin	SPAST	C	0.27890631748477523	0.10788452719493857	2.5852300115364475	0.013693445541816097	4.290837988235725	16110	0.07590233239547278
abhydrolase domain containing 17C	ABHD17C	C	0.3000619355670974	0.11607745864913263	2.5850146881152414	0.013700693343169978	4.29030883843814	16109	0.07590233239547278
tropomodulin 3	TMOD3	C	0.2566580277521479	0.09931460979866956	2.5842927669196376	0.013725018969049634	4.288534909507379	16108	0.07597148394955712
transmembrane protein 45B	TMEM45B	C	0.45198095764162166	0.17493247044102214	2.583745353290517	0.01374349087066609	4.287189958178842	16107	0.07601016776468343
secretoglobin family 1D member 2	SCGB1D2	C	0.8607645604507848	0.3331750514575705	2.5835204547432995	0.013751086449898491	4.286637443452969	16106	0.07601016776468343
DAZ associated protein 2	DAZAP2	C	0.20672824880908974	0.08002649758788714	2.583247487272019	0.013760310655481197	4.285966870025307	16105	0.07602708361237327
chromosome 7 open reading frame 25	C7orf25	C	0.3384440109982738	0.13104314537586023	2.5826914488929797	0.013779118058395878	4.2846010170126005	16103	0.07608594087962464
KRAB box domain containing 4	KRBOX4	C	0.19429020873318903	0.07523782946940416	2.582347339142713	0.013790769020067256	4.283755822229481	16102	0.07612389854651604
zinc finger DHHC-type palmitoyltransferase 13	ZDHHC13	C	0.23599875559182001	0.09147169570491137	2.580019466930562	0.013869824568832718	4.278039692981045	16101	0.07647613304133936
ArfGAP with coiled-coil, ankyrin repeat and PH domains 2	ACAP2	C	0.34153935864460994	0.1323827773898292	2.5799380053711576	0.013872598556472672	4.277839711340172	16100	0.07647613304133936
cytochrome c oxidase copper chaperone COX11	COX11	C	0.13704646783777283	0.05313793387984498	2.5790703143946296	0.013902177408141635	4.275709803045775	16099	0.07660618920336967
transmembrane protein 19	TMEM19	C	0.18210453328253956	0.07061361647520709	2.5788869395533323	0.013908435905563461	4.275259723253799	16098	0.07661418409646019
eukaryotic translation initiation factor 3 subunit J	EIF3J	C	0.17216838133796503	0.06677706265695772	2.5782562827361235	0.013929979670659192	4.273711950584223	16097	0.07670634278908946
utrophin	UTRN	C	0.40684893112944276	0.15789878351702827	2.5766438604991975	0.013985200682475121	4.269755602593838	16096	0.07693067244595221
acyl-CoA dehydrogenase long chain	ACADL	C	0.5630894134931972	0.21858121980266673	2.576110674108002	0.014003504992618362	4.268447624085269	16095	0.07697821854514185
transmembrane protein 126B	TMEM126B	C	0.24100690154474394	0.09362931714540809	2.57405382088236	0.014074323000059358	4.263403205576123	16094	0.07716143590765417
transmembrane protein 244	TMEM244	C	0.7877461460496109	0.30611817150258125	2.5733400346113346	0.014098975549079476	4.2616531403312505	16093	0.07721375180799697
ring finger protein 32	RNF32	C	0.2797241413686642	0.10870163198864825	2.573320531175428	0.01409964970891511	4.261605325245969	16092	0.07721375180799697
ATPase family AAA domain containing 1	ATAD1	C	0.22987475104992758	0.08936530191494907	2.5723043074224092	0.014134817652453892	4.259114188347535	16091	0.07732662344988164
transmembrane protein 17	TMEM17	C	0.37339944810589293	0.14524070448121956	2.570900832790821	0.014183519301110715	4.255674601005137	16090	0.07753981598027457
AT-hook containing transcription factor 1	AHCTF1	C	0.24208996687382683	0.09417491835037865	2.5706416433845884	0.014192530192185705	4.255039495587803	16089	0.07756246952766509
family with sequence similarity 227 member B	FAM227B	C	0.3885543714902228	0.1511594948892975	2.570492655951138	0.014197712215135294	4.254674438964982	16088	0.07756418987329312
WW domain containing E3 ubiquitin protein ligase 1	WWP1	C	0.194232037998377	0.07559065492905861	2.569524476017077	0.014231429376279265	4.252302423837859	16087	0.07769540023133376
WD repeat domain 36	WDR36	C	0.2011937475063	0.07831753519030069	2.5689489207931184	0.014251508051416645	4.250892549697294	16086	0.07775061602502135
IKBKB interacting protein	IKBIP	C	0.4600169223493836	0.1791368002538316	2.567964380839409	0.014285914705946532	4.248481212731513	16085	0.07788584904343618
interleukin 15	IL15	C	0.5650461883415108	0.22008483545514101	2.56740173475824	0.014305611651657663	4.247103395501275	16084	0.07794938267765772
potassium voltage-gated channel subfamily A member regulatory beta subunit 1	KCNAB1	C	0.36261531608413666	0.14126973501010895	2.5668294490549495	0.014325671602983127	4.245702134200521	16083	0.07802252312547474
autophagy related 5	ATG5	C	0.22923472067720022	0.08933968907484897	2.5658777532250743	0.014359087886132332	4.2433722350581995	16082	0.07812441944465853
FSHD region gene 1	FRG1	C	0.23476905488366104	0.09150862272903847	2.5655402505491067	0.014370955557313653	4.242546084420475	16081	0.07816230299022196
RNA polymerase III subunit G like	POLR3GL	C	0.1538621781744134	0.060010352035368766	2.5639272718102113	0.014427797328730728	4.238598563119439	16080	0.07844468721619
mannosidase endo-alpha	MANEA	C	0.30224683395872287	0.1179913317184517	2.5616020224259994	0.014510102488339248	4.232910148820893	16079	0.07871009992791675
GSK3B interacting protein	GSKIP	C	0.3588467356266351	0.14009754245534062	2.561406355440003	0.0145170479650726	4.2324315984459915	16078	0.0787150991396383
DnaJ heat shock protein family (Hsp40) member C15	DNAJC15	C	0.2684998081342814	0.1049393390952164	2.558619202763026	0.014616313305846045	4.225617024322954	16077	0.07917252509923949
SRY-box transcription factor 9	SOX9	C	0.513452680636568	0.2006904308536206	2.558431303638337	0.014623027724253824	4.225157751419444	16076	0.07918198090849776
Rho GTPase activating protein 12	ARHGAP12	C	0.22085808789035855	0.08633631034402213	2.5581135794465952	0.014634387764303055	4.224381193379001	16074	0.07921657724590131
fibronectin type III domain containing 3B	FNDC3B	C	0.29129012789676967	0.11393980913379514	2.5565263810010324	0.014691258308114876	4.220502635002871	16073	0.07938958711363807
mitochondrial ribosomal protein L44	MRPL44	C	0.16704565896244639	0.06536688703734868	2.5555088598146263	0.014727823326620563	4.218016830871506	16072	0.07950629828354515
cysteine rich transmembrane BMP regulator 1	CRIM1	C	0.3717504888621475	0.14549383373319083	2.5550944622427787	0.014742738744102894	4.2170046059454895	16071	0.0795287060095091
cytidine/uridine monophosphate kinase 1	CMPK1	C	0.22193139202790613	0.08686236141470045	2.5549776498517667	0.01474694567382652	4.216719290599788	16070	0.0795287060095091
family with sequence similarity 24 member B	FAM24B	C	0.3993477937657024	0.15631204435809667	2.554811405644679	0.014752934757917674	4.216313249349058	16069	0.07953408941210285
B double prime 1, subunit of RNA polymerase III transcription initiation factor IIIB	BDP1	C	0.29932786185229826	0.11722921777126698	2.553355447925405	0.014805482128521518	4.212757752709138	16068	0.07968873337783128
small integral membrane protein 8	SMIM8	C	0.2709982105473998	0.10613546161931643	2.5533238977129837	0.014806622711581226	4.212680717789369	16067	0.07968873337783128
interleukin 18 receptor 1	IL18R1	C	1.3017889399725033	0.5101014568836341	2.552019647082622	0.014853843645373602	4.209496615886191	16066	0.0798619609759358
cysteine and tyrosine rich 1	CYYR1	C	0.4793767855199497	0.18792853752671537	2.550846145183261	0.014896448621485873	4.2066324419912995	16065	0.08001004557869863
collagen triple helix repeat containing 1	CTHRC1	C	0.3970592816083449	0.15571913856788053	2.5498425258450825	0.014932974632999918	4.204183448629407	16064	0.08009824427852127
kinesin family member 20B	KIF20B	C	0.43672115738922823	0.1714374788456748	2.5474077216356954	0.01502192872996237	4.198244230106994	16063	0.08045417481858595
Bardet-Biedl syndrome 9	BBS9	C	0.2318409548484937	0.09101312141239584	2.5473354968014243	0.015024574815519064	4.198068097429224	16062	0.08045417481858595
flavin containing dimethylaniline monoxygenase 3	FMO3	C	0.6304517836625262	0.24757864191136525	2.546470805378406	0.01505628748672544	4.195959601825832	16061	0.08056984465696998
NOP58 ribonucleoprotein	NOP58	C	0.16997456555314505	0.06675430273455761	2.546271305222577	0.015063612877286666	4.19547318649131	16060	0.08058198550266543
tetraspanin 19	TSPAN19	C	0.5516159191683153	0.21668604395183783	2.5456919564737697	0.015084904324640613	4.194060748808155	16059	0.08062410198111167
succinate-CoA ligase GDP-forming subunit beta	SUCLG2	C	0.31321332640493765	0.12313693679890235	2.543617979684303	0.015161350400096021	4.189005826211505	16057	0.08086569531301302
calcitonin receptor like receptor	CALCRL	C	0.33682850815058407	0.1325480377031073	2.541180646559567	0.015251642872183434	4.1830680524076	16056	0.08120620808924665
tet methylcytosine dioxygenase 2	TET2	C	0.30566856814694005	0.12029348277152523	2.5410235126993523	0.01525748084503449	4.182685348992292	16055	0.08121015856595512
solute carrier family 16 member 12	SLC16A12	C	1.1074884159145204	0.43596682437556855	2.540304339672557	0.015284226293184995	4.180933943619561	16054	0.0812982076796382
FAST kinase domains 1	FASTKD1	C	0.1708396142887595	0.06728064539037597	2.5392089106386146	0.015325046852131366	4.178266739929209	16053	0.08146095618264358
leptin receptor overlapping transcript	LEPROT	C	0.28932401319443596	0.11414537456469247	2.5346976546163953	0.015494209924257329	4.167288878119061	16052	0.08216829595772539
basic leucine zipper and W2 domains 1	BZW1	C	0.2566887078563888	0.10128026878303585	2.534439441568538	0.015503943892901863	4.166660842719153	16051	0.08219256482943582
OTU deubiquitinase 6B	OTUD6B	C	0.30040955454209345	0.11861161514761476	2.532716160792745	0.015569050536297127	4.162470275323344	16050	0.08243205415078216
acylphosphatase 1	ACYP1	C	0.23128746809906958	0.09133312796157186	2.532350235463118	0.015582907578449389	4.161580633457804	16049	0.08247400038863151
endothelin 1	EDN1	C	0.5443756557664515	0.21498358519221325	2.532173120472125	0.015589618707694576	4.161150053703871	16048	0.08248212607098962
G protein-coupled receptor 135	GPR135	C	0.30850219707322907	0.12195219393306911	2.5296978030796557	0.01568368893060513	4.155134028298527	16047	0.08288995248094023
helicase for meiosis 1	HFM1	C	0.5720229274559337	0.2261832825175319	2.529023900834029	0.015709389188312002	4.153496707908918	16046	0.08290207083240549
chromosome 15 open reading frame 41	C15orf41	C	0.27492627736700653	0.10871703061435889	2.5288243784198374	0.015717005656069732	4.1530119900184586	16045	0.08290207083240549
centrosomal protein 78	CEP78	C	0.27062192891256137	0.10701525902079234	2.528816277125315	0.015717314982117942	4.152992309233766	16044	0.08290207083240549
mitochondrial ribosomal protein S35	MRPS35	C	0.20794525961119553	0.0822577333119258	2.527972158224392	0.01574957590857727	4.150941840512556	16043	0.08302522053558961
leucine rich repeat, Ig-like and transmembrane domains 2	LRIT2	C	0.48683677703691347	0.1927466597677045	2.5257858041412606	0.015833416710787925	4.145632590679016	16040	0.08332936879231057
protein phosphatase 1 regulatory subunit 9A	PPP1R9A	C	0.20629124026250614	0.08169482974438133	2.525144380715159	0.01585809087748804	4.144075443445359	16039	0.08340413736754106
family with sequence similarity 180 member A	FAM180A	C	0.8104107957728017	0.32099923834981947	2.5246502139348688	0.015877124368606513	4.1428759246613795	16038	0.08347669216038053
DnaJ heat shock protein family (Hsp40) member A2	DNAJA2	C	0.18414446136295712	0.07295209318795186	2.5241833827650724	0.015895124173093515	4.141742872564731	16037	0.08348869440422488
transmembrane protein 170B	TMEM170B	C	0.241364178987726	0.09569200331704174	2.522302497817407	0.015967835382213576	4.137178868696281	16036	0.08376017927944555
choline phosphotransferase 1	CHPT1	C	0.31270811755094347	0.12404728846729218	2.520878299031872	0.016023094139013483	4.1337242137309715	16035	0.08402238506065116
coiled-coil domain containing 89	CCDC89	C	0.43456125878680496	0.17242325818886908	2.520316941875643	0.016044922713081614	4.132362821316828	16034	0.08409952304579703
centromere protein Q	CENPQ	C	0.4659059909386911	0.18486655714114897	2.5202286348793925	0.016048359035031927	4.13214867544104	16033	0.08409952304579703
ribonucleoprotein, PTB binding 2	RAVER2	C	0.33376790382366295	0.13244374174432683	2.5200730470751727	0.016054415115749312	4.131771382141664	16032	0.0841036026576532
limb and CNS expressed 1	LIX1	C	0.4298053276888441	0.17062796995165516	2.518961737695308	0.016097732355425425	4.129076864400763	16031	0.08430281393889569
SREK1 interacting protein 1	SREK1IP1	C	0.25312219081381565	0.10050262410896048	2.5185630032842905	0.016113300464931812	4.128110232203316	16030	0.08435662161930137
Meis homeobox 2	MEIS2	C	0.24444458991223422	0.09706538250891918	2.5183498338325987	0.016121629054288246	4.127593489051338	16029	0.08437250594717159
DNA topoisomerase I	TOP1	C	0.13934646809609197	0.05533711416936603	2.5181376041693286	0.01612992483323434	4.127079046915745	16028	0.08438820818858254
structural maintenance of chromosomes flexible hinge domain containing 1	SMCHD1	C	0.27711437351675827	0.11007085607117845	2.517599875279969	0.016150961414031707	4.125775700804727	16027	0.08444282188123663
glycerol kinase	GK	C	0.26494358854717887	0.10528550710639045	2.5164298090852597	0.016196822410525873	4.122940203481638	16026	0.08463747598303797
ERI1 exoribonuclease family member 2	ERI2	C	0.32544270415548165	0.1293297615533778	2.5163790626890075	0.016198814115729532	4.122817242155994	16025	0.08463747598303797
zinc finger protein 277	ZNF277	C	0.25246420407894454	0.10038709836914396	2.5149068772819976	0.016256692250961203	4.119250624157049	16024	0.0848564191651876
sosondowah ankyrin repeat domain family member C	SOWAHC	C	0.3699320214832042	0.14714843472842998	2.514005821169167	0.016292209894630708	4.117068205984662	16023	0.08494629191504667
chromosome 5 open reading frame 58	C5orf58	C	0.5807107522612394	0.23100310324310938	2.5138655892864565	0.016297743895859432	4.116728592046115	16022	0.08494629191504667
lipase family member J	LIPJ	C	0.7054887075504753	0.2806469642581224	2.5137941877098258	0.01630056229142901	4.11655567535772	16021	0.08494629191504667
activating signal cointegrator 1 complex subunit 3	ASCC3	C	0.21580326002860328	0.08587629376103041	2.512954979509515	0.01633372128232795	4.114523517842431	16020	0.0850816208887242
transcription factor B2, mitochondrial	TFB2M	C	0.25422079844607254	0.10117196997132977	2.5127592011711735	0.01634146577962413	4.114049488578176	16019	0.0850816208887242
zinc finger C3H1-type containing	ZFC3H1	C	0.2735857470320154	0.10887980206672637	2.512731855118086	0.016342547787423743	4.113983278362115	16018	0.0850816208887242
zinc finger protein 644	ZNF644	C	0.29155610801099746	0.11605241919922507	2.5122794511546407	0.016360457661261006	4.1128879737941055	16017	0.08509382169134573
centrosomal protein 135	CEP135	C	0.34070481947343817	0.13561642984656666	2.512268018402371	0.01636091049587621	4.112860295573986	16016	0.08509382169134573
N-acetylneuraminate pyruvate lyase	NPL	C	0.4883400977905669	0.1945463299830565	2.5101480857186957	0.016445076060800666	4.107729174189108	16015	0.08543390721978872
alcohol dehydrogenase 6 (class V)	ADH6	C	0.6823652047873264	0.27187474744167867	2.5098513606296016	0.01645688813285978	4.10701115793348	16014	0.08545355792937552
mitogen-activated protein kinase kinase kinase 19	MAP3K19	C	0.893291891565081	0.3559834004997366	2.509363892560889	0.016476310146816935	4.105831678428099	16013	0.08546547615573767
zinc finger protein 711	ZNF711	C	0.27173145163243145	0.10829166750060236	2.509255401676403	0.016480635556386916	4.105569189929694	16012	0.08546547615573767
cAMP responsive element binding protein 1	CREB1	C	0.21058323636846282	0.08393407222618343	2.508912421179666	0.0164943166243468	4.104739404420384	16011	0.0854807901546636
protein kinase AMP-activated non-catalytic subunit gamma 2	PRKAG2	C	0.36486974847724635	0.1454475027207243	2.5086009842179116	0.01650674844225909	4.103985985191322	16010	0.08550011763946781
stromal interaction molecule 2	STIM2	C	0.11423200850931761	0.04555706385466637	2.5074488749699557	0.016552812286151127	4.101199264939306	16009	0.0856446807117222
POU class 3 homeobox 2	POU3F2	C	0.36218918507524267	0.14447954117493725	2.5068544800865644	0.016576623358254744	4.099761807539837	16008	0.08565663743098172
GRAM domain containing 1C	GRAMD1C	C	0.5938510106918408	0.23690954633334765	2.506657160434778	0.016584534765902697	4.099284658474751	16007	0.08566973939365491
transmembrane protein 60	TMEM60	C	0.30147884020862153	0.12028093966982996	2.5064556448941793	0.01659261796278965	4.098797383565238	16006	0.08568371997894228
sphingomyelin synthase 1	SGMS1	C	0.3113435967819382	0.1242614564150691	2.5055524517752374	0.016628891073675357	4.096613670281158	16004	0.08581541714705003
spermatogenesis associated 6	SPATA6	C	0.30606779519355176	0.1221838626809403	2.5049772406753013	0.01665202982422481	4.095223158621417	16003	0.08590700785977551
G protein subunit gamma 5	GNG5	C	0.3629140980377422	0.14490153759027244	2.5045565704342496	0.016668970533882804	4.0942063397423	16002	0.0859387623513285
F-box protein 11	FBXO11	C	0.14831341443435161	0.059224576555893124	2.5042545351823833	0.016681143423310257	4.093476333842849	16001	0.08597370685442182
chromosome 5 open reading frame 34	C5orf34	C	0.35175864365105813	0.14051697782535064	2.5033177420614683	0.016718950510778152	4.091212441789735	16000	0.08608503888199051
solute carrier family 2 member 12	SLC2A12	C	0.2397822361965358	0.09580310052422294	2.502865093973749	0.01673724648818371	4.090118714416598	15998	0.0860957908443175
MAX interactor 1, dimerization protein	MXI1	C	0.2042502541014396	0.08164096507983425	2.50181087278561	0.01677992883333485	4.0875718191120916	15997	0.08628749463956895
heterogeneous nuclear ribonucleoprotein K	HNRNPK	C	0.18682460956270514	0.07469458232567298	2.501180189322678	0.016805510835101435	4.086048420462761	15995	0.08639116795747628
proliferating cell nuclear antigen	PCNA	C	0.2302586936337599	0.09215820623825009	2.4985153578020864	0.016913996018101795	4.07961383304239	15994	0.0867808887780007
ripply transcriptional repressor 2	RIPPLY2	C	0.24110500813008226	0.09656048048394135	2.4969325641474995	0.01697873356352237	4.075793684889745	15993	0.08705698136045448
DnaJ heat shock protein family (Hsp40) member C21	DNAJC21	C	0.16109756708434037	0.06452508605869879	2.4966656679510524	0.01698967208021579	4.075149644237014	15992	0.08708504801232514
EF-hand domain family member B	EFHB	C	0.9340491813761712	0.3741582077862296	2.4964016876781385	0.01700049741366435	4.074512675726661	15991	0.08710792523635845
ABI family member 3 binding protein	ABI3BP	C	0.7552083045324365	0.3025322444903881	2.4962902906583584	0.017005067483076754	4.074243892105287	15990	0.08710792523635845
glutamate-cysteine ligase modifier subunit	GCLM	C	0.29831547444057804	0.11951783346141148	2.4959913161151355	0.01701733847232503	4.073522544544126	15989	0.08714277181715029
serine/threonine kinase 31	STK31	C	0.6461486131199026	0.25898536789229276	2.4949232397894536	0.01706124216234831	4.070945928177179	15988	0.08727501215709349
MAF bZIP transcription factor	MAF	C	0.24430014485563406	0.09792070718541998	2.494877251989551	0.01706313482659315	4.070835000774906	15987	0.08727501215709349
GTP binding protein overexpressed in skeletal muscle	GEM	C	0.6727517589031693	0.26968851675335825	2.4945509990639674	0.01707656752314523	4.070048075504869	15986	0.08727501215709349
UDP-glucose glycoprotein glucosyltransferase 2	UGGT2	C	0.34636462917288247	0.1388679756096714	2.4942008958670243	0.017090992926623	4.069203683681456	15985	0.0872901227735474
phosphodiesterase 5A	PDE5A	C	0.5304230311815735	0.21270253989845886	2.4937315343521043	0.01711034960354931	4.068071758583723	15984	0.08733841488858483
phosphatase, orphan 2	PHOSPHO2	C	0.31409767614896617	0.12596856161971484	2.493460845390871	0.017121522025018453	4.067419008889691	15983	0.08734505340739479
APAF1 interacting protein	APIP	C	0.4001457501765	0.16047975568323905	2.4934344426989448	0.01712261212629903	4.067355342436562	15982	0.08734505340739479
chondrolectin	CHODL	C	0.5390210496234124	0.21620465323293464	2.493105682802681	0.017136191104503703	4.066562613115324	15981	0.08737216223866817
interleukin 6	IL6	C	1.3900191918575324	0.5576191486940197	2.4927752124600593	0.01714985062762593	4.0657658151675395	15980	0.08737216223866817
tissue factor pathway inhibitor	TFPI	C	0.7002820074686634	0.2809246691222579	2.4927750548098073	0.017149857146244608	4.065765435069918	15979	0.08737216223866817
component of oligomeric golgi complex 6	COG6	C	0.20158779319585188	0.08091599773797095	2.491321850206316	0.017210041235194814	4.062262272759536	15977	0.087622753074781
protein phosphatase 6 catalytic subunit	PPP6C	C	0.17136700106700137	0.06879637966546648	2.4909305097201497	0.017226281382489172	4.061319073993593	15976	0.08767742577813716
G kinase anchoring protein 1	GKAP1	C	0.2600651674136937	0.10446920393046695	2.4893955120667806	0.017290116882326397	4.057620219198371	15975	0.08794615468776043
WW domain binding protein 4	WBP4	C	0.20138081461505153	0.08093366773544879	2.4882205422014643	0.01733912566238012	4.054789732062501	15974	0.08816729628452125
potassium channel tetramerization domain containing 6	KCTD6	C	0.19624494684389676	0.07888582231568891	2.487708704595291	0.017360514325702032	4.053556943132237	15973	0.08824789674462123
MORC family CW-type zinc finger 3	MORC3	C	0.23683677640952183	0.09533461488913018	2.4842684546945746	0.017504900679569464	4.0452743984236825	15972	0.08886846041083751
stomatin	STOM	C	0.4807536034642525	0.1936048719699491	2.4831689335735	0.017551277562967278	4.0426285361090635	15971	0.08902208774580868
thymic stromal lymphopoietin	TSLP	C	0.9231041256740757	0.3718596606229159	2.482399204387348	0.017583810699806933	4.040776646858407	15970	0.08914733023143531
DnaJ heat shock protein family (Hsp40) member C10	DNAJC10	C	0.25635979797533687	0.10327490434419899	2.482304869738054	0.0175878015968645	4.040549708323942	15969	0.08914733023143531
zinc finger protein 569	ZNF569	C	0.20888810115969753	0.08418324495485406	2.4813500747294834	0.01762824138502091	4.038253038822895	15968	0.08927607903365732
progesterone receptor membrane component 1	PGRMC1	C	0.2984863936449815	0.12030968498937818	2.4809839180555917	0.01764377220129121	4.037372407654165	15967	0.08927607903365732
ankyrin repeat family A member 2	ANKRA2	C	0.261623505460088	0.10545518337252215	2.4808975442762136	0.017647437628313615	4.037164683008097	15966	0.08927607903365732
atlastin GTPase 3	ATL3	C	0.25370146085846423	0.10226496728604288	2.4808247398040226	0.01765052775619943	4.036989594848762	15965	0.08927607903365732
interferon induced protein 44	IFI44	C	0.5079073318996701	0.20484477718959912	2.4794741602299384	0.017707941506661374	4.033742067333116	15964	0.08950008114499068
spindlin family member 4	SPIN4	C	0.3449184353549602	0.1391324496080848	2.4790653533848044	0.017725353586476783	4.0327592583016	15963	0.08955968127904058
trafficking protein particle complex 2	TRAPPC2	C	0.16054034291462005	0.0647619512216331	2.4789299872267145	0.017731122597670186	4.032433844618957	15961	0.08956043414151255
bromodomain testis associated	BRDT	C	0.9008551695435042	0.36344413230894784	2.4786620265965027	0.01774254754154485	4.031789708039637	15960	0.08958974576110859
coiled-coil-helix-coiled-coil-helix domain containing 1	CHCHD1	C	0.21696775927173673	0.08760865198960836	2.47655630288059	0.017832562229333992	4.026729154159738	15959	0.08988861450224572
SERPINE1 mRNA binding protein 1	SERBP1	C	0.15859219832740287	0.06403869811595744	2.47650565975332	0.01783473221612129	4.026607474799208	15958	0.08988861450224572
vacuolar ATPase assembly factor VMA21	VMA21	C	0.14465095880339973	0.05842322551725488	2.475915314889249	0.017860045412396056	4.025189160849668	15957	0.08996841653957291
WD repeat domain 78	WDR78	C	0.4144166766498809	0.16738633763073066	2.4758094508532795	0.01786458817901263	4.024934839604948	15956	0.08996841653957291
SPARC related modular calcium binding 2	SMOC2	C	0.622196368952485	0.25134840953237475	2.475433881241025	0.017880712861426517	4.024032640824225	15955	0.08996841653957291
zinc finger protein 420	ZNF420	C	0.19158199487088176	0.07739435208880406	2.4754002029896984	0.017882159448811472	4.023951741987398	15954	0.08996841653957291
protocadherin related 15	PCDH15	C	0.3914591167682459	0.15815118702088468	2.4752208575997074	0.017889864695708177	4.023520944614304	15953	0.08996841653957291
chromosome 9 open reading frame 85	C9orf85	C	0.26617893336922127	0.10754582000963529	2.475028163301685	0.017898146823733634	4.023058100895322	15952	0.08997629898517956
oleoyl-ACP hydrolase	OLAH	C	0.6290285818365257	0.2541741235013963	2.474793945077065	0.017908218379246894	4.022495544169903	15950	0.08999853929097398
UDP-GlcNAc:betaGal beta-1,3-N-acetylglucosaminyltransferase 2	B3GNT2	C	0.4084720633365121	0.16507404688236774	2.474477793759976	0.017921821303478108	4.02173624136113	15949	0.09003850702781435
JRK like	JRKL	C	0.22913480586786086	0.09260711236943303	2.4742679045404694	0.017930857324875146	4.021232177400831	15948	0.0900390889142132
ubiquitin like modifier activating enzyme 6	UBA6	C	0.2555687517579179	0.10330374353149425	2.47395440882549	0.017944361476001185	4.020479337294751	15947	0.0900390889142132
sperm associated antigen 1	SPAG1	C	0.31565519085014915	0.127617885417729	2.4734400653710997	0.01796653741492467	4.01924428373568	15946	0.09007339059765698
copine 3	CPNE3	C	0.25543819031380044	0.10327417484872072	2.473398511176433	0.017968330114831295	4.01914450877997	15945	0.09007339059765698
LDL receptor related protein 6	LRP6	C	0.30477896553898526	0.1232397101696655	2.4730581167335806	0.017983021289986956	4.018327227904602	15944	0.09011868782302897
cadherin 11	CDH11	C	0.18609903918870127	0.07526050810045705	2.4727316342363506	0.01799712231141528	4.017543405454837	15943	0.09016100004863686
phosphoserine aminotransferase 1	PSAT1	C	0.38594315212234115	0.15637363991197642	2.468083190616978	0.018198987148593384	4.006389337624159	15940	0.09095660363352157
dynein axonemal heavy chain 12	DNAH12	C	0.645035496060937	0.26137067896347016	2.4678953990515855	0.01820718539458448	4.005938960912905	15939	0.09095660363352157
heparan sulfate 2-O-sulfotransferase 1	HS2ST1	C	0.2963467508776212	0.12008088828215617	2.4678927272863773	0.018207302057664018	4.005932553403823	15938	0.09095660363352157
chondroitin sulfate synthase 1	CHSY1	C	0.2931036160760826	0.11878816355380191	2.467447995719954	0.01822673082242298	4.004866035916477	15937	0.09100571924331827
Morf4 family associated protein 1 like 1	MRFAP1L1	C	0.09217681381685587	0.03736095513084922	2.4671963951142346	0.018237730727710292	4.004262713933738	15936	0.09100571924331827
ADP ribosylation factor like GTPase 6 interacting protein 5	ARL6IP5	C	0.250444272303059	0.10151285949590737	2.4671186837482004	0.01824112946717356	4.004076373710663	15935	0.09100571924331827
transient receptor potential cation channel subfamily C member 1	TRPC1	C	0.2597843876929638	0.10535851308115579	2.465718052539869	0.018302485577312042	4.000718404461159	15934	0.09117487032198959
KDEL endoplasmic reticulum protein retention receptor 2	KDELR2	C	0.16462553157300522	0.06677413459389911	2.4654086881725967	0.018316062904907015	3.999976849769348	15933	0.09121399326643694
BCL2 associated transcription factor 1	BCLAF1	C	0.20975391379033892	0.0851064650865091	2.464606109267117	0.018351329089217393	3.9980532771743755	15932	0.09129074583662537
peroxisomal biogenesis factor 7	PEX7	C	0.2102080478277146	0.0852990116318206	2.4643667471206308	0.018361858876749952	3.9974796529044783	15931	0.09129940189076044
zinc finger protein 606	ZNF606	C	0.23607495363433229	0.09588960210804734	2.4619452833720765	0.01846869111535969	3.9916783527200868	15930	0.09165525076108996
IDNK gluconokinase	IDNK	C	0.31101578617025943	0.12633160419636594	2.4619000775674955	0.018470690910677906	3.991570078287192	15929	0.09165525076108996
chromosome 14 open reading frame 178	C14orf178	C	0.7626063040420705	0.30979683126472646	2.4616336485069175	0.018482481089786743	3.9909319636750684	15928	0.09165525076108996
transmembrane protein 161B	TMEM161B	C	0.26686336360228885	0.10841174354344127	2.4615724725002233	0.018485189253648542	3.990785448417738	15927	0.09165525076108996
junction mediating and regulatory protein, p53 cofactor	JMY	C	0.2082578030942852	0.08465044724572598	2.4602091290758086	0.018545636031836645	3.9875207719537666	15926	0.0918977785458174
nuclear factor, erythroid 2 like 2	NFE2L2	C	0.27320944849543294	0.11110627993691902	2.458991954825133	0.01859975395206705	3.9846069267339694	15925	0.0919135149356056
calcium modulating ligand	CAMLG	C	0.23412029846195645	0.0952103998441417	2.458978208737791	0.018600365949136843	3.984574023771749	15924	0.0919135149356056
potassium channel tetramerization domain containing 4	KCTD4	C	0.7194397812300589	0.29278812412599886	2.457202741325854	0.01867956664215237	3.980325045478788	15923	0.09204625046671001
lipase family member M	LIPM	C	0.6403933306063073	0.26065443367697994	2.4568672075608147	0.018694568667982393	3.9795222428715165	15922	0.09206324051080576
protein kinase AMP-activated catalytic subunit alpha 1	PRKAA1	C	0.268802906425475	0.10942283973909205	2.456552097043076	0.018708667528017482	3.978768358334416	15921	0.0920851625333078
actin related protein 3	ACTR3	C	0.17145609839716183	0.06984394675693964	2.454845499980656	0.018785193234418022	3.9746863133752006	15920	0.09236681252196409
interferon alpha 13	IFNA13	C	0.6973600735822967	0.2841557214184165	2.4541475712728684	0.01881657105330707	3.973017358379776	15919	0.09245721694303263
eukaryotic translation initiation factor 3 subunit H	EIF3H	C	0.12141036822634951	0.04947348004206997	2.4540494851606907	0.01882098467389545	3.972782825582769	15918	0.09245721694303263
ubiquitin protein ligase E3D	UBE3D	C	0.22463234525853049	0.09154581094446675	2.453769789584324	0.018833575418800798	3.972114075484847	15917	0.09248891264959865
retinol dehydrogenase 14	RDH14	C	0.21779180654603258	0.08876709760746629	2.4535195181115608	0.01884484810324089	3.9715157126170464	15916	0.09248891264959865
LIM zinc finger domain containing 1	LIMS1	C	0.28746273205555334	0.11719733047593679	2.4528095553727294	0.018876859514724408	3.9698184713631703	15915	0.09261749791460842
transcription elongation factor, mitochondrial	TEFM	C	0.2604075512217278	0.10619108768312051	2.4522542983908115	0.018901929863299357	3.9684912529600487	15914	0.09268343209278108
glycosyltransferase 8 domain containing 1	GLT8D1	C	0.12659529119122823	0.051652369583899196	2.4509096525687726	0.01896276728019996	3.965277839208407	15913	0.09289599120112713
LDL receptor related protein 11	LRP11	C	0.1935440956324815	0.0789779563829215	2.4506090622817664	0.018976391565214915	3.9645596216192334	15912	0.09293416594445757
family with sequence similarity 229 member B	FAM229B	C	0.21039994760503256	0.08586640437061899	2.4503174337765254	0.018989618159959386	3.9638628617871987	15911	0.0929418166453049
PAX3 and PAX7 binding protein 1	PAXBP1	C	0.3421821221136474	0.13970272294379582	2.449359002482089	0.01903314614736926	3.961573285675736	15910	0.09309767249983933
URI1 prefoldin like chaperone	URI1	C	0.20586787639887663	0.08406054551318501	2.449042831474202	0.01904752520783947	3.9608180961981416	15909	0.09311084715096006
ring finger protein 141	RNF141	C	0.357801879300225	0.14614619302161017	2.448246320363049	0.019083793310589663	3.9589158218946996	15908	0.0931683282745944
mitochondrial translational initiation factor 3	MTIF3	C	0.2140617454044357	0.08744958258704214	2.44783038491203	0.019102757327064696	3.9579225916752967	15907	0.0931683282745944
CCAAT enhancer binding protein delta	CEBPD	C	0.6495144287951916	0.2653438888956355	2.4478213216007294	0.019103170747125427	3.957900950004405	15906	0.0931683282745944
phosphatidylinositol glycan anchor biosynthesis class P	PIGP	C	0.21725978781544478	0.08875809714428172	2.447774285452241	0.019105316416672933	3.9577886362380648	15905	0.0931683282745944
ATPase H+ transporting accessory protein 2	ATP6AP2	C	0.2787813611391044	0.11395090597324814	2.446504121736013	0.019163340933880446	3.9547561513958644	15904	0.0933905202208926
transmembrane phosphoinositide 3-phosphatase and tensin homolog 2	TPTE2	C	0.5219667071123254	0.21343908881285845	2.4455066314960767	0.019209021199108806	3.952375256175035	15903	0.0934987665940739
epithelial membrane protein 1	EMP1	C	0.9130742231196222	0.3737019173086266	2.4433222866382778	0.019309399452203727	3.947163283377296	15902	0.09387266310869999
family with sequence similarity 169 member A	FAM169A	C	0.2617393166679625	0.10713921484621312	2.4429833375544265	0.01932501798226861	3.946354753990657	15901	0.09391994100806117
ubiquitin conjugating enzyme E2 E2	UBE2E2	C	0.2706180758479554	0.11079739865932424	2.4424587501376442	0.019349213220428887	3.945103520775956	15900	0.09395157278511723
kelch repeat and BTB domain containing 3	KBTBD3	C	0.3457329853311697	0.1415676901339866	2.4421743761161254	0.019362340735867265	3.944425298663953	15899	0.09395805784615735
kelch like family member 31	KLHL31	C	0.4759937806265584	0.19494825257902101	2.4416416886507735	0.019386952881412563	3.94315497104982	15898	0.09402023162452545
triadin	TRDN	C	0.5659128469232424	0.23181905891090232	2.4411834366938145	0.019408148564501397	3.9420622720023726	15897	0.09408012092936714
family with sequence similarity 114 member A2	FAM114A2	C	0.14000381314405178	0.057372875787990614	2.4402439518877594	0.019451668698141834	3.9398224183488604	15896	0.09424803659884107
peroxisomal biogenesis factor 11 alpha	PEX11A	C	0.22881049110989146	0.09381067814814746	2.4390665927022717	0.01950633311392192	3.937016091067525	15894	0.09434079651091343
syntrophin gamma 2	SNTG2	C	0.5172441135343133	0.21209144404420335	2.4387787817905147	0.01951971728757752	3.936330181320438	15893	0.09437688552634567
Rho guanine nucleotide exchange factor 35	ARHGEF35	C	0.6558247356275959	0.26901509309607574	2.4378733850199827	0.01956187567880581	3.934172725373484	15892	0.09452336289188883
THAP domain containing 10	THAP10	C	0.2021931548988445	0.0829783748990557	2.4366969724921126	0.019616777005748463	3.931370109197751	15891	0.09471936928533913
protein inhibitor of activated STAT 2	PIAS2	C	0.16457053779217462	0.06754044077067409	2.4366222061084146	0.01962027095951961	3.9311920145672135	15890	0.09471936928533913
RB binding protein 7, chromatin remodeling factor	RBBP7	C	0.1493835757110263	0.061317335586309744	2.436237228552687	0.019638270528881653	3.930275038544118	15889	0.09473314893437522
protein tyrosine phosphatase 4A1	PTP4A1	C	0.291114094866515	0.11950861154335776	2.435925671857536	0.01965284829173221	3.9295329999380906	15888	0.09473314893437522
matrix metallopeptidase 16	MMP16	C	0.3920490842785762	0.16096301678035196	2.4356469710900193	0.019665897047837447	3.928869257671057	15887	0.09476738293145981
protein activator of interferon induced protein kinase EIF2AK2	PRKRA	C	0.17008697432559985	0.06985315073730305	2.434922011825156	0.01969987645541976	3.9271429145563483	15886	0.0949024278094224
matrix remodeling associated 7	MXRA7	C	0.252025632835743	0.10351608533018729	2.4346518903980177	0.019712550881993016	3.9264997454918467	15885	0.09491043801286303
thymosin beta 4 X-linked	TMSB4X	C	0.2767914169361877	0.11371024943888298	2.434181776067228	0.019734626873962283	3.9253804768632765	15884	0.09498369491496918
ribonucleotide reductase regulatory TP53 inducible subunit M2B	RRM2B	C	0.23167289667249852	0.09520683020434109	2.433364246822021	0.01977307050076412	3.9234343427430938	15883	0.09506906004497263
BTG anti-proliferation factor 2	BTG2	C	0.5146543916809094	0.21150494448023674	2.433297211777474	0.01977622578119254	3.923274780842795	15882	0.09506906004497263
heat shock factor binding protein 1	HSBP1	C	0.2324009787291089	0.09552254398415087	2.432943774693322	0.019792869311834303	3.9224335419120506	15881	0.09510649976879107
mitochondrially encoded NADH:ubiquinone oxidoreductase core subunit 3	MT-ND3	C	0.4473653067863156	0.18390424085265938	2.4325991870124204	0.01980910835955648	3.921613428898145	15880	0.09514103400177579
acid phosphatase 1	ACP1	C	0.22714129913824266	0.0933846513174386	2.432319400820276	0.01982230246563192	3.9209475880265647	15879	0.09517571922034053
bisphosphoglycerate mutase	BPGM	C	0.14875192002643323	0.061231327036232894	2.429343397023081	0.01996313876875221	3.9138677675182696	15878	0.09570775554116583
meiotic nuclear divisions 1	MND1	C	0.7182223148412841	0.2957311270132729	2.42863279930979	0.01999690108756253	3.9121779630553326	15877	0.09581197105574157
Fc fragment of IgG receptor Ia	FCGR1A	C	0.6590399275018191	0.2714561361612452	2.42779528516662	0.02003676004621907	3.910186690176544	15876	0.09595502380604656
WNK lysine deficient protein kinase 3	WNK3	C	0.17496515945975277	0.07206878065048619	2.4277524592553577	0.020038800152266754	3.910084877199291	15875	0.09595502380604656
adaptor related protein complex 1 associated regulatory protein	AP1AR	C	0.2903127959654655	0.11959373715293292	2.427491630219918	0.020051229384445594	3.9094648111768553	15874	0.09598569884966206
ATP binding cassette subfamily B member 10	ABCB10	C	0.22880477316249132	0.09426720941184742	2.4271936614020033	0.020065436990463315	3.908756496758157	15873	0.09602486603003706
kelch like family member 23	KLHL23	C	0.2602303659014218	0.10723754147014146	2.426672248672156	0.02009032071924108	3.907517136159221	15872	0.09607796838598863
tetratricopeptide repeat domain 32	TTC32	C	0.417196605018782	0.17192625904690875	2.426602005601443	0.020093675115386154	3.9073501843126865	15871	0.09607796838598863
bone morphogenetic protein receptor type 1A	BMPR1A	C	0.2772477114061373	0.11425440673134288	2.42658221540685	0.02009462027048821	3.9073031479757057	15870	0.09607796838598863
C-X-C motif chemokine ligand 3	CXCL3	C	0.9726501644428609	0.4009207113336831	2.426041202030423	0.020120474025017394	3.9060173741366078	15869	0.09614389027366632
RNA terminal phosphate cyclase like 1	RCL1	C	0.21259609733157606	0.08764614431653675	2.4256183656382957	0.020140701385214073	3.9050125668157865	15868	0.09617711759686387
ER degradation enhancing alpha-mannosidase like protein 3	EDEM3	C	0.23926935899686239	0.09864672892402715	2.4255174155965764	0.020145533291812977	3.904772688025385	15867	0.09617711759686387
Ras homolog, mTORC1 binding	RHEB	C	0.24571613456325037	0.10138712277312736	2.423543817424291	0.02024020974347866	3.900084071796474	15866	0.09647252715756648
solute carrier family 5 member 12	SLC5A12	C	0.6587567152703357	0.2718304588832528	2.4234102314239263	0.020246632623333836	3.8997667894630745	15864	0.09647252715756648
signal peptidase complex subunit 1	SPCS1	C	0.1773549825893746	0.0732006117879543	2.4228620261143727	0.02027300996550793	3.898464835930674	15863	0.09647252715756648
stromal antigen 2	STAG2	C	0.2738539403766412	0.11303646516168693	2.4227043899941627	0.02028060052262343	3.8980904891283656	15862	0.09647252715756648
fem-1 homolog C	FEM1C	C	0.19929563493182828	0.08227760750151253	2.4222342017925667	0.020303256524698766	3.8969739858643977	15861	0.09647252715756648
Fas apoptotic inhibitory molecule	FAIM	C	0.2807335888557021	0.11591163566108433	2.4219621028948555	0.020316378083634106	3.896327916074835	15860	0.09647252715756648
selectin E	SELE	C	1.3780106410199484	0.5690590226272035	2.421560130367527	0.020335776675832133	3.89537354631091	15859	0.09653587640931215
dehydrogenase/reductase 7	DHRS7	C	0.1562357601311881	0.06454630396133733	2.420522176215883	0.020385944498079928	3.892909610790396	15858	0.09668762247660766
zinc finger protein 292	ZNF292	C	0.3262586807442852	0.13479966841898772	2.4203225762410616	0.020395604693913244	3.892435857526707	15857	0.09670169770008082
AU RNA binding methylglutaconyl-CoA hydratase	AUH	C	0.20504904158323475	0.08472365213616942	2.4202101351069727	0.020401048422921165	3.8921689861721065	15856	0.09670169770008082
ectonucleotide pyrophosphatase/phosphodiesterase 4	ENPP4	C	0.3783746857713413	0.1565253844012088	2.4173375278318066	0.020540570475653053	3.885353300979727	15855	0.0971030943636924
collagen type VI alpha 3 chain	COL6A3	C	1.0800883236559244	0.44689321616542793	2.416882343669555	0.020562757920568185	3.8842737072856957	15854	0.09717915487015853
defective in cullin neddylation 1 domain containing 5	DCUN1D5	C	0.22499003080917507	0.09316886325602113	2.4148628946015918	0.020661455957056662	3.879485345505709	15853	0.09755880359456442
transmembrane protein 158 (gene/pseudogene)	TMEM158	C	0.5287876531966271	0.2189881334093203	2.414686334662011	0.020670105481749575	3.8790668021689423	15852	0.09756274318345569
homocysteine inducible ER protein with ubiquitin like domain 1	HERPUD1	C	0.17041405277579874	0.07058700462864524	2.4142411719032233	0.02069192820621324	3.8780115964866884	15851	0.09756274318345569
armadillo repeat containing 1	ARMC1	C	0.21583005172634218	0.08940061587001161	2.4141897639738725	0.02069444966511376	3.8778897467847657	15850	0.09756274318345569
LTV1 ribosome biogenesis factor	LTV1	C	0.18927545499621864	0.07840922335115033	2.4139437544045235	0.020706519811165978	3.877306661579425	15849	0.09756274318345569
pygopus family PHD finger 1	PYGO1	C	0.4447774542999448	0.18425462266270062	2.4139283339130184	0.020707276610397136	3.877270113409654	15848	0.09756274318345569
QKI, KH domain containing RNA binding	QKI	C	0.4845147419938642	0.20072305223204673	2.413847022581835	0.020711267582180636	3.8770773991617897	15847	0.09756274318345569
zinc finger protein 610	ZNF610	C	0.20067331521971352	0.08318399411761686	2.4124029790631867	0.0207822612183418	3.873655482179142	15846	0.09783932489674887
La ribonucleoprotein 1B	LARP1B	C	0.22623569250668013	0.09387434423265595	2.409984265200116	0.0209016668192444	3.8679263710744456	15845	0.09826725153117323
taste 2 receptor member 14	TAS2R14	C	0.4678993724013837	0.19415591250309674	2.4099156516488818	0.020905063140024997	3.8677638938469094	15844	0.09826725153117323
dpy-19 like 2	DPY19L2	C	0.441414474412932	0.18320829048145226	2.409358622652615	0.020932654181280395	3.8664449382718056	15843	0.09831596482824707
ubiquitin protein ligase E3 component n-recognin 3	UBR3	C	0.2861360895889623	0.11876047917397779	2.4093544551111834	0.020932860734327458	3.8664350708165753	15842	0.09831596482824707
tetraspanin 2	TSPAN2	C	0.5726718229085489	0.23789349923997774	2.4072613364304662	0.021036834218834084	3.861480367317916	15841	0.09860087944451176
cysteine rich hydrophobic domain 1	CHIC1	C	0.27699681411507554	0.11518260039313558	2.4048494579011384	0.02115722169170653	3.855773980626509	15840	0.09910194701576927
pirin	PIR	C	0.38340668683876805	0.15943749227236334	2.4047460943741097	0.021162394935659065	3.8555294961821502	15839	0.09910194701576927
baculoviral IAP repeat containing 3	BIRC3	C	0.6002593215897976	0.2496842980228031	2.40407316897027	0.02119610221203053	3.8539379721311984	15838	0.09923063597265526
tripartite motif containing 23	TRIM23	C	0.26597841768021324	0.11064693868504155	2.4038479585714114	0.021207394003188215	3.853405384376298	15837	0.09925318194751923
sterile alpha motif domain containing 13	SAMD13	C	0.39538455067095685	0.16454644510979147	2.402875069146232	0.02125623618368985	3.851104959197108	15836	0.0994222121980345
crystallin zeta like 1	CRYZL1	C	0.138244052205432	0.05756573319464535	2.401499026130552	0.02132549189021416	3.8478521195063315	15835	0.09961184184684622
general transcription factor IIH subunit 2	GTF2H2	C	0.7498486156894011	0.3122561073873433	2.4013897501106003	0.021331000456145572	3.847593843888294	15834	0.09961184184684622
mitochondrial ribosomal protein L18	MRPL18	C	0.20782266189609871	0.08659749353414409	2.3998692504207106	0.021407782098349933	3.844000773603165	15833	0.09989880395880074
HscB mitochondrial iron-sulfur cluster cochaperone	HSCB	C	0.24166286811224058	0.10073976178298252	2.398882663955867	0.0214577361332578	3.841670039736759	15832	0.10005833480237661
NME/NM23 family member 7	NME7	C	0.23714702264003437	0.09889319060945037	2.3980116444677866	0.021501926314320546	3.839612751847094	15831	0.10016848267908098
iron-sulfur cluster assembly enzyme	ISCU	C	0.2472781409358471	0.10316008130994363	2.3970332108686687	0.021551664249871254	3.8373022380420445	15830	0.10027659021487541
VPS26, retromer complex component A	VPS26A	C	0.19094047901045944	0.07969956588352714	2.3957530620618392	0.021616896889600487	3.8342800066931355	15829	0.10046277889550113
semaphorin 3D	SEMA3D	C	0.5879222120484604	0.24543557305491026	2.395423795868935	0.02163370419638992	3.8335028009566394	15828	0.10048228215496058
asporin	ASPN	C	0.8156317722487638	0.3405749025972862	2.3948675196810085	0.021662126036184254	3.832189887277686	15827	0.10058497683934507
transmembrane protein 154	TMEM154	C	0.3858456280420547	0.16121374244340056	2.3933792627977644	0.0217383317963709	3.8286781345308674	15826	0.10090942484910186
pleiotrophin	PTN	C	0.3024697312844316	0.12648611142073446	2.391327616028274	0.021843783445214825	3.8238389084378173	15825	0.1011359390709487
CDC like kinase 1	CLK1	C	0.3730787953200519	0.1560148608759806	2.3913029388695213	0.021845054626823374	3.8237807159261825	15824	0.1011359390709487
transmembrane protein 181	TMEM181	C	0.23801955894345247	0.09953799775195127	2.391243186713453	0.021848132885670453	3.8236398125484516	15823	0.1011359390709487
ectonucleotide pyrophosphatase/phosphodiesterase family member 5	ENPP5	C	0.3186987017584216	0.1333725874036412	2.3895367703552615	0.021936208316537392	3.8196166596473966	15822	0.10139071162693883
PDZ and LIM domain 3	PDLIM3	C	0.4144024638012522	0.17345124831436518	2.38915815151808	0.021955793930998717	3.8187242138824122	15821	0.10141667596649145
poly(A) binding protein interacting protein 1	PAIP1	C	0.1616963164327666	0.06768296514185028	2.3890253048737256	0.02196266971672211	3.8184110979303276	15820	0.1014190392946055
dynein axonemal assembly factor 2	DNAAF2	C	0.12549501078058825	0.052557938607139656	2.3877460590423643	0.022028979783393257	3.8153964295719143	15818	0.10163367423671857
Dmx like 1	DMXL1	C	0.28354883235282313	0.11876240740897605	2.387530183489633	0.022040187591203002	3.8148877833360495	15816	0.10163367423671857
mbt domain containing 1	MBTD1	C	0.26521699688872297	0.11108501051581383	2.387513811784419	0.022041037786276318	3.8148492093142914	15815	0.10163367423671857
gonadotropin releasing hormone 1	GNRH1	C	0.3884328085872785	0.16274359196867888	2.386777899445866	0.022079284915048066	3.813115444191521	15814	0.10174416996652914
C-C motif chemokine receptor like 2	CCRL2	C	0.5150482981287365	0.21581491705716144	2.3865277949823978	0.022092297101756347	3.8125262786470437	15813	0.10175226780739571
RAB11A, member RAS oncogene family	RAB11A	C	0.20160623853229168	0.08451720033942292	2.3853870895230394	0.022151732573011337	3.809839565549505	15812	0.1019376293050848
NBPF member 12	NBPF12	C	0.35335182290883776	0.14819042782004294	2.3844443133529203	0.022200964192724135	3.807619558942359	15811	0.10213468977345606
solute carrier family 19 member 2	SLC19A2	C	0.27687928003326934	0.11617295678560308	2.3833367738435842	0.022258926078399657	3.805012178754979	15809	0.10227603202404689
TBC1 domain family member 4	TBC1D4	C	0.25592327927909503	0.10738441316965062	2.3832441946186003	0.02226377730242336	3.8047942573946605	15808	0.10227603202404689
RAB10, member RAS oncogene family	RAB10	C	0.16063846444551105	0.06740936584345875	2.383028863059673	0.02227506454220615	3.8042874081117897	15807	0.10227938252908
DENN domain containing 4C	DENND4C	C	0.30148770742293124	0.12651680796208245	2.3829854094428957	0.02227734291907861	3.804185129604105	15806	0.10227938252908
mitochondrial ribosomal protein S10	MRPS10	C	0.1451552061292364	0.06093815338287544	2.382008611538059	0.022328614389587772	3.8018862665740305	15805	0.10238862778335196
peptidylprolyl cis/trans isomerase, NIMA-interacting 4	PIN4	C	0.18570691805450568	0.0779665023187143	2.3818808402532436	0.022335328901904716	3.801585598434466	15804	0.10238862778335196
family with sequence similarity 104 member B	FAM104B	C	0.182067161353285	0.07645678614484652	2.3813080634642527	0.022365451345378397	3.800237861421082	15803	0.10247723767681143
cyclin A2	CCNA2	C	0.4020502683197313	0.16888007290232487	2.3806850708328686	0.022398256334241157	3.798772165372383	15802	0.10256856693749054
endoplasmic reticulum lectin 1	ERLEC1	C	0.2525337382561095	0.10615208214470742	2.3789805452129835	0.022488234103333303	3.794763035287423	15801	0.10289190314979027
trafficking protein particle complex 6B	TRAPPC6B	C	0.2486633443935929	0.10453757491423363	2.378698229776281	0.022503168340979953	3.7940991645306212	15800	0.1028953796489666
adaptor related protein complex 1 subunit sigma 2	AP1S2	C	0.23805313227805122	0.10008027775239293	2.378621818646575	0.022507211963183057	3.7939194894340478	15799	0.1028953796489666
OTU deubiquitinase 4	OTUD4	C	0.21024936375126363	0.08839206244091019	2.3786000455845757	0.022508364298211445	3.79386829226523	15798	0.1028953796489666
zinc finger protein 781	ZNF781	C	0.2949077610637223	0.12402260789652687	2.3778548610247445	0.022547835195239486	3.792116217852874	15797	0.10301671492870884
RAB41, member RAS oncogene family	RAB41	C	0.2793914714090534	0.11756368751962509	2.376511636404856	0.022619141052552354	3.7889587819350306	15796	0.10325369000672423
CAS1 domain containing 1	CASD1	C	0.25292151388353545	0.10644756638480994	2.3760196918849177	0.02264530714285613	3.7878026386808177	15795	0.1032930841424153
MGAT4 family member C	MGAT4C	C	0.4597715988577967	0.1935207900765703	2.375825350216269	0.022655651536249363	3.787345942227822	15794	0.1032930841424153
ribosomal protein S25	RPS25	C	0.169715208377902	0.07143435687368838	2.3758204847843136	0.02265591056760465	3.7873345088830748	15793	0.1032930841424153
lin-7 homolog C, crumbs cell polarity complex component	LIN7C	C	0.28566884355280686	0.12027537265727373	2.3751233294186003	0.022693054181672816	3.785696384503406	15792	0.10338278658630938
tumor protein p53 inducible nuclear protein 1	TP53INP1	C	0.3799961524794563	0.15999798799245363	2.37500581880679	0.02269932042328668	3.785420292243056	15791	0.10338278658630938
heterogeneous nuclear ribonucleoprotein R	HNRNPR	C	0.1762125258731007	0.0742129788537534	2.3744165588656814	0.022730766228361517	3.7840359316831482	15790	0.10346686392892578
DIS3 homolog, exosome endoribonuclease and 3'-5' exoribonuclease	DIS3	C	0.19264191727408736	0.08122268735474193	2.371774728810922	0.022872231482629162	3.7778317032268265	15788	0.10387343428531727
zinc finger protein 732	ZNF732	C	0.36902555424333167	0.15565121050759895	2.3708492406830057	0.022921977465774578	3.775659113990977	15787	0.1040400549400694
bone morphogenetic protein 3	BMP3	C	0.4885891282639498	0.20609509428586079	2.370697516876653	0.022930142099261575	3.7753029850420545	15786	0.10404747850052178
oxysterol binding protein like 11	OSBPL11	C	0.2735709369261777	0.11544516526326247	2.369704580545434	0.022983639322957185	3.7729726499553755	15785	0.1041955954974368
RAS like proto-oncogene A	RALA	C	0.1646119879121689	0.06949043100505392	2.368843962130512	0.023030098694305196	3.770953279691718	15784	0.10429531458558079
ubiquitin specific peptidase 6	USP6	C	0.3089183152445898	0.13043726917671278	2.3683286011306772	0.023057960366308375	3.769744217042296	15783	0.10436002737787284
lysyl oxidase	LOX	C	0.4580410097334173	0.193494453075125	2.3672048601598985	0.023118818094162507	3.7671083569793584	15782	0.10451142003578939
RNA guanylyltransferase and 5'-phosphatase	RNGTT	C	0.168641534680366	0.07124614343573227	2.367026852934004	0.023128471611982653	3.76669088308968	15781	0.10451142003578939
myelin expression factor 2	MYEF2	C	0.20921357223494613	0.08840938379584687	2.366418170248283	0.023161508611636458	3.7652634897270785	15780	0.1045614167804642
pleckstrin homology like domain family A member 1	PHLDA1	C	0.22603550866555988	0.09553919288239579	2.3658930104611504	0.023190046529162983	3.7640321212844983	15779	0.10457371619699114
cadherin like and PC-esterase domain containing 1	CPED1	C	0.7499322659462743	0.3169938155610067	2.3657630815890376	0.023197111941865578	3.763727493323221	15778	0.10457371619699114
leucine, glutamate and lysine rich 1	LEKR1	C	0.5973189848529677	0.2525173194911463	2.3654574904273478	0.023213737368647416	3.76301104758952	15776	0.10457371619699114
intersectin 2	ITSN2	C	0.16476507104365992	0.06968306146393986	2.3644924258806257	0.023266311520982814	3.7607488221395577	15775	0.1046786957646477
zinc finger and BTB domain containing 26	ZBTB26	C	0.29278227425736597	0.1238490870282664	2.364024485626959	0.023291842330103694	3.7596520943027283	15774	0.10468546744340664
RUN domain containing 3B	RUNDC3B	C	0.3257483114417784	0.13786617794411368	2.3627862634577848	0.023359521719816045	3.7567505955546556	15773	0.10491292059323988
LHFPL tetraspan subfamily member 3	LHFPL3	C	0.3737437391037019	0.15818534616839142	2.3626950798959867	0.02336451268707947	3.756536959581403	15772	0.10491292059323988
Kruppel like factor 6	KLF6	C	0.2815936567345204	0.11918925386745421	2.362575883289528	0.02337103841026616	3.756257697945416	15771	0.10491292059323988
ubiquitin like domain containing CTD phosphatase 1	UBLCP1	C	0.2572444533153135	0.10888981735492263	2.3624289172681223	0.023379086705278287	3.755913386777403	15770	0.10491949471566174
SRY-box transcription factor 11	SOX11	C	0.4377817394205892	0.18535576806017914	2.36184578447246	0.02341104544129428	3.7545473405826337	15769	0.1049692568076087
THUMP domain containing 1	THUMPD1	C	0.1591345512666311	0.06738347987488058	2.3616256026271767	0.023423122810297754	3.75403159023531	15768	0.1049692568076087
tumor protein p53 binding protein 2	TP53BP2	C	0.365488414520275	0.154763402980157	2.3615945855567424	0.023424824603921694	3.753958938445056	15767	0.1049692568076087
SGT1 homolog, MIS12 kinetochore complex assembly cochaperone	SUGT1	C	0.23703784055072902	0.10040786415632406	2.3607497534424895	0.02347122038863706	3.751980272659495	15766	0.10503717161283914
LysM domain containing 2	LYSMD2	C	0.38739479787686193	0.1641486127738488	2.3600248051476647	0.0235110985747875	3.7502826895428254	15765	0.10518609401679214
ArfGAP with RhoGAP domain, ankyrin repeat and PH domain 2	ARAP2	C	0.40231512278046144	0.17050681882752655	2.3595251236692	0.02353862078912174	3.7491127689632555	15764	0.1052796690697289
ADP ribosylation factor 4	ARF4	C	0.1753376562979081	0.07432114844409328	2.3591892747701904	0.023557135513960603	3.7483265101898096	15763	0.1053329156987868
FRAS1 related extracellular matrix 2	FREM2	C	0.6361461216235957	0.2697038143820321	2.3586841850241784	0.023585004909285685	3.7471441540930535	15762	0.10539838424968499
SET domain bifurcated histone lysine methyltransferase 2	SETDB2	C	0.12322657533355874	0.052257052846706877	2.358085054950132	0.02361810174198823	3.7457418379967518	15761	0.10551670012905086
neural cell adhesion molecule 2	NCAM2	C	0.3487494348359061	0.14792441773822046	2.3576191150069796	0.023643869908948595	3.744651398109732	15760	0.1055726284306542
NAD(P)H quinone dehydrogenase 1	NQO1	C	0.4592317975012873	0.19481596515477445	2.3572595661574436	0.023663771594839764	3.743810025070088	15759	0.1055797263457847
nucleophosmin 1	NPM1	C	0.1421342759491441	0.06029701684080728	2.35723562119829	0.023665097528587448	3.7437539944159615	15758	0.1055797263457847
arrestin domain containing 4	ARRDC4	C	0.40973470200251033	0.17382031923258667	2.3572313283710504	0.023665335247687186	3.7437439493314018	15757	0.1055797263457847
UPF3B regulator of nonsense mediated mRNA decay	UPF3B	C	0.17415653051593033	0.07391654410553564	2.356123823474151	0.023726736314728	3.7411527521386225	15756	0.10582403300070119
C-type lectin domain family 12 member A	CLEC12A	C	0.6746498196598105	0.286392368887361	2.3556836457648505	0.023751180038079973	3.7401230639218923	15755	0.10584005382124247
family with sequence similarity 81 member B	FAM81B	C	0.8097233544545462	0.3437776327991979	2.3553695098235474	0.02376863835954882	3.7393882832411984	15754	0.10584005382124247
mex-3 RNA binding family member C	MEX3C	C	0.17611930658019323	0.07477390786548552	2.3553577926811444	0.023769289771646062	3.7393608772467477	15753	0.10584005382124247
solute carrier family 25 member 24	SLC25A24	C	0.33159472028931153	0.1409043967883267	2.353331250460899	0.023882197460837768	3.7346219737183	15752	0.10619048513836793
DEK proto-oncogene	DEK	C	0.27873925437292985	0.11845431427731594	2.3531372079903092	0.023893033760555106	3.734168336985368	15751	0.10620903375403241
EBP like	EBPL	C	0.30323506332184674	0.1288798139953826	2.352851497230674	0.023908997344692443	3.73350043295026	15750	0.10625035741355794
transmembrane protein 126A	TMEM126A	C	0.2451256056350308	0.10421623552811253	2.3520865476752677	0.023951784901908163	3.7317124317264443	15749	0.10638117173824094
ATPase phospholipid transporting 10D (putative)	ATP10D	C	0.2486869046301716	0.10577404393214189	2.3511146533237754	0.024006247518032375	3.7294411692584584	15748	0.10656366586277546
cytochrome P450 family 2 subfamily J member 2	CYP2J2	C	0.46870994962931045	0.19956766473728288	2.34862671889424	0.024146174405764626	3.7236293211308844	15747	0.10700596088160876
glutathione S-transferase C-terminal domain containing	GSTCD	C	0.2646962679217756	0.11275412575840985	2.3475528380125197	0.024206798630312845	3.7211217501374882	15746	0.10715076278698334
nephrocystin 1	NPHP1	C	0.2991192500929506	0.12742330252131423	2.347445437171247	0.024212869312229383	3.7208709974080167	15745	0.10715076278698334
C9orf72-SMCR8 complex subunit	C9orf72	C	0.32300000579833843	0.13762070681834648	2.3470305687696023	0.02423633205516003	3.7199024470871596	15744	0.1071881453408623
mitochondrial ribosomal protein S25	MRPS25	C	0.14156371817196187	0.06033725983585232	2.3462072781741554	0.024282953661575957	3.7179806702070635	15743	0.10731368539957693
solute carrier family 33 member 1	SLC33A1	C	0.17215618677695607	0.073407748429172	2.3452045657422964	0.024339844778419543	3.7156405686649663	15742	0.10750547848916127
protein phosphatase 1 regulatory subunit 12A	PPP1R12A	C	0.20731521484029225	0.08844525833725651	2.3439946780387566	0.0244086503095457	3.71281768862764	15741	0.10767289117907139
zinc finger protein 430	ZNF430	C	0.28623680519288464	0.12211759062516206	2.3439440929643283	0.02441153086282536	3.7126996819667126	15740	0.10767289117907139
pyruvate dehydrogenase complex component X	PDHX	C	0.19638097961299295	0.0838737561322723	2.341387683929312	0.024557504313246457	3.7067377967766024	15739	0.10825681569457692
TruB pseudouridine synthase family member 1	TRUB1	C	0.3263706699432681	0.13940866459769918	2.3411074977663513	0.02457355093254578	3.70608457979237	15738	0.10826765486896586
aspartylglucosaminidase	AGA	C	0.4194286503931721	0.17917212689794176	2.34092577709971	0.024583963355580937	3.7056609447350786	15736	0.1082835931549303
exocyst complex component 5	EXOC5	C	0.2678375911914933	0.11443830189729155	2.3404540853103337	0.024611009398272852	3.7045613996432607	15735	0.10829409609727762
zinc finger protein 441	ZNF441	C	0.3647782991697494	0.15591498783374313	2.3395973936689365	0.02466019925344503	3.702564701252425	15734	0.10839900136132921
sorting nexin 18	SNX18	C	0.3067409586484619	0.13112342475900646	2.3393299802245506	0.024675571825956772	3.701941519626886	15733	0.10839900136132921
CTD small phosphatase like 2	CTDSPL2	C	0.2523386614445223	0.10787001744491222	2.339284515026507	0.02467818630389699	3.7018355711422424	15732	0.10839900136132921
family with sequence similarity 76 member A	FAM76A	C	0.2412576141867484	0.1031493574097043	2.3389153383523733	0.024699425061519873	3.7009753124806597	15731	0.10844653765149462
ALG5 dolichyl-phosphate beta-glucosyltransferase	ALG5	C	0.22245950175777177	0.09516162055022369	2.3377019062045474	0.024769349907995793	3.6981482809606927	15730	0.10867961457428992
phosphoglucomutase 2	PGM2	C	0.27584318828823595	0.11809018996271531	2.3358687827949813	0.02487532295791833	3.6938790127888645	15729	0.10902891155601815
pre-mRNA processing factor 4B	PRPF4B	C	0.2210589311179444	0.09466877425626392	2.3350775675995155	0.024921189172469237	3.6920368665999344	15727	0.10919551021514154
protein phosphatase 1 regulatory subunit 8	PPP1R8	C	0.13801474904663646	0.05912320054235682	2.33435855604198	0.02496293580484433	3.690363122011254	15726	0.10934836310775128
mitogen-activated protein kinase kinase kinase 13	MAP3K13	C	0.1278773756465302	0.05478604878939779	2.3341229833547894	0.024976627109258492	3.6898148070497983	15725	0.10936923226344243
hydroxyacyl-CoA dehydrogenase trifunctional multienzyme complex subunit beta	HADHB	C	0.25128882950929204	0.1076810544114721	2.33364012715797	0.02500471147115461	3.6886910130238895	15724	0.10944111013576487
protein phosphatase 2 catalytic subunit alpha	PPP2CA	C	0.18621804344111728	0.07983474996253523	2.332543704696332	0.025068588263543287	3.686139680182773	15723	0.1095702201228266
MDS1 and EVI1 complex locus	MECOM	C	0.5138507710350526	0.22035294237035588	2.3319442232425622	0.025103575696223575	3.684744984973703	15722	0.10969305793666545
cell division cycle 42	CDC42	C	0.19496658707093184	0.08361323868253911	2.3317669563210757	0.025113929910717387	3.6843326102643106	15721	0.10970822013629174
DAZ interacting zinc finger protein 3	DZIP3	C	0.16952254981686002	0.07270883394586944	2.3315261793782422	0.02512799992052463	3.683772519908613	15719	0.10973960173567567
transmembrane protein 170A	TMEM170A	C	0.23740566812335315	0.10185040626135619	2.3309250972858315	0.025163155640328908	3.682374432108138	15718	0.10983322138256538
leucine zipper protein 2	LUZP2	C	0.40014427381459655	0.17166964716465652	2.3308970480425066	0.025164797247642666	3.6823091957049012	15717	0.10983322138256538
peptidylprolyl isomerase like 3	PPIL3	C	0.21648654977844523	0.09288496423668183	2.3306953020599974	0.02517660745339164	3.681839991238487	15716	0.10983322138256538
kelch like family member 7	KLHL7	C	0.2005694191499644	0.08605586659444232	2.3306885060514584	0.02517700537842064	3.681824186015917	15715	0.10983322138256538
NRAS proto-oncogene, GTPase	NRAS	C	0.1953662026540461	0.08387416381381489	2.329277500610592	0.025259746312380992	3.6785432051671916	15712	0.11004928454442446
chromosome 16 open reading frame 87	C16orf87	C	0.24320720303287857	0.10441481511852048	2.329240374144377	0.02526192669694002	3.6784568903470163	15711	0.11004928454442446
FOS like 1, AP-1 transcription factor subunit	FOSL1	C	0.8753402508547798	0.37582162521197937	2.3291375273071386	0.025267967629772157	3.678217787022483	15710	0.11004928454442446
stonin 1	STON1	C	0.5029260147843502	0.21595708310510325	2.3288238920118363	0.025286397707971087	3.6774886678300143	15709	0.11009946280716591
lebercilin LCA5 like	LCA5L	C	0.5109353486254683	0.21941450381481806	2.3286306955199674	0.025297756487662956	3.677039563557603	15708	0.11011883293837663
protein kinase C eta	PRKCH	C	0.45019689548602687	0.19338931984447066	2.3279304971344246	0.025338962377695604	3.6754120529269203	15706	0.11026807876869392
acyl-CoA synthetase long chain family member 4	ACSL4	C	0.28472213334370033	0.12233585757805125	2.327380859385772	0.025371350236123053	3.674134685024342	15705	0.11031138440055985
ATPase family AAA domain containing 2	ATAD2	C	0.30166390306540125	0.12961920205693298	2.327308749616439	0.025375602126253907	3.673967112788262	15704	0.11031138440055985
paired related homeobox 1	PRRX1	C	0.3405054519864823	0.14631711708936346	2.32717441923434	0.02538352451034469	3.673654956741456	15703	0.11031138440055985
tetratricopeptide repeat domain 29	TTC29	C	0.9341598701446109	0.40147281302286986	2.326832203433403	0.025403717379417597	3.6728597621459	15702	0.11036117950990235
chromosome 7 open reading frame 57	C7orf57	C	0.8542207699906448	0.36747698595213807	2.324555829740866	0.02553840579355432	3.667571850312079	15701	0.1108147812264272
T-box transcription factor 18	TBX18	C	0.9431631184087189	0.4057469465096797	2.32451069939529	0.02554108254547359	3.6674670430006215	15700	0.1108147812264272
leucine rich glioma inactivated 1	LGI1	C	0.3362041501145617	0.14470975450382645	2.323299844349274	0.025612994537378735	3.664655457165116	15699	0.11103609383777681
RB associated KRAB zinc finger	RBAK	C	0.201071176910846	0.08657432727207783	2.3225265878063137	0.025659013019090193	3.6628603843266734	15698	0.11117510371729782
collagen type I alpha 2 chain	COL1A2	C	0.7923854753698775	0.3413071864468343	2.321619663561664	0.02571308113821364	3.6607554228695087	15697	0.11131857131718897
proline rich coiled-coil 1	PRRC1	C	0.2197612054593672	0.09470230329218919	2.3205476299908807	0.025777124683741375	3.6582678205175125	15695	0.11150495628667279
centlein	CNTLN	C	0.34960370051605233	0.15070965038430104	2.3197167508821286	0.025826860216153873	3.6563402349673386	15694	0.11168978138524507
ubiquitin like modifier activating enzyme 5	UBA5	C	0.18440717112913682	0.07953367201415971	2.3186050192213687	0.02589354221836801	3.6537616765639798	15693	0.11185673320463882
thyroid hormone receptor interactor 13	TRIP13	C	0.4595628569202686	0.19826043288989442	2.3179756556644393	0.02593136020407639	3.652302224036204	15692	0.11195940292933117
glomulin, FKBP associated protein	GLMN	C	0.2533703374265347	0.10934327117343655	2.317201001099074	0.025977976776910508	3.650506146949615	15690	0.11213029196014243
coiled-coil domain containing 152	CCDC152	C	0.45016076579250547	0.19440887479428287	2.3155360899488304	0.026078421525680826	3.6466470680774097	15689	0.11252546725949178
proline-serine-threonine phosphatase interacting protein 2	PSTPIP2	C	0.4101721239292677	0.17714578293900776	2.3154495530412493	0.02608365186097908	3.6464465263820283	15688	0.11252546725949178
component of oligomeric golgi complex 3	COG3	C	0.18516701599803992	0.07999149794293772	2.3148337105792116	0.02612090093077831	3.6450194831787606	15687	0.1126251832340052
carbonic anhydrase 5A	CA5A	C	0.6837135726426598	0.2954683941499604	2.313999013700435	0.026171463651575456	3.6430856353996934	15686	0.11278216461641602
ribosomal protein S14	RPS14	C	0.1875330949203336	0.08106129551581562	2.313472708855789	0.026203390362953254	3.641866473420799	15685	0.11288922109327469
tripeptidyl peptidase 2	TPP2	C	0.20052164340209916	0.08669693449684157	2.3129035019041453	0.026237958988440464	3.6405481003841866	15683	0.11297706415557611
chromosome 11 open reading frame 65	C11orf65	C	0.48246401883218737	0.20861951344572163	2.3126504844318614	0.026253338195403937	3.6399621286811192	15682	0.11301274918475342
grancalcin	GCA	C	0.3688628567751409	0.15951132842167554	2.312455550492533	0.02626519242341518	3.639510698373649	15681	0.1130332450606385
zinc activated ion channel	ZACN	C	0.30966639958441655	0.13392350338587009	2.312263282809914	0.02627688922275485	3.639065462891292	15680	0.11305305255232755
kinesin family member 15	KIF15	C	0.2749714568742039	0.11898740392261607	2.3109291219853207	0.026358183233828703	3.6359764930496947	15679	0.11334161036543286
sulfatase modifying factor 1	SUMF1	C	0.24085104975302457	0.10427355642637147	2.3097998956532355	0.026427166493156216	3.633362764090567	15678	0.1135463265664431
CXADR Ig-like cell adhesion molecule	CXADR	C	0.32871391079376505	0.14232709269354868	2.3095666789283387	0.026441433647655183	3.6328230427887998	15677	0.11357700447682831
chromosome 12 open reading frame 73	C12orf73	C	0.2585361964769378	0.11197983094922677	2.308774663128057	0.026489937281823608	3.6309903433180395	15676	0.11373657473860853
inhibitor of DNA binding 2	ID2	C	0.3243577008289734	0.14049663056000664	2.308651100998746	0.026497511519782687	3.6307044553131638	15675	0.11373657473860853
zinc finger protein 131	ZNF131	C	0.1642209070499826	0.0711376730257665	2.3084942206431296	0.02650713093493926	3.6303414903041875	15674	0.11373657473860853
zinc finger protein X-linked	ZFX	C	0.23438001417596932	0.1015851070279834	2.3072281068858373	0.02658487995601018	3.6274126475143005	15673	0.11402824210279319
tRNA methyltransferase 10A	TRMT10A	C	0.3746872796615593	0.1624461824272725	2.306531763707698	0.026627727959033173	3.6258022016458304	15672	0.11410292372055877
zinc finger protein 681	ZNF681	C	0.3384300371507369	0.1467658699427978	2.3059178355474637	0.026665556154572903	3.624382578047025	15670	0.1141373808140921
chromosome 12 open reading frame 75	C12orf75	C	0.43155815630504996	0.18726062950962882	2.3045856325227163	0.026747808043149992	3.621302751309726	15669	0.11433826957501027
CCR4-NOT transcription complex subunit 11	CNOT11	C	0.1262062356190025	0.05478901399187909	2.3034952889955087	0.026815296647755785	3.618782783854169	15668	0.11453459324005259
HEAT repeat containing 3	HEATR3	C	0.25503520000902197	0.11076542717811884	2.3024801736999296	0.026878266241782436	3.6164372653410877	15667	0.11476495839546616
chromosome 8 open reading frame 48	C8orf48	C	0.4518538615144245	0.19625394790407127	2.302393742088135	0.02688363389120703	3.616237583059429	15666	0.11476495839546616
component of inhibitor of nuclear factor kappa B kinase complex	CHUK	C	0.21501965890854655	0.09339778976866135	2.3021921550941684	0.026896156757260238	3.61577187405876	15665	0.11478766847447754
dishevelled associated activator of morphogenesis 1	DAAM1	C	0.2615574641307317	0.1136256667818722	2.301922369642459	0.026912924399461767	3.615148646812213	15664	0.11480365193864757
transmembrane protein 243	TMEM243	C	0.3400370048497811	0.1477281296567288	2.3017756038739163	0.026922050091037833	3.61480962216328	15663	0.11480593798522314
prolyl 4-hydroxylase subunit alpha 1	P4HA1	C	0.3199677268028745	0.13902642056099862	2.301488634403033	0.026939901478770505	3.6141467650678347	15662	0.11483255250914318
ras homolog family member T1	RHOT1	C	0.1480589911173125	0.06433309516356359	2.3014436153099758	0.026942702926185138	3.6140427816970195	15661	0.11483255250914318
SWI/SNF related, matrix associated, actin dependent regulator of chromatin, subfamily a, member 5	SMARCA5	C	0.19456670467519402	0.08456177773428886	2.300882383132532	0.02697764922722853	3.612746562197674	15659	0.11495075349869355
centrosomal protein 44	CEP44	C	0.33351633977584105	0.14496620793721365	2.300648851353623	0.02699220255580493	3.612207248916339	15658	0.11498202083114337
chromosome 19 open reading frame 18	C19orf18	C	0.4234624538103879	0.18413714630474548	2.2997122650611788	0.02705063994012887	3.610044616293741	15657	0.11513282020673057
betacellulin	BTC	C	0.6352714968504113	0.2764748789854644	2.297754859977027	0.02717313703241909	3.6055264027896277	15656	0.11550576467021358
microtubule associated protein 9	MAP9	C	0.34098615048675895	0.14853538400212815	2.2956560335944833	0.027305037195254962	3.6006840811648857	15654	0.11594273187945192
bone morphogenetic protein receptor type 1B	BMPR1B	C	0.522158670879941	0.22752858471878135	2.294914599523017	0.027351769519663983	3.598974053133404	15653	0.11602912222887315
coiled-coil domain containing 71 like	CCDC71L	C	0.46020566839353055	0.2005883564513982	2.2942790724995876	0.027391883650039184	3.5975085266209335	15651	0.11609496219335758
elaC ribonuclease Z 1	ELAC1	C	0.21876358626003167	0.09538478154222478	2.29348521559689	0.02744206559908556	3.595678202023014	15650	0.11624021193575373
ATPase phospholipid transporting 8A1	ATP8A1	C	0.3937644781440747	0.17176473621228422	2.2924640227515662	0.02750673934212885	3.5933242373471166	15649	0.1163342351794494
RCC1 and BTB domain containing protein 2	RCBTB2	C	0.1903615432667358	0.08304993819695194	2.292133472938844	0.02752770284365837	3.5925624052394096	15648	0.11639200650478636
choline/ethanolamine phosphotransferase 1	CEPT1	C	0.22573586406772625	0.098491881635462325	2.2919235607988355	0.02754102292914548	3.592078642974714	15647	0.11641743803683353
ATPase family AAA domain containing 2B	ATAD2B	C	0.3343580382006956	0.14596199167265486	2.290719894741856	0.027617513843219674	3.58930514796986	15646	0.11670981188160931
ribosomal protein L27a	RPL27A	C	0.17951035316840788	0.07839048916300219	2.289950669846452	0.027666496476150867	3.5875331113369957	15645	0.11682387065287235
EGF domain specific O-linked N-acetylglucosamine transferase	EOGT	C	0.27875648347494936	0.1217709758760642	2.289186577256813	0.027715229393222466	3.5857732192829057	15644	0.11696766303241346
E74 like ETS transcription factor 1	ELF1	C	0.3311158806283347	0.14465182244614824	2.2890543307990763	0.027723671723151898	3.585468655886998	15643	0.11697080194416562
RNA binding motif protein 43	RBM43	C	0.33221784160062034	0.14516596663862408	2.2885380733050393	0.027756650564080783	3.5842798075366806	15642	0.117049479594917
family with sequence similarity 177 member A1	FAM177A1	C	0.27091196961404973	0.11843236766532052	2.2874825096769422	0.02782419009245802	3.5818494894334405	15641	0.11724121980788232
methionine adenosyltransferase 2B	MAT2B	C	0.1977968308566063	0.08655565885405876	2.2851981427362356	0.02797085836480402	3.57659208347248	15640	0.11770361734922548
VPS54 subunit of GARP complex	VPS54	C	0.24039662623495134	0.10520726095653568	2.284981322099684	0.02798481532025429	3.5760932259011007	15639	0.1177312610727488
mitochondrial methionyl-tRNA formyltransferase	MTFMT	C	0.16154641552416463	0.07071750456621166	2.2843907815343134	0.02802286064467067	3.574734650326853	15638	0.11782910481094241
IQ motif and ubiquitin domain containing	IQUB	C	0.5943936886340605	0.2602158668470525	2.2842330709350183	0.028033028921701026	3.574371859647032	15637	0.11783142586818483
C-X-C motif chemokine ligand 5	CXCL5	C	0.5478116175318867	0.23987466633677906	2.2837410298375174	0.028064774168377254	3.5732400773555266	15636	0.11786005209805622
prostaglandin D2 receptor 2	PTGDR2	C	0.5508040473615725	0.24126229861520698	2.2830092000410662	0.028112049561377497	3.571556984541742	15634	0.11792409102661537
alkB homolog 8, tRNA methyltransferase	ALKBH8	C	0.21398730836085628	0.09378651373502124	2.2816426353733874	0.02820051918093534	3.5684148905360775	15632	0.11826407201773305
iron-sulfur cluster assembly 1	ISCA1	C	0.21466585993211576	0.09409283433863229	2.2814262259286524	0.02821455210174674	3.567917402159948	15631	0.11829179223715759
YEATS domain containing 4	YEATS4	C	0.31153384425247166	0.1365858826633804	2.2808641579763793	0.02825102823739664	3.5666254242681186	15630	0.1183513107232263
glutamate rich 2	ERICH2	C	0.28072385468774735	0.12314911518360552	2.2795442278997333	0.028336852961474087	3.5635920967051913	15629	0.11862146758283497
zinc finger protein 493	ZNF493	C	0.3464287634176236	0.15198145812829633	2.2794146581037737	0.028345290446500724	3.5632943844246863	15628	0.11862146758283497
NPC intracellular cholesterol transporter 2	NPC2	C	0.3459050440312245	0.15176600270700852	2.279199806685366	0.028359286364357236	3.5628007410918947	15627	0.11862297110268781
potassium voltage-gated channel subfamily E regulatory subunit 3	KCNE3	C	0.43906956252422336	0.19264360203871378	2.279180610607497	0.02836053714239712	3.5627566373566304	15626	0.11862297110268781
interleukin 33	IL33	C	0.5116584929429685	0.22458508170325164	2.278239004401157	0.028421951006155105	3.5605935096139985	15625	0.11877846397905341
serine and arginine rich splicing factor 11	SRSF11	C	0.2351932667821781	0.10324188919612957	2.27807984349627	0.028432343630159607	3.5602279216074377	15624	0.11877846397905341
SEC22 homolog A, vesicle trafficking protein	SEC22A	C	0.16792224763467167	0.07372078749712839	2.277814078440395	0.028449704700832298	3.5596174980477673	15623	0.1188088296940418
EF-hand calcium binding domain 11	EFCAB11	C	0.20747221415187614	0.09114968341962854	2.2761704305294193	0.028557286879385527	3.5558431432436697	15622	0.11912750844631947
transcription factor 24	TCF24	C	0.6052835395067936	0.2659327660950569	2.2760773273438475	0.028563391677546856	3.555629392345088	15621	0.11912750844631947
zinc finger protein 302	ZNF302	C	0.17525060243241883	0.07702135209612379	2.2753508950830086	0.028611064157099735	3.5539617773269896	15620	0.11926390750916593
RNA binding motif single stranded interacting protein 3	RBMS3	C	0.41849597565947644	0.18397266786792513	2.2747725545835795	0.02864906896307189	3.5526343332753627	15619	0.11934638738049015
kelch like family member 1	KLHL1	C	0.5443266514038844	0.2392951044052874	2.274708681386033	0.028653269067786855	3.552487738743034	15618	0.11934638738049015
BCAS2 pre-mRNA processing factor	BCAS2	C	0.21896131263127455	0.09631402253108502	2.2734105260799957	0.028738751305187465	3.5495088472505327	15617	0.11966688662517043
serpin family A member 10	SERPINA10	C	0.49806621326809547	0.2191808175642775	2.2723987381880777	0.02880553476482976	3.5471877309699527	15615	0.11988439611547962
solute carrier family 26 member 2	SLC26A2	C	0.5165612456427834	0.22733047048547955	2.2722921592500644	0.0288125776306656	3.5469432638890956	15614	0.11988439611547962
intraflagellar transport 52	IFT52	C	0.1379476796443728	0.06073754824019908	2.2712092213342303	0.028884226928431466	3.54445961387956	15613	0.12008845299543015
mediator complex subunit 10	MED10	C	0.24302934251484534	0.10701543548383995	2.2709746628237046	0.0288997667743883	3.5439217539866843	15612	0.1201217223048127
UBX domain protein 2A	UBXN2A	C	0.16544122091442567	0.07287292237956484	2.270270156762905	0.0289464863336488	3.542306452496659	15611	0.12028453877784284
TATA-box binding protein associated factor 9b	TAF9B	C	0.2023340266476489	0.08914411704202556	2.2697406554855637	0.02898164487052296	3.541092584883104	15610	0.12039924208984722
tetratricopeptide repeat domain 27	TTC27	C	0.18887753079458058	0.08322551340939996	2.2694666942510886	0.02899985071344216	3.5404645968212525	15609	0.1204434769271343
thioredoxin	TXN	C	0.30409883518569886	0.13400603039394016	2.269292167611663	0.029011454057276058	3.540064559482513	15608	0.12046027406377052
syndecan 2	SDC2	C	0.43964746355014644	0.19375366507849653	2.2691052753610084	0.029023884130831422	3.5396361972420745	15607	0.12048049427166699
replication protein A3	RPA3	C	0.2863977499693468	0.12622582769504542	2.2689314477007656	0.029035449564886583	3.539237796727568	15606	0.12049711569427933
synaptosome associated protein 23	SNAP23	C	0.23729891230820754	0.10463537796895434	2.2678650081296112	0.029106494260419342	3.5367939592423676	15605	0.12066098467532507
ankyrin repeat domain 42	ANKRD42	C	0.29291282001696345	0.12916156271847576	2.2678017658814227	0.029110712250694684	3.536649053963138	15604	0.12066098467532507
SCY1 like pseudokinase 2	SCYL2	C	0.22411785188457123	0.09882721908200201	2.267774545984231	0.02911252787097189	3.5365866864180133	15603	0.12066098467532507
transmembrane p24 trafficking protein 10	TMED10	C	0.176833284278366	0.07797670882246589	2.267770555448456	0.029112794056013108	3.536577543143836	15602	0.12066098467532507
calpain 8	CAPN8	C	0.5658988547418327	0.24969485146067036	2.2663617268494933	0.02920690487868957	3.533350129213885	15601	0.12100986613136254
downstream neighbor of SON	DONSON	C	0.26800555141986865	0.11825774953865922	2.2662832031338116	0.02921215832124446	3.5331702755058214	15600	0.12100986613136254
nucleoporin 62 C-terminal like	NUP62CL	C	0.7942475613499572	0.35050366717467263	2.266017835853757	0.02922991834442864	3.532562493416472	15599	0.12101334948350115
sperm flagellar 2	SPEF2	C	0.37442293006807476	0.16524026957604215	2.2659302785497366	0.029235780340830787	3.5323619657035183	15598	0.12101334948350115
cadherin EGF LAG seven-pass G-type receptor 1	CELSR1	C	0.5336003337632722	0.235561983833229	2.26522261818378	0.029283197095624595	3.5307414054255295	15597	0.12113589061779167
integrator complex subunit 6	INTS6	C	0.15628204356073264	0.06902107574973268	2.264265542997393	0.02934743530858793	3.528550119538486	15596	0.12131795825620163
NOP2/Sun RNA methyltransferase 6	NSUN6	C	0.18308102723210326	0.08086556534710929	2.264017155463415	0.029364127492143063	3.5279815029591064	15595	0.12135548125383608
spermatogenesis associated 17	SPATA17	C	0.592927717240573	0.2619823354482207	2.2632354819882954	0.029416713076251603	3.526192294175141	15594	0.12154128586547719
Scm polycomb group protein like 2	SCML2	C	0.24566157368697672	0.10859218051360497	2.262239993018641	0.02948380460590592	3.5239141628000388	15593	0.12172381093256911
ethylmalonyl-CoA decarboxylase 1	ECHDC1	C	0.2408207947103764	0.10646591873004274	2.261951970949565	0.029503241518476556	3.5232551396906895	15592	0.12177250889366549
major histocompatibility complex, class I, F	HLA-F	C	0.3442869634991208	0.15222016269062597	2.261769777495598	0.029515542597027697	3.5228382866865613	15591	0.12177459547288964
membrane spanning 4-domains A6A	MS4A6A	C	0.735624152983625	0.3252642021203764	2.2616203940923674	0.029525631874742417	3.522496515781657	15590	0.12177459547288964
RNA exonuclease 2	REXO2	C	0.1520080476307002	0.06722906693014853	2.261046517106025	0.029564419915240312	3.5211836705600317	15588	0.12186720014725028
mitochondrial ribosomal protein L47	MRPL47	C	0.22370252088247675	0.0990272722272703	2.258999120657119	0.029703173849966	3.516501375247776	15587	0.12234421774956271
ADP ribosylation factor like GTPase 6 interacting protein 1	ARL6IP1	C	0.2318471077684046	0.10265017657151157	2.2586138232980786	0.029729350798413393	3.5156204787926786	15586	0.12242039646602478
SMAD family member 2	SMAD2	C	0.1310069132012251	0.05803795624736963	2.257262689313987	0.02982130933339283	3.5125320627156777	15584	0.12273170915143868
RIO kinase 2	RIOK2	C	0.13563540959177023	0.060092793295472756	2.257099431621673	0.02983243789378977	3.5121589575531917	15583	0.12273170915143868
adenosine kinase	ADK	C	0.2185237747278168	0.09689770906892167	2.255200631961119	0.02996214363705142	3.507820572924357	15582	0.12312603237212824
phosphatidylinositol-4-phosphate 3-kinase catalytic subunit type 2 alpha	PIK3C2A	C	0.3146251200167356	0.1395112644002812	2.2551951010494995	0.029962522184934316	3.507807938798569	15581	0.12312603237212824
phospholipid scramblase 4	PLSCR4	C	0.47360707673760755	0.210041409892199	2.254827164703761	0.029987714167301876	3.506967508955979	15580	0.12319778627742273
GTPase, IMAP family member 5	GIMAP5	C	0.45202675448768076	0.2004960678890563	2.254541743620668	0.030007269503135228	3.5063156099027744	15579	0.12324635226854715
zinc finger FYVE-type containing 16	ZFYVE16	C	0.41921780181888807	0.18596636707338474	2.254266771009509	0.03002611974890566	3.5056876178262053	15578	0.1232919980207577
carnitine O-octanoyltransferase	CROT	C	0.19467668719451614	0.08638446375806892	2.2536076364348787	0.030071348605858632	3.504182434106149	15577	0.12344590710534857
glycerol-3-phosphate acyltransferase, mitochondrial	GPAM	C	0.41760651149574174	0.18533149602895158	2.2532948821095435	0.030092830640484368	3.503468320299304	15576	0.12349661532421945
small integral membrane protein 13	SMIM13	C	0.22055323882132502	0.09788435324201394	2.253202187238431	0.030099200170636817	3.5032566799844522	15575	0.12349661532421945
myosin VI	MYO6	C	0.2792642002386442	0.12395788411276303	2.2528958302047237	0.030120260071330632	3.502557241581392	15574	0.12351941958227612
family with sequence similarity 98 member B	FAM98B	C	0.20083659653176192	0.08915329300540256	2.252710918031839	0.0301329778586683	3.5021350970473075	15573	0.12353978264876203
leptin receptor overlapping transcript like 1	LEPROTL1	C	0.14192591146745528	0.06301342330982755	2.2523123489042463	0.03016040674264904	3.5012252497712155	15572	0.12355612173973828
tumor protein D52	TPD52	C	0.18459066360410037	0.0819858997206923	2.251492808311669	0.030216876300477206	3.4993546927852934	15571	0.1236293044221835
KIAA1109	KIAA1109	C	0.22075701583335613	0.09806369134008068	2.25115955576035	0.03023986570611708	3.4985941686159476	15570	0.12363915741785272
neuroligin 1	NLGN1	C	0.2139738496159513	0.09505882380464832	2.250962520382964	0.030253465527593604	3.4981445381714575	15569	0.12365202017125716
DNA polymerase epsilon 2, accessory subunit	POLE2	C	0.3212424194411102	0.14273821392811703	2.250570541697319	0.030280537018230615	3.4972501154898823	15568	0.12369921505319739
plasminogen like B1	PLGLB1	C	0.4692302462090399	0.20869758745028627	2.2483740801307297	0.030432633448234023	3.4922397776335683	15567	0.1241614046674494
COP9 signalosome subunit 5	COPS5	C	0.14427216898583367	0.06418589970792342	2.2477237156811873	0.030477799391820652	3.490756749201205	15566	0.12421846831408027
cullin 5	CUL5	C	0.2649346968269488	0.11788970301103772	2.247309901206076	0.030506568770886925	3.4898132490201843	15565	0.12429153042151156
acetyl-CoA acyltransferase 2	ACAA2	C	0.2923481390468865	0.13010649768356394	2.2469910746342237	0.030528750898886414	3.489086386964046	15564	0.12429897146771943
protein phosphatase, Mg2+/Mn2+ dependent 1A	PPM1A	C	0.21064206318729867	0.09379163372114023	2.2458513070960704	0.03060816721941541	3.4864884030406884	15563	0.12455867027798877
glutamine and serine rich 1	QSER1	C	0.2668566581828649	0.11884273703741367	2.245460386012937	0.0306354481323559	3.485597504794783	15562	0.12463786097452734
basic leucine zipper ATF-like transcription factor 3	BATF3	C	0.3426123895798036	0.15259300820324975	2.245269253250799	0.030648794469574747	3.4851619495243513	15561	0.12465800924728535
sodium voltage-gated channel alpha subunit 7	SCN7A	C	0.53746147384843	0.23938613300831596	2.245165445025002	0.030656045321292125	3.4849253988123383	15560	0.12465800924728535
sodium voltage-gated channel alpha subunit 3	SCN3A	C	0.423832899142823	0.18879257069082078	2.2449659835233655	0.03066998171198749	3.4844708971395755	15559	0.12468286442914098
malic enzyme 1	ME1	C	0.24662855644928755	0.10997516704972853	2.2425840584335477	0.0308368445954988	3.4790450508426285	15558	0.1252972859443827
kynureninase	KYNU	C	0.5527863196257505	0.24660610729504	2.2415759515817504	0.030907710014876813	3.4767496111575817	15557	0.1255212198769309
cleavage and polyadenylation specific factor 6	CPSF6	C	0.26570242149078055	0.11857455662712778	2.2408046806054216	0.030962025025656502	3.4749938245941654	15556	0.12570976581117504
DEAD-box helicase 20	DDX20	C	0.138209375837584	0.06171662139487617	2.2394190205794122	0.031059821012054574	3.471840223929373	15555	0.12594638871452968
chromosome 2 open reading frame 69	C2orf69	C	0.2677915321133436	0.11959187894566033	2.239211679540729	0.031074478242367653	3.471368431996066	15554	0.12597376882990866
transformer 2 beta homolog	TRA2B	C	0.1313876504829636	0.058725796593784164	2.237307250028352	0.031209393986562865	3.467036140172079	15553	0.12632788990852575
chromosome 3 open reading frame 38	C3orf38	C	0.18156414593989048	0.08117039739030643	2.2368271165021216	0.031243490522602838	3.4659442277745764	15552	0.12643378998684582
autophagy related 4C cysteine peptidase	ATG4C	C	0.42153280883755034	0.18852180193774498	2.235989707846904	0.03130303836978544	3.464040113630155	15551	0.12657936467556297
pseudouridine synthase 7 like	PUS7L	C	0.25478982074958995	0.11395337662897624	2.2359128644267097	0.031308507747344665	3.463865405356288	15550	0.12657936467556297
cytochrome c, somatic	CYCS	C	0.30961477307246305	0.1385222367585158	2.2351268671196154	0.03136450055632371	3.46207858115901	15549	0.12671141541205508
cytotoxic T-lymphocyte associated protein 4	CTLA4	C	0.7526864855556454	0.3367770384993519	2.2349697262899766	0.031375705648592454	3.4617213909913116	15548	0.12671141541205508
peptidase, mitochondrial processing subunit beta	PMPCB	C	0.15635387179118704	0.06998239124071838	2.234188758331746	0.031431446372084906	3.459946410393286	15547	0.12684009353900863
zinc finger protein 507	ZNF507	C	0.21007957048295137	0.09403537063109518	2.2340484125606586	0.03144147275244746	3.4596274692470135	15546	0.12684843285645636
heterogeneous nuclear ribonucleoprotein H1	HNRNPH1	C	0.19582317027316332	0.0877263371857729	2.2322050202378803	0.03157343074764837	3.455439311184164	15545	0.1271233432022548
sulfotransferase family 1B member 1	SULT1B1	C	0.8967877666029871	0.4018404541879153	2.231701057613319	0.03160959242474743	3.454294646708429	15544	0.1271765880900665
RNA polymerase III subunit F	POLR3F	C	0.1876727414174964	0.08417646060114142	2.2295157111292414	0.03176682886701725	3.4493326510109776	15542	0.12767621307056415
NOC3 like DNA replication regulator	NOC3L	C	0.2573581517808893	0.11544888964649887	2.229195556309917	0.03178992257908246	3.448605939448284	15541	0.12773681447812862
clathrin interactor 1	CLINT1	C	0.15570288142651872	0.06986476567538832	2.2286324146560346	0.03183057996336377	3.4473278172017965	15540	0.12783571630447707
FERM domain containing 6	FRMD6	C	0.3049208726036469	0.13689029937500988	2.2274834228269063	0.03191367801148832	3.4447205833006636	15539	0.12801206280120492
gap junction protein alpha 1	GJA1	C	0.6082648043810409	0.27308813499960827	2.227357129162398	0.03192282367839636	3.4444340492103387	15538	0.12801206280120492
zinc finger protein 404	ZNF404	C	0.3175993911711013	0.1426190025591199	2.2269079538643295	0.031955370033233434	3.443415036124267	15537	0.12807209795702015
golgi integral membrane protein 4	GOLIM4	C	0.3415470693972601	0.1533864950662031	2.2267088719241226	0.03196980457285556	3.4429634287581115	15536	0.12807209795702015
magnesium transporter MRS2	MRS2	C	0.1420617106258459	0.06380353780748685	2.2265491147918146	0.03198139204887073	3.4426010437910084	15535	0.1280863190979653
leukotriene A4 hydrolase	LTA4H	C	0.1303230274057976	0.05854026489812074	2.226211781456787	0.03200587174656824	3.4418359009347657	15534	0.12812844886656846
HMG-box transcription factor 1	HBP1	C	0.20359398036918855	0.09145430488161056	2.2261825797347106	0.032007991650213924	3.4417696682928356	15533	0.12812844886656846
latent transforming growth factor beta binding protein 2	LTBP2	C	0.4090398248157369	0.18377918803145335	2.225713527179861	0.03204205974515416	3.4407058721705583	15531	0.12821740719678834
ETS transcription factor ELK4	ELK4	C	0.23284291479352834	0.10462142481464651	2.2255758340707614	0.032052066765826615	3.4403936120213525	15530	0.12821740719678834
YTH domain containing 2	YTHDC2	C	0.20852440640519468	0.09369590944828235	2.225544398182021	0.032054351799197085	3.4403223232667286	15529	0.12821740719678834
suppressor of cytokine signaling 3	SOCS3	C	1.0780981027665926	0.48446516420432656	2.225336685532868	0.03206945380687116	3.4398512967014603	15528	0.12824562506055176
zinc finger protein 577	ZNF577	C	0.2925712333379304	0.13150391010750925	2.224810145179278	0.03210776499062102	3.438657378079913	15527	0.1283289978604882
methylenetetrahydrofolate dehydrogenase (NADP+ dependent) 2, methenyltetrahydrofolate cyclohydrolase	MTHFD2	C	0.411264581981094	0.18486142902552405	2.224718180255494	0.03211446055896254	3.438448865581055	15526	0.1283289978604882
T-box transcription factor 3	TBX3	C	0.5799195265465742	0.26084504049965357	2.2232338611296862	0.03222269962436101	3.435084117519146	15525	0.12866473094808745
hydroxysteroid 17-beta dehydrogenase 4	HSD17B4	C	0.15708978556225356	0.0706645437427777	2.2230354466600373	0.032237192942477205	3.4346344326753373	15524	0.12869035739762444
cell division cycle 26	CDC26	C	0.1810103539662608	0.08144005183081021	2.222620809995376	0.03226749910582534	3.4336947749662405	15523	0.12870840750526602
basic transcription factor 3 like 4	BTF3L4	C	0.18328321371841677	0.08246596424549647	2.222531627385003	0.03227402085787168	3.433492680188423	15522	0.12870840750526602
adrenomedullin	ADM	C	0.7717487139251389	0.3473979095118976	2.2215122566784133	0.03234864892549712	3.431183023188767	15520	0.12897374762990294
S-phase kinase associated protein 2	SKP2	C	0.22109465072060858	0.09953351882198996	2.221308493232554	0.03236358485504846	3.430721412487235	15519	0.12900102257379997
beta-1,3-glucuronyltransferase 2	B3GAT2	C	0.35743079040503883	0.16096794735296638	2.2205090906779956	0.03242224066880109	3.4289106512812046	15518	0.12906367909437658
ubiquitin specific peptidase 38	USP38	C	0.21418481806575054	0.09645762592244268	2.22050683932411	0.03242240599452481	3.4289055521486707	15517	0.12906367909437658
coiled-coil domain containing 153	CCDC153	C	0.5052846844728827	0.2275592905382742	2.220452890662781	0.03242636788035535	3.4287833636908562	15516	0.12906367909437658
translocation associated membrane protein 1 like 1	TRAM1L1	C	0.34027100607230226	0.15326365251751958	2.2201676684783815	0.03244732121510173	3.428137390392061	15515	0.12910874179372314
fibroblast activation protein alpha	FAP	C	0.6563612525793107	0.2956904681077509	2.2197579001435033	0.03247744521498411	3.427209423956432	15514	0.12919634721567316
leucine rich repeat containing 1	LRRC1	C	0.46104612406304196	0.20771279724212544	2.2196327341623174	0.03248665172019261	3.4269259903152527	15513	0.1292007191946567
kelch domain containing 1	KLHDC1	C	0.24825736957423236	0.11186951800661131	2.2191690283278125	0.032520779569861824	3.42587602257688	15512	0.1292737078623217
gamma-glutamyl hydrolase	GGH	C	0.3000333548959415	0.135201138387762	2.2191629336391716	0.03252122833961143	3.425862223195095	15511	0.1292737078623217
ADAM metallopeptidase with thrombospondin type 1 motif 19	ADAMTS19	C	0.5473209365846236	0.2467057403483795	2.2185172335744503	0.03256880437654574	3.4244003697154897	15510	0.12939634438217001
FKBP prolyl isomerase 1A	FKBP1A	C	0.3070252809303754	0.13850918590341216	2.2166420149525394	0.03270732450490797	3.4201562351853836	15509	0.12981304070014646
prolylcarboxypeptidase	PRCP	C	0.21340674956678188	0.09628458596839015	2.2164165470560624	0.032724014820202096	3.4196460724459907	15508	0.12982073691180995
NIMA related kinase 11	NEK11	C	0.2740790341324956	0.1237004140806757	2.215667879282482	0.03277948953437268	3.417952278259558	15507	0.1299760998307447
chromosome 10 open reading frame 67	C10orf67	C	0.5865189278748079	0.2649024526724917	2.214093988023365	0.0328963846436645	3.414392516499396	15506	0.1303747290926231
ribosomal protein S6	RPS6	C	0.18813093892159338	0.08499859494481582	2.213341750457579	0.03295238531543993	3.4126916286829303	15505	0.13053174555974417
frizzled class receptor 3	FZD3	C	0.33298411800293803	0.1504726552621093	2.2129211279146426	0.03298373572537241	3.4117406958163907	15504	0.1305910093216235
nibrin	NBN	C	0.2205434341271373	0.0997862997835332	2.2101574525316905	0.033190382684224334	3.4054951232105384	15503	0.13105682032482802
stimulator of chondrogenesis 1	SCRG1	C	0.3240933777766708	0.14663846232020145	2.210152593314684	0.03319074703227541	3.4054841457519553	15502	0.13105682032482802
transmembrane protein 245	TMEM245	C	0.1800485298955076	0.08147697462222649	2.2098087309981107	0.03321653914655078	3.404707360038929	15501	0.13112181516954008
cAMP responsive element binding protein like 2	CREBL2	C	0.16423820809537873	0.07435591216797557	2.2088116910509057	0.033291425056168646	3.4024554209768167	15500	0.13134563466464377
cyclin dependent kinase 2	CDK2	C	0.4665625018141721	0.2112361482360354	2.208724717385184	0.033297964611267626	3.4022590066485683	15499	0.13134563466464377
calnexin	CANX	C	0.12362772018292306	0.055988196606321455	2.208103273127476	0.03334472430451195	3.400855710902899	15498	0.13146499913822424
serine protease 35	PRSS35	C	0.6608889456871827	0.2995970893141716	2.2059257891993185	0.03350902721457387	3.3959404073596335	15497	0.1318843807585698
CKLF like MARVEL transmembrane domain containing 3	CMTM3	C	0.2963410764750032	0.13435262661135225	2.2056961888228805	0.03352639369526005	3.3954222788586415	15496	0.13192015059942327
AT-rich interaction domain 4B	ARID4B	C	0.24639066927274955	0.11171512717245113	2.2055264627896274	0.033539236553785996	3.395039285106544	15495	0.13193810755890734
TATA-box binding protein associated factor 12	TAF12	C	0.16141160463453488	0.07319281424632754	2.2052930509176827	0.03355690554870341	3.394512608168879	15494	0.13194556402456814
coiled-coil domain containing 77	CCDC77	C	0.18479985814383668	0.08379871684249947	2.20528267146584	0.033557691452784554	3.3944891884027983	15493	0.13194556402456814
RAD51 paralog B	RAD51B	C	0.3781491752963861	0.17151722052766702	2.204730079772881	0.033599555843671865	3.393242431038687	15492	0.13205757808840837
adhesion molecule with Ig like domain 2	AMIGO2	C	0.5488073925490137	0.24893981688538466	2.204578598214733	0.03361104020623647	3.3929006884162036	15491	0.13205757808840837
KDEL endoplasmic reticulum protein retention receptor 3	KDELR3	C	0.31276270409255236	0.1419009806221491	2.2040912100908607	0.033648014541246836	3.3918012278640512	15489	0.13213325043312407
platelet derived growth factor receptor like	PDGFRL	C	0.3316255426718164	0.15051996263995315	2.2031997407883464	0.033715736945192545	3.3897905789537246	15488	0.13230583205087132
OMA1 zinc metallopeptidase	OMA1	C	0.32783457949517664	0.14883015871111	2.2027429274702786	0.03375048670032728	3.3887604410171384	15487	0.13240959036347008
ribosomal protein S24	RPS24	C	0.17520006673745955	0.07955890226796128	2.2021428368552716	0.033796183935381155	3.3874073841870818	15486	0.1324258635835343
transmembrane protein 128	TMEM128	C	0.2465705171585134	0.11197819849049577	2.20195109835993	0.03381079651952159	3.3869751038435534	15485	0.1324505539171819
NUF2 component of NDC80 kinetochore complex	NUF2	C	0.3940057544019036	0.17900586693165702	2.201077323081996	0.033877458957316975	3.3850054132708483	15483	0.13258921890404632
WASP like actin nucleation promoting factor	WASL	C	0.20462777391655898	0.09296821387120181	2.201050933387301	0.03387947410750983	3.384945931529208	15482	0.13258921890404632
potassium inwardly rectifying channel subfamily J member 1	KCNJ1	C	0.8158410350717619	0.37069717128403834	2.2008288659064035	0.03389643568013772	3.3844454123023873	15481	0.1326230294619874
NADPH oxidase 1	NOX1	C	0.5559810815963863	0.2527258487790209	2.199937538176107	0.03396459149968381	3.382436723507214	15480	0.1327823882644794
cystatin B	CSTB	C	0.1890300178872649	0.08592818725114733	2.1998604175691012	0.03397049428678982	3.382262946229905	15479	0.1327823882644794
lin-54 DREAM MuvB core complex component	LIN54	C	0.2319451382954218	0.10546050252550478	2.1993555192791514	0.03400916157318418	3.381125332628443	15478	0.13280323421471774
sorting nexin 4	SNX4	C	0.21604039024534827	0.0982579499470533	2.198706469672556	0.03405892604869131	3.3796631354046855	15477	0.13296497930228926
leucine rich repeat containing G protein-coupled receptor 4	LGR4	C	0.34085915307371195	0.15507883831768463	2.1979733455021737	0.03411521458013724	3.378011818828706	15476	0.13311950527646108
zinc finger MYND-type containing 12	ZMYND12	C	0.36425821289774457	0.1658700697320225	2.1960454558573184	0.034263630700716856	3.373670816782344	15475	0.1336331911029427
small integral membrane protein 18	SMIM18	C	0.40806135399933985	0.18583023902190662	2.1958824147626235	0.03427620848071304	3.373303795782949	15474	0.13364953715405994
Tctex1 domain containing 2	TCTEX1D2	C	0.23958491643375884	0.1091207232216742	2.1955950195367757	0.03429838952934504	3.3726568784097752	15473	0.1337033110419869
family with sequence similarity 111 member A	FAM111A	C	0.26897092298043007	0.12252345129210193	2.1952607451384156	0.03432420473490035	3.371904496281122	15472	0.13377122197490146
glyoxalase domain containing 4	GLOD4	C	0.12725529326533316	0.05797638650779084	2.194950408788113	0.03434818671260091	3.371206050277715	15471	0.13380460801557278
purinergic receptor P2Y14	P2RY14	C	0.60286738804603	0.27466328129305734	2.1949325924013445	0.03434956396785318	3.3711659541977466	15470	0.13380460801557278
succinate dehydrogenase complex subunit C	SDHC	C	0.1476658121192519	0.06728199590966698	2.1947299589255422	0.03436523154000065	3.3707099367621076	15469	0.13383292517630752
far upstream element binding protein 1	FUBP1	C	0.2268268272249843	0.10337958574794022	2.1941162327544315	0.03441272343924868	3.3693289155668573	15468	0.1339777483047143
death domain containing 1	DTHD1	C	0.9137227306528863	0.4164667977129691	2.1939869772827088	0.03442273302902283	3.3690380889969975	15467	0.1339777483047143
charged multivesicular body protein 1B	CHMP1B	C	0.14831378044184126	0.06760541527145793	2.193815093751185	0.034436047757035	3.3686513633528277	15466	0.1339777483047143
carbonic anhydrase 12	CA12	C	0.7617471122341932	0.3472702360618891	2.193528362443471	0.0344582691953601	3.368006275627782	15465	0.13403148105864257
paired box 9	PAX9	C	0.6324087776254342	0.28844458558964176	2.1924792810121807	0.0345396807215912	3.3656464500355927	15464	0.13431536163476754
family with sequence similarity 133 member A	FAM133A	C	0.2474148852106838	0.1128542384118246	2.1923402141780812	0.034550485493455796	3.3653336769581896	15463	0.13432460034733143
EF-hand calcium binding domain 10	EFCAB10	C	0.3306379576600937	0.15087142113676144	2.191521463567166	0.03461415905135066	3.3634924594892897	15462	0.13437545399325798
AF4/FMR2 family member 4	AFF4	C	0.2473065779751466	0.11293389559030888	2.189834829326197	0.03474565572974695	3.3597007297576695	15461	0.13476822836890542
UFM1 specific peptidase 2	UFSP2	C	0.16915221265168817	0.07724586286566512	2.189789930185042	0.034749162297178234	3.3595998138179257	15460	0.13476822836890542
cell division cycle 37 like 1	CDC37L1	C	0.1815960174798776	0.08296301561381222	2.188879178707727	0.03482035872140558	3.3575530425295788	15459	0.13501149308620908
protein kinase D3	PRKD3	C	0.2552487997164366	0.1166314078234444	2.1885082627385413	0.03484939152863847	3.3567196016514567	15458	0.13509119518374668
zinc finger DBF-type containing 2	ZDBF2	C	0.4359857098313497	0.1992434375621744	2.1882061219471747	0.03487305695802929	3.3560407548578257	15457	0.1351500573159423
biogenesis of lysosomal organelles complex 1 subunit 6	BLOC1S6	C	0.2310509334934682	0.10561171036660719	2.1877397183648206	0.03490961641689333	3.3549929456971617	15456	0.13525884931184345
COP9 signalosome subunit 8	COPS8	C	0.1923379487947655	0.08794460878947538	2.187035128613628	0.034964910832919686	3.353410268010606	15455	0.13537875309379271
heterogeneous nuclear ribonucleoprotein U	HNRNPU	C	0.1362435345886305	0.062345450395538786	2.185300350294359	0.03510138329594502	3.3495147391459925	15452	0.13573784135020137
fibroblast growth factor 20	FGF20	C	0.4019441721882209	0.18401755446203377	2.1842708070068904	0.035182599295334196	3.347203656804229	15451	0.13598590889411732
structural maintenance of chromosomes 5	SMC5	C	0.3251389337156085	0.1488865132865482	2.183803801556179	0.03521949417985096	3.3461555377477312	15450	0.1360481853257974
ubiquitin conjugating enzyme E2 V2	UBE2V2	C	0.2731531473864591	0.1250835104187567	2.1837662412255012	0.035222463054023524	3.3460712449685155	15449	0.1360481853257974
eukaryotic translation initiation factor 4A2	EIF4A2	C	0.20329794342700439	0.09309610625259133	2.183742710736042	0.035224323083222896	3.3460184383239033	15448	0.1360481853257974
tripartite motif containing 33	TRIM33	C	0.25119230481277605	0.11506243053598622	2.183095764991812	0.035275496756175286	3.3445666989561564	15447	0.1361422195143129
coiled-coil domain containing 122	CCDC122	C	0.4998704117050239	0.22898292723934505	2.1830029763858025	0.035282841779249015	3.3443585017890256	15446	0.1361422195143129
WD repeat domain 49	WDR49	C	0.7138504397790383	0.32713181896552446	2.1821492083418184	0.03535048863503572	3.3424430639618015	15445	0.1363291955521928
F-box and leucine rich repeat protein 17	FBXL17	C	0.30511633351052725	0.13982900336604714	2.1820675694282654	0.035356963178790966	3.3422599278535903	15444	0.1363291955521928
parkin coregulated	PACRG	C	0.3119075875576271	0.142979974480953	2.1814774319964485	0.03540379655115725	3.340936217385147	15443	0.13644374893331124
zinc finger protein 396	ZNF396	C	0.29174289041448437	0.13375164045804577	2.1812285024346756	0.03542356812608076	3.3403779140929895	15442	0.13648693947224927
solute carrier family 25 member 17	SLC25A17	C	0.1859954810283482	0.08527550361005999	2.1811126660576674	0.035432771929659025	3.340118126369751	15441	0.13648940137081128
EBF transcription factor 2	EBF2	C	0.6982092014710067	0.32015359543901645	2.180856974333131	0.03545309547874409	3.339544710246482	15440	0.136518545190394
5'-3' exoribonuclease 1	XRN1	C	0.29437529100024584	0.1349848811644385	2.180801942120007	0.0354574710431125	3.339421299460514	15439	0.136518545190394
paired box 8	PAX8	C	1.1258125052524344	0.5163322335506243	2.180403298687439	0.03548918114835192	3.338527385332884	15438	0.13660763062322132
neuregulin 4	NRG4	C	0.26243438827987564	0.12038185109473594	2.1800162224897983	0.035519995205481394	3.3376594958389934	15437	0.13669322472701073
leucine rich repeat containing 70	LRRC70	C	0.6135099911721307	0.28151522399051954	2.179313724052066	0.0355759797698167	3.3360845944208366	15436	0.13680979458161852
CDGSH iron sulfur domain 1	CISD1	C	0.2954676319885192	0.13557834856953233	2.1793128114183107	0.03557605255167489	3.336082548608347	15435	0.13680979458161852
DEAD-box helicase 59	DDX59	C	0.1679054977572877	0.07706629703955918	2.1787150052259485	0.03562375553170439	3.33474257344686	15434	0.13689418089058142
INO80 complex subunit D	INO80D	C	0.23711104240361502	0.10883993955826073	2.178529714054943	0.035638552673384755	3.3343272868173437	15433	0.13691802685705387
tRNA methyltransferase 11 homolog	TRMT11	C	0.2584521083308218	0.1186658192106439	2.177982759062599	0.03568226367353563	3.333101529517787	15431	0.1370529173057276
mitofusin 1	MFN1	C	0.17767656894529502	0.08161342479101052	2.177050765854707	0.035756855305541756	3.3310132714267344	15430	0.13724559791723623
interleukin 1 receptor associated kinase 3	IRAK3	C	0.46866011673718555	0.21527498103122159	2.1770301151215303	0.035758509641726624	3.330967006230818	15429	0.13724559791723623
IL2 inducible T cell kinase	ITK	C	0.6132489266338295	0.2819681182025519	2.1748874679274977	0.03593052698782093	3.3261680108943863	15428	0.13777015550867214
mediator complex subunit 17	MED17	C	0.14441898832597438	0.0664101177968508	2.1746533979619413	0.035949363116413696	3.325643910788039	15427	0.13777015550867214
zinc finger CCCH-type containing 12C	ZC3H12C	C	0.2796110087963631	0.12859548139440877	2.174345519488217	0.03597415210828845	3.324954595401302	15426	0.13778147688049874
potassium calcium-activated channel subfamily M regulatory beta subunit 2	KCNMB2	C	0.38972897992753214	0.17925010389358192	2.1742189904609948	0.035984344049738694	3.3246713226242828	15425	0.13778147688049874
zinc finger protein 326	ZNF326	C	0.2755862732821496	0.12679292758974334	2.1735145525927786	0.03604113348528356	3.323094395979529	15424	0.1379657706513281
zinc finger HIT-type containing 6	ZNHIT6	C	0.1443906974761089	0.06648445523817689	2.1717963538820793	0.036179982257667914	3.3192492894057133	15423	0.13839755095011902
methylmalonyl-CoA epimerase	MCEE	C	0.20503037589270104	0.09443046251890007	2.171231299980815	0.036225748111970144	3.317985139174416	15420	0.13845443792532186
coagulation factor II thrombin receptor like 2	F2RL2	C	0.7950634635335576	0.36618894386155365	2.171183693176029	0.03622960630952511	3.317878640556352	15419	0.13845443792532186
TGFB induced factor homeobox 1	TGIF1	C	0.4179686535014301	0.1925575115218559	2.1706172363677916	0.036275541611083574	3.3166115496249717	15418	0.13857555370654537
HECT domain E3 ubiquitin protein ligase 2	HECTD2	C	0.3042074927732214	0.1401573455407183	2.170471277117927	0.03628738614567105	3.3162850871996303	15417	0.13857555370654537
HERV-H LTR-associating 2	HHLA2	C	0.47855495417992383	0.2205292289423992	2.1700295986838065	0.03632324905122146	3.315297272993919	15416	0.1386792757259859
family with sequence similarity 72 member D	FAM72D	C	0.4688462231762866	0.2160723829063207	2.1698572342748554	0.03633725301852035	3.3149118099961865	15415	0.1386995123600336
zinc finger protein 197	ZNF197	C	0.15231691189944221	0.07021880245281197	2.169175585154722	0.03639268135366314	3.313387586267609	15414	0.13884457027818428
fibroblast growth factor receptor substrate 2	FRS2	C	0.2641448130121353	0.12178627512296243	2.1689210278041555	0.036413399901393854	3.3128184429231844	15413	0.13889036400876317
syntaxin 11	STX11	C	0.7190061472178961	0.3317454408476776	2.1673429644750746	0.03654207259540086	3.3092910083655287	15412	0.13914802123782752
dachshund family transcription factor 1	DACH1	C	0.5516224743500019	0.25459352695587695	2.166679101961624	0.03659632310562249	3.3078075052164344	15411	0.13928973630083963
transmembrane protein 107	TMEM107	C	0.1821724116657185	0.08407930410285866	2.166673637579794	0.03659676994801804	3.307795295255715	15410	0.13928973630083963
Sp3 transcription factor	SP3	C	0.1880687267723985	0.08687509422847638	2.1648175284597544	0.036748830639440844	3.30364887316448	15409	0.13970738470037902
THO complex 2	THOC2	C	0.17466265097167866	0.08068307310630032	2.164799185841122	0.03675033613604348	3.3036079068061146	15408	0.13970738470037902
TNF superfamily member 4	TNFSF4	C	0.23486554576218277	0.10850425438423449	2.1645745329992185	0.036768779270135096	3.303106183291717	15407	0.1397441608511502
mitogen-activated protein kinase 1 interacting protein 1 like	MAPK1IP1L	C	0.15314390121412094	0.07077523787881668	2.163806237943533	0.03683191530112745	3.3013905460454542	15406	0.13995073968497068
coiled-coil domain containing 39	CCDC39	C	0.3314291445702691	0.15318432865805987	2.1635969388885057	0.0368491314578179	3.300923230290289	15405	0.1399827792399967
UDP-N-acetylglucosamine pyrophosphorylase 1	UAP1	C	0.18341882426765863	0.08483950524888276	2.1619506588302984	0.03698479692176498	3.297248344784338	15404	0.1403977426739511
GTF2I repeat domain containing 2B	GTF2IRD2B	C	0.34029636886858766	0.15743406856213327	2.1615167033194314	0.037020631579246496	3.2962799114948345	15403	0.14046685353496957
regulator of G protein signaling 20	RGS20	C	0.45969172496083016	0.21272705111370782	2.160946257441954	0.037067783931434825	3.2950070442529147	15401	0.14057882073568428
transmembrane protein 70	TMEM70	C	0.28121362257465526	0.13019130312377966	2.1600031325233053	0.03714585808748124	3.292903005622679	15400	0.1408100062447733
decapping mRNA 2	DCP2	C	0.1889704393298735	0.08748645975573394	2.1599964138163474	0.037146414800014245	3.292888018531522	15399	0.1408100062447733
TNF superfamily member 13b	TNFSF13B	C	0.38807307303793065	0.17969208918046498	2.159655858017146	0.03717464295361613	3.292128391157734	15398	0.1408172923906045
DnaJ heat shock protein family (Hsp40) member C8	DNAJC8	C	0.14534365363714505	0.06729952740642572	2.1596534067677227	0.037174846202765635	3.2921229237590524	15397	0.1408172923906045
TATA-box binding protein associated factor 13	TAF13	C	0.2913880510568938	0.1349491157786549	2.1592438703698646	0.03720881736109459	3.2912095199533455	15396	0.14088563910152002
NA	ANKRD20A3	C	0.558928121180075	0.25885616631170005	2.1592227418953778	0.03721057071901969	3.2911623989551577	15395	0.14088563910152002
NA	H2AFV	C	0.12630587609159616	0.0585036333365395	2.1589407168103105	0.037233981727240316	3.2905334473872303	15394	0.14092574432496444
ribose 5-phosphate isomerase A	RPIA	C	0.16925584818716627	0.07840821613936316	2.158649393149438	0.037258178300283634	3.289883806569046	15393	0.14096541533554605
aquaporin 4	AQP4	C	0.5236389529934609	0.24265488739174676	2.157957577619642	0.037315694439010574	3.288341278388098	15392	0.14111601959660003
toll like receptor 2	TLR2	C	0.4392189500644401	0.20356053570196692	2.157682227303139	0.03733860835651811	3.28772741107251	15390	0.14116917266179657
glutamate ionotropic receptor AMPA type subunit 2	GRIA2	C	0.2942927690076499	0.13645565800861792	2.156691582470429	0.03742115018576468	3.2855192214155013	15389	0.14138061862502277
TCDD inducible poly(ADP-ribose) polymerase	TIPARP	C	0.29456399331106436	0.13659547174628517	2.156469680475153	0.03743966146987622	3.2850246693506913	15388	0.14138351781610128
sorting nexin 6	SNX6	C	0.28410270147761424	0.13177227960173277	2.156012648003688	0.03747781310133621	3.2840061717311073	15387	0.14144082076757994
forkhead box P2	FOXP2	C	0.5652497545604552	0.2621989354117818	2.155804918401877	0.0374951650814753	3.283543285478767	15386	0.14144082076757994
centrosomal protein 350	CEP350	C	0.24457990342632568	0.11348063822457796	2.1552566786089318	0.037540994551559445	3.2823217550591153	15384	0.1415314145194349
G protein-coupled receptor class C group 5 member A	GPRC5A	C	1.309074111004358	0.6076178931184965	2.1544364078644156	0.03760965667638007	3.2804944350610983	15383	0.14175673812554226
fatty acid binding protein 4	FABP4	C	0.7844899290723554	0.36414599477970255	2.1543280451208817	0.037618735662192156	3.280253063802882	15382	0.14175743001009558
CWC27 spliceosome associated cyclophilin	CWC27	C	0.14202821248718545	0.06593667331054553	2.1540093753026857	0.0376454460989812	3.2795432855980207	15381	0.14180866176796258
mitochondria localized glutamic acid rich protein	MGARP	C	0.36322473686283824	0.16866745770901762	2.1534962451943023	0.03768849116829088	3.27840050518442	15379	0.14185180593053795
complement factor H	CFH	C	0.6680126943429229	0.3102633591524268	2.1530505444400228	0.03772591509923264	3.277408017518841	15378	0.14188058504599277
tRNA isopentenyltransferase 1	TRIT1	C	0.16846592584452386	0.07827466750849163	2.1522407083523905	0.03779399832327292	3.2756049634791924	15377	0.14201489207254828
branched chain keto acid dehydrogenase E1 subunit beta	BCKDHB	C	0.23888837526914367	0.11101479961702947	2.151860617622541	0.03782599014656278	3.274758842609675	15376	0.14206810722970173
neurobeachin like 1	NBEAL1	C	0.5960118592613916	0.2771681917343873	2.150361683033798	0.037952387410809765	3.2714228677434587	15375	0.14247204477371425
heat shock protein 90 beta family member 1	HSP90B1	C	0.19851745741249768	0.09234364047884669	2.149768585937138	0.038002503198841416	3.270103247771604	15374	0.14250978198089528
synaptonemal complex protein 2	SYCP2	C	0.2446151420957341	0.11388561920395701	2.147901937097558	0.03816061421539101	3.265951336740418	15373	0.14288711187417086
protein disulfide isomerase family A member 3	PDIA3	C	0.15619984446026758	0.07274715730784781	2.1471607996896545	0.0382235519851415	3.2643034092411924	15372	0.14305554824687997
WD repeat domain 48	WDR48	C	0.10317040600537847	0.04805469591415256	2.1469370275422723	0.03824257285641058	3.263805911252356	15371	0.14309313008681826
actin related protein 10	ACTR10	C	0.20169335765268817	0.09395503144733783	2.1467009754101154	0.03826264660665492	3.2632811431163806	15370	0.1431346329398246
crystallin zeta	CRYZ	C	0.33983761992225997	0.15832967001246717	2.1463925232428043	0.03828889125399696	3.26259547045444	15369	0.14318138212124132
enolase-phosphatase 1	ENOPH1	C	0.22644929307354586	0.10550471260728217	2.1463429213484804	0.038293113115005675	3.2624852131936706	15368	0.14318138212124132
syntaxin 2	STX2	C	0.1580102822036732	0.07365039132748509	2.1454099476686204	0.03837259977725117	3.260411621552033	15366	0.14334405767704517
exosome component 9	EXOSC9	C	0.15201137903448333	0.07086741338730647	2.1450109686338727	0.038406636126612395	3.259525018522188	15365	0.14338669648317967
beta-1,3-N-acetylgalactosaminyltransferase 1 (globoside blood group)	B3GALNT1	C	0.31765273705061736	0.14810214978086114	2.1448219186597304	0.0384227730322457	3.259104947457025	15364	0.14339702834704157
secretion associated Ras related GTPase 1A	SAR1A	C	0.11404708835268401	0.053194953563115	2.1439456323120742	0.03849764925623486	3.257158097832145	15363	0.14356480511255432
RAB20, member RAS oncogene family	RAB20	C	0.5182821347279084	0.24183290989640105	2.143141456429299	0.03856647726720606	3.2553718444253525	15361	0.14369397542284554
helicase like transcription factor	HLTF	C	0.22607494453513222	0.10550883110804857	2.142711109211468	0.03860335457601251	3.254416100173156	15360	0.14369397542284554
DExD/H-box helicase 60	DDX60	C	0.35475401637255866	0.1655723026230784	2.1425927570757297	0.03861350186645649	3.254153274386925	15359	0.14369397542284554
atlastin GTPase 2	ATL2	C	0.23638468424727013	0.11032774310034865	2.1425679308264862	0.038615630721552836	3.254098143504949	15358	0.14369397542284554
LY6/PLAUR domain containing 1	LYPD1	C	0.41986642995814893	0.19597710631229237	2.142425908101152	0.038627811187882125	3.2537827648493858	15357	0.14369397542284554
[truncated: 13,938 more rows]
