# Supplementary material for: Characterization of Human Genes Modulated by Porphyromonas gingivalis Highlights the Ribosome, Hypothalamus, and Cholinergic Neurons
Source: Front Immunol. 2021 Jun 14;12:646259. doi: 10.3389/fimmu.2021.646259 (PMC8236716; doi:10.3389/fimmu.2021.646259)
Supplement: Supplementary Table 5 — Gene Ontology enrichment results for genes associated with P. gingivalis detection. [file Table_5.csv]

MainTitle	ID	geneCount	AUC	P.Value	adj.P.Value	all_IDs	aspect	otherNames
protein targeting to ER	GO:0045047	97	0.7010309278350515	8.36705559470408e-12	3.034419681045102e-8	GO:0045047	BP
establishment of protein localization to endoplasmic reticulum	GO:0072599	101	0.696611329123381	9.282409547400127e-12	3.034419681045102e-8	GO:0072599	BP
cotranslational protein targeting to membrane	GO:0006613	95	0.7006535073791178	1.487059708108531e-11	3.240798790537858e-8	GO:0006613	BP
SRP-dependent cotranslational protein targeting to membrane	GO:0006614	92	0.6979349637824949	5.656980912950284e-11	9.246335302217239e-8	GO:0006614	BP
structural constituent of ribosome	GO:0003735	114	0.6653380090920631	1.1469379041402345e-9	1.4997360034537707e-6	GO:0003735	MF
cytosolic ribosome	GO:0022626	93	0.6752070221079639	5.498422236994834e-9	5.63661280565773e-6	GO:0022626	CC
protein localization to endoplasmic reticulum	GO:0070972	117	0.6555454954532416	6.587400959019804e-9	5.63661280565773e-6	GO:0070972	BP
ribosomal subunit	GO:0044391	167	0.6302806396150529	6.8970484009271696e-9	5.63661280565773e-6	GO:0044391	CC
homophilic cell adhesion via plasma membrane adhesion molecules	GO:0007156	116	0.35240419551655583	4.222716551180949e-8	3.067568979069005e-5	GO:0007156	BP
translational initiation	GO:0006413	181	0.6151467776055399	9.943248504723446e-8	6.500895872388188e-5	GO:0006413	BP
protein targeting to membrane	GO:0006612	146	0.6220854239805195	3.765878639456497e-7	2.238301322251507e-4	GO:0006612	BP
nuclear-transcribed mRNA catabolic process	GO:0000956	183	0.6066657230083129	6.972049968387973e-7	3.798605224443381e-4	GO:0000956	BP
GDP binding	GO:0019003	56	0.6910410424557635	7.764381068007272e-7	3.904886417125503e-4	GO:0019003	MF
regulation of synaptic plasticity	GO:0048167	163	0.38795502981297353	8.511962077983949e-7	3.9750862904185043e-4	GO:0048167	BP
regulation of postsynaptic membrane potential	GO:0060078	123	0.3755065128627098	1.9412154289464926e-6	8.461110982968113e-4	GO:0060078	BP
nuclear-transcribed mRNA catabolic process, nonsense-mediated decay	GO:0000184	116	0.6277246863645712	2.10245600597577e-6	8.59116085441849e-4	GO:0000184	BP
chemical synaptic transmission, postsynaptic	GO:0099565	100	0.3647732507346517	3.0756454590536456e-6	0.001182857059487808	GO:0099565	BP
excitatory postsynaptic potential	GO:0060079	94	0.36503456581185323	6.304852547968003e-6	0.002290062553256378	GO:0060079	BP
ribonucleoside triphosphate biosynthetic process	GO:0009201	131	0.38711953615014344	8.49989624835332e-6	0.0029248590353544214	GO:0009201	BP
synaptic vesicle localization	GO:0097479	132	0.38940383209433294	1.1947889113495818e-5	0.0039057649512017826	GO:0097479	BP
ATP biosynthetic process	GO:0006754	118	0.38340633075719155	1.261005823989348e-5	0.003925931465353503	GO:0006754	BP
cytosolic large ribosomal subunit	GO:0022625	51	0.6748634896996774	1.5816855474525355e-5	0.00449526891513331	GO:0022625	CC
large ribosomal subunit	GO:0015934	104	0.6224813757784283	1.64026852013145e-5	0.00449526891513331	GO:0015934	CC
synaptic vesicle cycle	GO:0099504	156	0.3999360764219161	1.688393849020052e-5	0.00449526891513331	GO:0099504	BP
main axon	GO:0044304	64	0.3444887443573295	1.718900625242165e-5	0.00449526891513331	GO:0044304	CC
mitophagy	GO:0000423	19	0.21690590111642744	1.9440081960913642e-5	0.004715872099431361	GO:0000423	BP
voltage-gated cation channel activity	GO:0022843	101	0.37682743651648726	1.9475152444883257e-5	0.004715872099431361	GO:0022843	MF
synaptic vesicle exocytosis	GO:0016079	97	0.3748356687606109	2.102153587180521e-5	0.004908528626066516	GO:0016079	BP
Schaffer collateral - CA1 synapse	GO:0098685	79	0.36327668645894806	2.712463921880007e-5	0.005998511061877707	GO:0098685	CC
voltage-gated ion channel activity	GO:0005244	150	0.4005757116657364	2.752452307377351e-5	0.005998511061877707	GO:0005244	MF	voltage-gated channel activity
purine ribonucleoside triphosphate biosynthetic process	GO:0009206	126	0.3922978290666313	3.087410764024664e-5	0.00651144889522363	GO:0009206	BP
ribonucleoside monophosphate biosynthetic process	GO:0009156	154	0.40403936814561364	4.133046310983186e-5	0.008268900058592796	GO:0009156	BP
regulation of autophagy of mitochondrion	GO:1903146	38	0.3078134164146635	4.1736571112505705e-5	0.008268900058592796	GO:1903146	BP
calcium ion regulated exocytosis	GO:0017156	119	0.391346516334819	4.380702064584474e-5	0.008287648473845667	GO:0017156	BP
synaptic vesicle transport	GO:0048489	122	0.3929293904206159	4.564975534495967e-5	0.008287648473845667	GO:0048489	BP	establishment of synaptic vesicle localization
neurotransmitter secretion	GO:0007269	140	0.4001274798820811	4.686369101426078e-5	0.008287648473845667	GO:0007269	BP
ligand-gated cation channel activity	GO:0099094	86	0.37285222733688184	4.690165089206021e-5	0.008287648473845667	GO:0099094	MF
glycolytic process through fructose-6-phosphate	GO:0061615	27	0.27507252988933345	5.25021406658628e-5	0.009033131465089763	GO:0061615	BP	glycolytic process through glucose-6-phosphate
purine nucleoside monophosphate biosynthetic process	GO:0009127	141	0.4013353677488627	5.444320398844529e-5	0.00908527825711211	GO:0009127	BP	purine ribonucleoside monophosphate biosynthetic process
purine nucleoside triphosphate biosynthetic process	GO:0009145	127	0.3962226784689163	5.558444941640936e-5	0.00908527825711211	GO:0009145	BP
cation channel complex	GO:0034703	170	0.41039007408729805	5.8201602313631405e-5	0.009281026242110297	GO:0034703	CC
signal release from synapse	GO:0099643	141	0.4024243451725015	6.575577058668598e-5	0.010235981621327451	GO:0099643	BP
glycolytic process	GO:0006096	101	0.3852546811472251	6.931596824581234e-5	0.010398703912800797	GO:0006096	BP
hexose catabolic process	GO:0019320	48	0.3340138811990825	7.009891011659162e-5	0.010398703912800797	GO:0019320	BP
autophagy of mitochondrion	GO:0000422	52	0.3409075693670994	7.314947607013385e-5	0.010398703912800797	GO:0000422	BP	mitochondrion disassembly
NADH metabolic process	GO:0006734	32	0.297365016983964	7.320271159221997e-5	0.010398703912800797	GO:0006734	BP
presynaptic membrane	GO:0042734	134	0.400701160915182	7.475360720428838e-5	0.010398703912800797	GO:0042734	CC
ciliary transition zone	GO:0035869	53	0.657079428020316	7.719760267291639e-5	0.01051495679740682	GO:0035869	CC
monosaccharide catabolic process	GO:0046365	55	0.3464747186969409	8.305595553158118e-5	0.011075393416178086	GO:0046365	BP
intrinsic component of synaptic membrane	GO:0099240	158	0.4093395966294552	8.751948517266764e-5	0.011075393416178086	GO:0099240	CC
NADH regeneration	GO:0006735	26	0.27769139664125847	8.76177607329555e-5	0.011075393416178086	GO:0006735	BP	canonical glycolysis, glucose catabolic process to pyruvate
small ribosomal subunit	GO:0015935	65	0.640668218206631	8.913702844842884e-5	0.011075393416178086	GO:0015935	CC
vesicle-mediated transport in synapse	GO:0099003	168	0.4121820611978721	8.978217360927479e-5	0.011075393416178086	GO:0099003	BP
pyruvate biosynthetic process	GO:0042866	104	0.3896037425671175	1.028389010049692e-4	0.012429864264074933	GO:0042866	BP
regulation of ossification	GO:0030278	172	0.5859140617888716	1.0597787619752746e-4	0.012429864264074933	GO:0030278	BP
demethylase activity	GO:0032451	29	0.29201139439757295	1.0646564680149835e-4	0.012429864264074933	GO:0032451	MF
integral component of synaptic membrane	GO:0099699	147	0.40733244828543663	1.0916304560491084e-4	0.01252119284499837	GO:0099699	CC
response to mitochondrial depolarisation	GO:0098780	18	0.2377802326906722	1.1767978545622584e-4	0.013265352367462147	GO:0098780	BP
positive regulation of ossification	GO:0045778	83	0.6212989648951135	1.3594777351306827e-4	0.015064856664888819	GO:0045778	BP
guanyl-nucleotide exchange factor activity	GO:0005085	191	0.4198186387434555	1.3924023116765747e-4	0.015172543856235742	GO:0005085	MF
ATP generation from ADP	GO:0006757	102	0.3908166014837105	1.4219772198073466e-4	0.015240798464099068	GO:0006757	BP
mesenchyme morphogenesis	GO:0072132	47	0.6602341031319203	1.4579385349753016e-4	0.015374197002691164	GO:0072132	BP
response to leukemia inhibitory factor	GO:1990823	92	0.6143750194114784	1.5289598853436806e-4	0.015867205921233307	GO:1990823	BP	cellular response to leukemia inhibitory factor
endocardial cushion development	GO:0003197	41	0.6704020052058228	1.6102554572031613e-4	0.016449765904991046	GO:0003197	BP
cytosolic small ribosomal subunit	GO:0022627	38	0.6762698257538258	1.7108286285223787e-4	0.01720830395889125	GO:0022627	CC
nucleoside monophosphate biosynthetic process	GO:0009124	162	0.41441337578299825	1.773547462131796e-4	0.01756886864760255	GO:0009124	BP
synaptic vesicle	GO:0008021	146	0.41032502170269225	1.9018810917291535e-4	0.0185589531010824	GO:0008021	CC
carbohydrate catabolic process	GO:0016052	165	0.41586518223912444	1.998632750016877e-4	0.0192162660582505	GO:0016052	BP
glucose catabolic process	GO:0006007	32	0.3107843234062722	2.1305879040299562e-4	0.020188092342822976	GO:0006007	BP
neuromuscular process	GO:0050905	90	0.38720471920217975	2.211849529144971e-4	0.020604521814485795	GO:0050905	BP
ligand-gated ion channel activity	GO:0015276	107	0.39656498981052934	2.2375666087924313e-4	0.020604521814485795	GO:0015276	MF	ligand-gated channel activity
ATPase complex	GO:1904949	88	0.3871453766419251	2.5773817607976495e-4	0.023404058266798658	GO:1904949	CC
site of polarized growth	GO:0030427	157	0.41609370283529434	2.9550642776392217e-4	0.026466041434527715	GO:0030427	CC
cardiac epithelial to mesenchymal transition	GO:0060317	31	0.6876140243591704	3.0153333524008384e-4	0.02664087764594146	GO:0060317	BP
monosaccharide biosynthetic process	GO:0046364	78	0.38191060505339425	3.1630870951005705e-4	0.027573684570356707	GO:0046364	BP
intraciliary transport	GO:0042073	46	0.653232932762563	3.263076089708586e-4	0.02807104141383518	GO:0042073	BP
regulation of mitophagy	GO:1901524	15	0.23243925528557904	3.3398477809316586e-4	0.028358343885365175	GO:1901524	BP
sex chromosome	GO:0000803	29	0.6919155333090049	3.4905334681375794e-4	0.029126581151893188	GO:0000803	CC
growth cone	GO:0030426	154	0.4163551213084594	3.5194247644532915e-4	0.029126581151893188	GO:0030426	CC
histone methyltransferase activity	GO:0042054	42	0.34181508796102833	3.9231449190866067e-4	0.03206190185123529	GO:0042054	MF
ribonucleoside diphosphate metabolic process	GO:0009185	125	0.40843036765876173	4.174223260908216e-4	0.03342053066199166	GO:0009185	BP
nucleoside triphosphate biosynthetic process	GO:0009142	142	0.4141113314679695	4.2283893520907124e-4	0.03342053066199166	GO:0009142	BP
positive regulation of vasculature development	GO:1904018	163	0.5802119816029272	4.242740968102337e-4	0.03342053066199166	GO:1904018	BP
cardiac septum morphogenesis	GO:0060411	67	0.6240837163989936	4.49920074111164e-4	0.03501877910165226	GO:0060411	BP
antiporter activity	GO:0015297	43	0.3455257196652104	4.6026953138353686e-4	0.03540284936688899	GO:0015297	MF
purine nucleoside diphosphate metabolic process	GO:0009135	123	0.4084738372845218	4.668512309698237e-4	0.03549155055907799	GO:0009135	BP	purine ribonucleoside diphosphate metabolic process
regulation of biomineral tissue development	GO:0070167	76	0.6158896051067025	4.845751306933421e-4	0.036415542580150236	GO:0070167	BP
clathrin coat	GO:0030118	40	0.3409078333728559	5.016407256017466e-4	0.0372696257270934	GO:0030118	CC
epithelial cell maturation	GO:0002070	13	0.7780467678716614	5.188151389159631e-4	0.03789684217867402	GO:0002070	BP
striated muscle cell proliferation	GO:0014855	60	0.6296083709392236	5.216757106272043e-4	0.03789684217867402	GO:0014855	BP
bone mineralization	GO:0030282	99	0.6008994006135048	5.322140421785447e-4	0.03823753195344313	GO:0030282	BP
aminoacyl-tRNA ligase activity	GO:0004812	35	0.33196902654867255	5.845148692285462e-4	0.04111816201899154	GO:0004812	MF	ligase activity, forming carbon-oxygen bonds
cytokine activity	GO:0005125	118	0.5918095946789395	5.848866729529234e-4	0.04111816201899154	GO:0005125	MF
protein neddylation	GO:0045116	10	0.8128144468101884	6.143873891868013e-4	0.04273260372875858	GO:0045116	BP
response to corticosteroid	GO:0031960	139	0.5837717970938736	6.6795965038143e-4	0.04596968625467147	GO:0031960	BP
regulation of translational fidelity	GO:0006450	15	0.24724413589986327	7.017298938241432e-4	0.047104449035985894	GO:0006450	BP
regulation of synaptic vesicle cycle	GO:0098693	103	0.40323192684665005	7.038517931086617e-4	0.047104449035985894	GO:0098693	BP
TOR complex	GO:0038201	12	0.21758419433709283	7.06062405250324e-4	0.047104449035985894	GO:0038201	CC
presynaptic active zone	GO:0048786	56	0.3693580756402284	7.275154004752154e-4	0.04726366052737647	GO:0048786	CC
ovulation	GO:0030728	19	0.7238711124401914	7.309905894985496e-4	0.04726366052737647	GO:0030728	BP
endocardial cushion morphogenesis	GO:0003203	32	0.6725452247412907	7.334517508676786e-4	0.04726366052737647	GO:0003203	BP
intraciliary transport involved in cilium assembly	GO:0035735	38	0.6582316654673117	7.416885712843481e-4	0.04726366052737647	GO:0035735	BP
biomineral tissue development	GO:0031214	129	0.5861624019282962	7.445942236646951e-4	0.04726366052737647	GO:0031214	BP
Rab GTPase binding	GO:0017137	104	0.4042579034535021	7.564641570526849e-4	0.04755541018086974	GO:0017137	MF
response to glucocorticoid	GO:0051384	125	0.5872640458379755	7.713060696789321e-4	0.047575061111016455	GO:0051384	BP
GTPase activator activity	GO:0005096	196	0.43016349396901615	7.780351169576784e-4	0.047575061111016455	GO:0005096	MF
muscle cell proliferation	GO:0033002	179	0.573017724213805	7.79355704113601e-4	0.047575061111016455	GO:0033002	BP
regulation of calcium ion-dependent exocytosis	GO:0017158	86	0.3951182162855272	7.858835423661329e-4	0.047575061111016455	GO:0017158	BP
integral component of postsynaptic membrane	GO:0099055	113	0.4086999776263373	8.172731315647644e-4	0.04902139205660944	GO:0099055	CC
intrinsic component of postsynaptic membrane	GO:0098936	118	0.4107712653021608	8.321695873573208e-4	0.049461134201292396	GO:0098936	CC
mesenchymal cell differentiation	GO:0048762	177	0.5729456455097974	8.433242154682867e-4	0.049672556042627554	GO:0048762	BP
ear development	GO:0043583	186	0.5710008469730388	8.698504373789583e-4	0.05077751928199669	GO:0043583	BP
negative regulation of lymphocyte activation	GO:0051250	120	0.5879643624214462	8.93584699417636e-4	0.05170138729904871	GO:0051250	BP
intraciliary transport particle B	GO:0030992	15	0.7469496160723678	9.294576941726606e-4	0.05287719455358235	GO:0030992	CC
exocytic vesicle	GO:0070382	156	0.4230089083898418	9.314086130260346e-4	0.05287719455358235	GO:0070382	CC
ventricular septum morphogenesis	GO:0060412	40	0.6512212473322267	9.406070893398144e-4	0.05287719455358235	GO:0060412	BP
positive regulation of synaptic transmission	GO:0050806	141	0.4191738012489051	9.462575348377386e-4	0.05287719455358235	GO:0050806	BP
carbohydrate biosynthetic process	GO:0016051	175	0.427562434369721	9.7932562843559e-4	0.05398108927370009	GO:0016051	BP
neuromuscular process controlling balance	GO:0050885	43	0.3546713884353441	9.825251794998947e-4	0.05398108927370009	GO:0050885	BP
mitogen-activated protein kinase kinase binding	GO:0031434	11	0.2155936334958417	0.0010908050835023123	0.059430696966150984	GO:0031434	MF
axolemma	GO:0030673	15	0.25681603029346795	0.0011119129976682434	0.060080059328553516	GO:0030673	CC
regulation of leukocyte proliferation	GO:0070663	193	0.5682111210332513	0.001124162340825176	0.06021373222061384	GO:0070663	BP
positive regulation of neurological system process	GO:0031646	59	0.37736821202005133	0.0011328065254107528	0.06021373222061384	GO:0031646	BP
ADP metabolic process	GO:0046031	111	0.4106647187728269	0.0011703836641875087	0.0617094225520801	GO:0046031	BP
pyridine-containing compound biosynthetic process	GO:0072525	132	0.4184262402671512	0.0012399504030340671	0.06464690153479132	GO:0072525	BP
carbohydrate kinase activity	GO:0019200	19	0.28603884237107924	0.0012458717640537941	0.06464690153479132	GO:0019200	MF
negative regulation of epithelial cell proliferation	GO:0050680	108	0.5899420440865247	0.0012642811084922865	0.06508558966395724	GO:0050680	BP
cytokine binding	GO:0019955	87	0.599435683618045	0.0013662251596117262	0.06953462519424485	GO:0019955	MF
negative regulation of anoikis	GO:2000811	15	0.7387030609024929	0.0013719740975921665	0.06953462519424485	GO:2000811	BP
potassium ion transmembrane transporter activity	GO:0015079	102	0.4084993279224471	0.0014316812180986095	0.07200255233791315	GO:0015079	MF
synaptic vesicle membrane	GO:0030672	81	0.39762680999794403	0.0014659651988416086	0.07247981301162154	GO:0030672	CC	exocytic vesicle membrane
negative regulation of cell activation	GO:0050866	164	0.5720808906420668	0.0014891022241438723	0.07247981301162154	GO:0050866	BP
excitatory synapse	GO:0060076	46	0.3645640999191982	0.0014926648286659582	0.07247981301162154	GO:0060076	CC
positive regulation of JAK-STAT cascade	GO:0046427	67	0.6122642490967217	0.0014999910832844553	0.07247981301162154	GO:0046427	BP
intraciliary transport particle	GO:0030990	22	0.6954125675413859	0.0015130383650154415	0.07247981301162154	GO:0030990	CC
IRE1-mediated unfolded protein response	GO:0036498	59	0.3805736842670216	0.0015233944611830663	0.07247981301162154	GO:0036498	BP
negative regulation of leukocyte activation	GO:0002695	144	0.576643487154964	0.001536252014376789	0.07247981301162154	GO:0002695	BP
pathway-restricted SMAD protein phosphorylation	GO:0060389	45	0.6365385629184459	0.0015397047721229617	0.07247981301162154	GO:0060389	BP
nicotinamide nucleotide biosynthetic process	GO:0019359	129	0.41909400690405046	0.0015409443267995404	0.07247981301162154	GO:0019359	BP	pyridine nucleotide biosynthetic process
response to cold	GO:0009409	40	0.6446229547071378	0.001559450643563843	0.07282634505443147	GO:0009409	BP
positive regulation of angiogenesis	GO:0045766	146	0.575930485867316	0.0015790753521301272	0.07321982022855866	GO:0045766	BP
positive regulation of osteoblast differentiation	GO:0045669	58	0.6196919944207426	0.0016308850691489343	0.07508962381757558	GO:0045669	BP
cardiac muscle cell proliferation	GO:0060038	46	0.6341912080733062	0.0016500213561598581	0.0751799865330417	GO:0060038	BP
regulation of cardiac muscle cell proliferation	GO:0060043	37	0.6495222106886402	0.0016558455278002453	0.0751799865330417	GO:0060043	BP
positive regulation of inflammatory response	GO:0050729	124	0.5818682827785008	0.0016754925315352201	0.07554738049087771	GO:0050729	BP
endocytic recycling	GO:0032456	38	0.35278714846073533	0.0016966981993388973	0.07574541670203457	GO:0032456	BP
hexose biosynthetic process	GO:0019319	74	0.39443886305263814	0.001710782446416975	0.07574541670203457	GO:0019319	BP
gluconeogenesis	GO:0006094	71	0.39232718019687063	0.0017248629225948184	0.07574541670203457	GO:0006094	BP
regulation of synaptic vesicle transport	GO:1902803	72	0.39308120030641625	0.0017262262295202127	0.07574541670203457	GO:1902803	BP
social behavior	GO:0035176	48	0.3694452134250837	0.0017645527740215645	0.07691097357701993	GO:0035176	BP	intraspecies interaction between organisms
regulation of T cell proliferation	GO:0042129	132	0.5787718333104113	0.001817137828133642	0.07847824098985286	GO:0042129	BP
positive regulation of axon extension	GO:0045773	39	0.3557155248587433	0.0018306999694813243	0.07847824098985286	GO:0045773	BP
nucleotide catabolic process	GO:0009166	158	0.4279981860546385	0.0018365204759020323	0.07847824098985286	GO:0009166	BP
positive regulation of STAT cascade	GO:1904894	69	0.6080285400003215	0.001935732114021704	0.0821806270225578	GO:1904894	BP
ankyrin binding	GO:0030506	19	0.294794158692185	0.0019610629244443127	0.0826160052908161	GO:0030506	MF
nucleotide phosphorylation	GO:0046939	121	0.4184277138931077	0.0019792132205483236	0.0826160052908161	GO:0046939	BP
AP-type membrane coat adaptor complex	GO:0030119	38	0.35495014704230743	0.001983896119709105	0.0826160052908161	GO:0030119	CC
protein localization to synapse	GO:0035418	55	0.3795058850614406	0.0020103789240072055	0.08318897091872854	GO:0035418	BP
Arp2/3 protein complex	GO:0005885	10	0.7815787398470152	0.0020481471348811568	0.08385199750445649	GO:0005885	CC
ligand-gated calcium channel activity	GO:0099604	22	0.3101055547183892	0.002052052554407011	0.08385199750445649	GO:0099604	MF
modification-dependent protein binding	GO:0140030	119	0.4182209632182494	0.0021002149137129434	0.08528698823512562	GO:0140030	MF
regulation of synaptic vesicle exocytosis	GO:2000300	68	0.39230559529523606	0.0021551305058391122	0.0869768101677538	GO:2000300	BP
selective autophagy	GO:0061912	42	0.36384016805393987	0.002276426280472269	0.09130843571612082	GO:0061912	BP
Wnt-protein binding	GO:0017147	27	0.6691350225778526	0.002357593132737742	0.09398746281609364	GO:0017147	MF
tethering complex	GO:0099023	50	0.37588956569891624	0.0024138327855677618	0.09505179949405851	GO:0099023	CC
neuron projection extension	GO:1990138	142	0.42611217548337277	0.0024228613346562	0.09505179949405851	GO:1990138	BP
terminal bouton	GO:0043195	36	0.35394661749857326	0.0024357438306515434	0.09505179949405851	GO:0043195	CC
sulfur compound biosynthetic process	GO:0044272	173	0.5669703834570704	0.0024424445266139233	0.09505179949405851	GO:0044272	BP
cellular response to leptin stimulus	GO:0044320	15	0.7251551488376985	0.002537500267926802	0.09816672634145227	GO:0044320	BP
negative regulation of leukocyte cell-cell adhesion	GO:1903038	102	0.586466709966217	0.0025886145903274665	0.09955507171506457	GO:1903038	BP
cardiac chamber morphogenesis	GO:0003206	116	0.5809803249468705	0.002635224309073484	0.10055540203176219	GO:0003206	BP
regulation of axonogenesis	GO:0050770	143	0.42701425128903614	0.0026453853088808654	0.10055540203176219	GO:0050770	BP
mitochondrial translational termination	GO:0070126	86	0.5938175142754352	0.002668911681106937	0.10086326341663095	GO:0070126	BP
negative regulation of muscle contraction	GO:0045932	19	0.6986975013290803	0.0027187334313402167	0.10215562743736975	GO:0045932	BP
adenylate cyclase activity	GO:0004016	10	0.22659884867124044	0.002756906487946679	0.10299802638968793	GO:0004016	MF
negative regulation of exocytosis	GO:0045920	28	0.6633104319671483	0.00278902631809288	0.10300634353575619	GO:0045920	BP
negative regulation of T cell activation	GO:0050868	92	0.5902193755888149	0.0028204639143438485	0.10300634353575619	GO:0050868	BP
membrane coat	GO:0030117	83	0.4050650571830469	0.002825138669131641	0.10300634353575619	GO:0030117	CC	coated membrane
outflow tract morphogenesis	GO:0003151	72	0.601777742557519	0.002854282447532564	0.10300634353575619	GO:0003151	BP
osteoblast differentiation	GO:0001649	196	0.5619517194632955	0.0028723336153205327	0.10300634353575619	GO:0001649	BP
neuron projection terminus	GO:0044306	111	0.4179879402454919	0.0028833258706661632	0.10300634353575619	GO:0044306	CC
glucose metabolic process	GO:0006006	178	0.4350989577580889	0.002898648251695669	0.10300634353575619	GO:0006006	BP
fat cell differentiation	GO:0045444	194	0.5621926581967301	0.0029051053651254948	0.10300634353575619	GO:0045444	BP
regulation of anoikis	GO:2000209	21	0.687713759536964	0.0029084672419900717	0.10300634353575619	GO:2000209	BP
endosomal transport	GO:0016197	166	0.43286439169853064	0.002914679344465417	0.10300634353575619	GO:0016197	BP
aminoacyl-tRNA metabolism involved in translational fidelity	GO:0106074	12	0.25222152115045876	0.002960795378283688	0.10407354937214382	GO:0106074	BP
regulation of epithelial cell differentiation	GO:0030856	116	0.579901967505313	0.003004093948623613	0.1050308354871721	GO:0030856	BP
regulation of neurological system process	GO:0031644	125	0.42338882699347447	0.0031535419991986094	0.10966945527000271	GO:0031644	BP
regulation of neurotransmitter secretion	GO:0046928	91	0.41046746903889764	0.003199576874194382	0.11051779532493648	GO:0046928	BP
positive regulation of protein polyubiquitination	GO:1902916	11	0.7565098938915974	0.0032228765899262515	0.11051779532493648	GO:1902916	BP
chromatin disassembly	GO:0031498	18	0.2994599191632254	0.003228647737391078	0.11051779532493648	GO:0031498	BP
axon initial segment	GO:0043194	15	0.28055117282002734	0.0032575959889680314	0.11092793008267182	GO:0043194	CC
postsynaptic density, intracellular component	GO:0099092	18	0.2999114477848795	0.0032985252950970454	0.11173968072199214	GO:0099092	CC
trabecula formation	GO:0060343	22	0.680870987880223	0.0033235368652851597	0.11200661868677511	GO:0060343	BP
negative regulation of leukocyte proliferation	GO:0070664	66	0.6042736273627363	0.003425270031870769	0.11375645486362539	GO:0070664	BP
glomerulus development	GO:0032835	53	0.6162934784880579	0.0034274940783481055	0.11375645486362539	GO:0032835	BP
regulation of autophagy of mitochondrion in response to mitochondrial depolarization	GO:1904923	12	0.2559941635775692	0.0034276570217397066	0.11375645486362539	GO:1904923	BP
cyclin-dependent protein kinase holoenzyme complex	GO:0000307	29	0.6568744927804617	0.0034671028075785224	0.11448443513105243	GO:0000307	CC
cellular response to glucocorticoid stimulus	GO:0071385	50	0.6190965904596155	0.0035984490985867534	0.11822442314854369	GO:0071385	BP
epithelial to mesenchymal transition involved in endocardial cushion formation	GO:0003198	17	0.7033435750819185	0.003705118552215599	0.12112032547192793	GO:0003198	BP
voltage-gated potassium channel activity	GO:0005249	58	0.38986562287604715	0.0037463528224939853	0.12185897887296357	GO:0005249	MF
clathrin-coated pit	GO:0005905	63	0.39437053461443705	0.0037677254521699534	0.12194747032815423	GO:0005905	CC
regulation of bone mineralization	GO:0030500	64	0.6046839114595708	0.0038081625092837466	0.12229311270911969	GO:0030500	BP
viral transcription	GO:0019083	173	0.5639342929995835	0.00381581446813405	0.12229311270911969	GO:0019083	BP
positive regulation of synaptic plasticity	GO:0031915	11	0.2482219673071408	0.0038365123582121963	0.12235667218532362	GO:0031915	BP
lung epithelial cell differentiation	GO:0060487	18	0.6966253715247639	0.0038819939865619886	0.12320619749583632	GO:0060487	BP
regulation of mononuclear cell proliferation	GO:0032944	182	0.5621530520003619	0.003931703167064772	0.12372662622907055	GO:0032944	BP
regulation of coagulation	GO:0050818	70	0.5997249482155591	0.003949195033082934	0.12372662622907055	GO:0050818	BP
regulation of intrinsic apoptotic signaling pathway by p53 class mediator	GO:1902253	29	0.6546604284337061	0.0039551644053037235	0.12372662622907055	GO:1902253	BP
negative regulation of intracellular transport	GO:0032387	59	0.6084251993860091	0.003999999807132161	0.1239006976750469	GO:0032387	BP
nucleoside diphosphate phosphorylation	GO:0006165	119	0.42354358224358785	0.004033887055424584	0.1239006976750469	GO:0006165	BP
heart trabecula formation	GO:0060347	11	0.7503297963865787	0.004044508993466443	0.1239006976750469	GO:0060347	BP
roof of mouth development	GO:0060021	82	0.5919165365814971	0.004055005641441064	0.1239006976750469	GO:0060021	BP
detection of stimulus involved in sensory perception	GO:0050906	106	0.41909430963785876	0.004061978280562641	0.1239006976750469	GO:0050906	BP
dendritic shaft	GO:0043198	34	0.35760030487663186	0.004074434077720263	0.1239006976750469	GO:0043198	CC
negative regulation of signal transduction by p53 class mediator	GO:1901797	29	0.6538407071933943	0.004151141316991209	0.12564889782633576	GO:1901797	BP
regulation of AMPA receptor activity	GO:2000311	18	0.3049352516724094	0.00417436428305924	0.1257695561412042	GO:2000311	BP
axon terminus	GO:0043679	94	0.41446291670255836	0.004209266073054433	0.1262393650716967	GO:0043679	CC
demethylation	GO:0070988	53	0.38641921488652076	0.0042594485643486675	0.1266388564037454	GO:0070988	BP
regulation of heart morphogenesis	GO:2000826	33	0.6438208918063556	0.0042613258502330964	0.1266388564037454	GO:2000826	BP
cellular response to corticosteroid stimulus	GO:0071384	53	0.6134747855374776	0.0042953954853741224	0.12689152953951197	GO:0071384	BP
mitochondrial translational elongation	GO:0070125	84	0.5901936565853437	0.004318069198463628	0.12689152953951197	GO:0070125	BP
neural crest cell differentiation	GO:0014033	65	0.6024284443577965	0.004328053087689075	0.12689152953951197	GO:0014033	BP
response to nitrosative stress	GO:0051409	10	0.760271271981705	0.00437398553723806	0.1276657028681359	GO:0051409	BP
protein demethylation	GO:0006482	26	0.3386893012238452	0.004423662731795194	0.12813826519083835	GO:0006482	BP	protein dealkylation
regulation of lymphocyte proliferation	GO:0050670	181	0.561487605495714	0.0044413903907497025	0.12813826519083835	GO:0050670	BP
coreceptor activity	GO:0015026	32	0.6452992929931274	0.004461472098053202	0.12813826519083835	GO:0015026	MF
regulation of DNA damage response, signal transduction by p53 class mediator	GO:0043516	31	0.6475921112979667	0.004468572111274265	0.12813826519083835	GO:0043516	BP
Ras guanyl-nucleotide exchange factor activity	GO:0005088	123	0.425760610247732	0.0045368059174029215	0.1286747470258325	GO:0005088	MF
JAK-STAT cascade	GO:0007259	111	0.5781076784256435	0.004539091054833849	0.1286747470258325	GO:0007259	BP
postsynaptic specialization membrane	GO:0099634	84	0.41032476288683156	0.004546324038385945	0.1286747470258325	GO:0099634	CC
potassium channel activity	GO:0005267	88	0.412564108112787	0.004635400792684044	0.13063038958003567	GO:0005267	MF
histone demethylase activity	GO:0032452	20	0.3173190750532712	0.0046882561882032586	0.1315528710664073	GO:0032452	MF
histone methylation	GO:0016571	113	0.42302545391095847	0.004776507808664598	0.13345644467115017	GO:0016571	BP
positive regulation of dendrite morphogenesis	GO:0050775	32	0.35591772651868236	0.004806447338537585	0.1334694270918971	GO:0050775	BP
synapse assembly	GO:0007416	157	0.4346460430177687	0.0048178012838310975	0.1334694270918971	GO:0007416	BP
regulation of wound healing	GO:0061041	118	0.5751300540437068	0.004895515910250703	0.1350501393300384	GO:0061041	BP
heterochromatin	GO:0000792	69	0.402025219366232	0.004932310710893674	0.13549347658749092	GO:0000792	CC
positive regulation of ATPase activity	GO:0032781	46	0.6197379957707979	0.004985454350351148	0.1363803369983088	GO:0032781	BP
nucleoside phosphate catabolic process	GO:1901292	164	0.4364450834976938	0.005093898592489779	0.13785326283457502	GO:1901292	BP
nucleoside diphosphate metabolic process	GO:0009132	142	0.43176494619962985	0.005097816107737672	0.13785326283457502	GO:0009132	BP
ciliary basal body	GO:0036064	94	0.5836783158435224	0.005112732071488054	0.13785326283457502	GO:0036064	CC
regulation of axon extension	GO:0030516	73	0.4051485483881474	0.005123977676507371	0.13785326283457502	GO:0030516	BP
positive regulation of pathway-restricted SMAD protein phosphorylation	GO:0010862	28	0.6528102119786555	0.005144722565254865	0.13785326283457502	GO:0010862	BP
nBAF complex	GO:0071565	14	0.2842324119045741	0.005190325036706189	0.1385075309795309	GO:0071565	CC
sodium ion transmembrane transporter activity	GO:0015081	107	0.42170817712448977	0.005214880225782034	0.1385971012852152	GO:0015081	MF
regulation of blood coagulation	GO:0030193	67	0.5987056164046687	0.005250280147111977	0.13897300243651053	GO:0030193	BP	regulation of hemostasis
SWI/SNF superfamily-type complex	GO:0070603	65	0.39987449585105217	0.005286192259574463	0.13935937497216871	GO:0070603	CC
RAGE receptor binding	GO:0050786	11	0.7426297677086321	0.005332263290584447	0.1400093871238599	GO:0050786	MF
cilium movement	GO:0003341	38	0.6303830587295711	0.005437277701963434	0.14198456068284476	GO:0003341	BP
mesenchymal cell development	GO:0014031	61	0.6029710681048246	0.005450921494553998	0.14198456068284476	GO:0014031	BP
regulation of JAK-STAT cascade	GO:0046425	95	0.5825115742675202	0.005514380978183612	0.14203863335245234	GO:0046425	BP
regulation of transforming growth factor beta production	GO:0071634	33	0.6396026946666858	0.005531872277690156	0.14203863335245234	GO:0071634	BP
regulation of T-helper 1 type immune response	GO:0002825	24	0.6636305623536223	0.005534809227075789	0.14203863335245234	GO:0002825	BP
detoxification	GO:0098754	97	0.5816188039141532	0.00553989775235169	0.14203863335245234	GO:0098754	BP
positive regulation of biomineral tissue development	GO:0070169	40	0.6265196427159908	0.005650466710825375	0.14430762248193868	GO:0070169	BP
response to leptin	GO:0044321	19	0.683296783625731	0.005683423467062743	0.14458452384302026	GO:0044321	BP
positive regulation of action potential	GO:0045760	10	0.24773282864127436	0.00574119872777047	0.14548820652001293	GO:0045760	BP
chemosensory behavior	GO:0007635	13	0.2790478964165666	0.005813297605681576	0.14667871092761303	GO:0007635	BP
regulation of ATP biosynthetic process	GO:2001169	80	0.41073170248196017	0.005833047543771701	0.14667871092761303	GO:2001169	BP
clathrin adaptor complex	GO:0030131	23	0.3341936546725059	0.005924196687775068	0.14839999212518543	GO:0030131	CC
regulation of striated muscle tissue development	GO:0016202	118	0.573440935445473	0.00594921877556798	0.1484579860865017	GO:0016202	BP
DNA binding, bending	GO:0008301	17	0.6925572501369176	0.005990816813342459	0.14892760580088593	GO:0008301	MF
GTP metabolic process	GO:0046039	27	0.652704662969982	0.006039593653733102	0.1489722836100517	GO:0046039	BP
internal protein amino acid acetylation	GO:0006475	148	0.4344848316386226	0.006056349147743004	0.1489722836100517	GO:0006475	BP
inner ear development	GO:0048839	162	0.5626152265016766	0.006088801286248084	0.1489722836100517	GO:0048839	BP
peptidase regulator activity	GO:0061134	150	0.565001727666587	0.006119206281536906	0.1489722836100517	GO:0061134	MF
glycosyl compound metabolic process	GO:1901657	120	0.5725784212340572	0.006125530120727939	0.1489722836100517	GO:1901657	BP
cyclic nucleotide biosynthetic process	GO:0009190	16	0.3020660749506903	0.006129327667651255	0.1489722836100517	GO:0009190	BP	cyclic purine nucleotide metabolic process
developmental cell growth	GO:0048588	194	0.4427986428082946	0.006169487921347471	0.14914382114966007	GO:0048588	BP
modulation of excitatory postsynaptic potential	GO:0098815	40	0.3748261007035017	0.006182009105469238	0.14914382114966007	GO:0098815	BP
regulation of muscle tissue development	GO:1901861	121	0.5721684188379784	0.006205418135413585	0.14915817562255151	GO:1901861	BP
regulation of systemic arterial blood pressure by renin-angiotensin	GO:0003081	21	0.6722403878678543	0.006298347088856554	0.1508373379741544	GO:0003081	BP
intrinsic component of postsynaptic density membrane	GO:0099146	49	0.38732730871180937	0.006395933838544715	0.15210886234683577	GO:0099146	CC
nucleosome disassembly	GO:0006337	16	0.30312130177514796	0.0064074082028227515	0.15210886234683577	GO:0006337	BP
intrinsic component of postsynaptic specialization membrane	GO:0098948	72	0.40703502654727	0.006435700633619879	0.15210886234683577	GO:0098948	CC
positive regulation of epithelial to mesenchymal transition	GO:0010718	45	0.6174003198200573	0.006465912918544014	0.15210886234683577	GO:0010718	BP
positive regulation of animal organ morphogenesis	GO:0110110	71	0.5935213499698667	0.006488260702754173	0.15210886234683577	GO:0110110	BP
positive regulation of tyrosine phosphorylation of STAT protein	GO:0042531	51	0.610247580044676	0.006493479083306026	0.15210886234683577	GO:0042531	BP
cytosolic part	GO:0044445	193	0.5569716025030326	0.006514298173312024	0.15210886234683577	GO:0044445	CC
negative regulation of cell-cell adhesion	GO:0022408	146	0.5652685947029051	0.006606339762776374	0.15370907248765814	GO:0022408	BP
regulation of regulated secretory pathway	GO:1903305	129	0.4306916762624823	0.006669783743885171	0.15463491531035903	GO:1903305	BP
regulation of nucleotide biosynthetic process	GO:0030808	98	0.42066292092950897	0.006727317160637065	0.15541766641782734	GO:0030808	BP
regulation of muscle organ development	GO:0048634	119	0.5719586275490152	0.006802966697749805	0.1566119586967895	GO:0048634	BP
tyrosine phosphorylation of STAT protein	GO:0007260	63	0.5985313563710776	0.006885994591783342	0.15757822648812267	GO:0007260	BP
regulation of osteoblast differentiation	GO:0045667	105	0.576439430054558	0.006893143587580771	0.15757822648812267	GO:0045667	BP
regulation of tyrosine phosphorylation of STAT protein	GO:0042509	61	0.6000493231052789	0.006928797570218688	0.1578413885508355	GO:0042509	BP
humoral immune response	GO:0006959	155	0.5628419828313811	0.007070344399371531	0.16050663778851065	GO:0006959	BP
nucleobase-containing small molecule biosynthetic process	GO:0034404	197	0.4442839161782427	0.007193578557543306	0.1624828960602036	GO:0034404	BP
glutamate receptor signaling pathway	GO:0007215	84	0.41507835782841734	0.007207103067827936	0.1624828960602036	GO:0007215	BP
cyclosporin A binding	GO:0016018	13	0.7151637603601636	0.007234035199850811	0.1625296293354797	GO:0016018	MF
regulation of neurotransmitter receptor activity	GO:0099601	62	0.40144419270547305	0.007328274098828823	0.16381202752883234	GO:0099601	BP
lung cell differentiation	GO:0060479	19	0.6776897262094631	0.0073422284561302596	0.16381202752883234	GO:0060479	BP
negative regulation of mononuclear cell proliferation	GO:0032945	60	0.6000897263346793	0.007379613981293776	0.16381202752883234	GO:0032945	BP	negative regulation of lymphocyte proliferation
kinesin binding	GO:0019894	36	0.3709425347908161	0.007395858393511894	0.16381202752883234	GO:0019894	MF
regulation of epithelial cell apoptotic process	GO:1904035	66	0.5953951395139514	0.007416390356153927	0.16381202752883234	GO:1904035	BP
carbohydrate phosphorylation	GO:0046835	19	0.322904206539075	0.007541216090886685	0.16600831919938433	GO:0046835	BP
intrinsic component of presynaptic membrane	GO:0098889	80	0.41358833558004915	0.007612387997344922	0.1666110156587653	GO:0098889	CC
phosphorus-oxygen lyase activity	GO:0016849	14	0.2940364439536168	0.0076309183201329605	0.1666110156587653	GO:0016849	MF
nuclear cyclin-dependent protein kinase holoenzyme complex	GO:0019908	11	0.7322770289647261	0.007645045074583907	0.1666110156587653	GO:0019908	CC
pyruvate metabolic process	GO:0006090	135	0.43339999764020154	0.007671722592717296	0.16663695119995242	GO:0006090	BP
integral component of presynaptic membrane	GO:0099056	72	0.4091130218101452	0.007726104740086235	0.166971314260401	GO:0099056	CC
regulation of extent of cell growth	GO:0061387	86	0.41680949789212474	0.007738193365081295	0.166971314260401	GO:0061387	BP
translational termination	GO:0006415	98	0.5778842149104539	0.007804296082702824	0.16705160461795923	GO:0006415	BP
viral gene expression	GO:0019080	187	0.5565756925698215	0.007811581845143649	0.16705160461795923	GO:0019080	BP
positive regulation of excitatory postsynaptic potential	GO:2000463	27	0.3520682716829274	0.007818566994967196	0.16705160461795923	GO:2000463	BP
integral component of postsynaptic density membrane	GO:0099061	46	0.3866900476215036	0.007878633023659294	0.1677866537742165	GO:0099061	CC
integral component of postsynaptic specialization membrane	GO:0099060	69	0.4074792345548031	0.007932821420773494	0.16839216379551006	GO:0099060	CC
MHC protein complex	GO:0042611	22	0.6634447721352765	0.007972629320321181	0.1686894838066663	GO:0042611	CC
molting cycle	GO:0042303	96	0.5784049556702395	0.008026575152923095	0.16928305919293934	GO:0042303	BP	hair cycle
endocardial cushion formation	GO:0003272	23	0.6594054172787304	0.008152011191289749	0.1702971844896042	GO:0003272	BP
cholesterol metabolic process	GO:0008203	128	0.43220667834116056	0.008207905158116447	0.1702971844896042	GO:0008203	BP
STAT cascade	GO:0097696	115	0.5714770715787144	0.008215544727004582	0.1702971844896042	GO:0097696	BP
protein K48-linked ubiquitination	GO:0070936	54	0.6040433881693674	0.008223601023097266	0.1702971844896042	GO:0070936	BP
dioxygenase activity	GO:0051213	77	0.4128169278002796	0.008242670382694705	0.1702971844896042	GO:0051213	MF
regulation of STAT cascade	GO:1904892	98	0.5772813532623404	0.00829480516838187	0.1702971844896042	GO:1904892	BP
cytokine secretion	GO:0050663	194	0.5551146708199659	0.008321726015037658	0.1702971844896042	GO:0050663	BP
regulation of purine nucleotide biosynthetic process	GO:1900371	97	0.42236934950205385	0.008332274243600234	0.1702971844896042	GO:1900371	BP
histone-lysine N-methyltransferase activity	GO:0018024	33	0.3672895809094261	0.008355890108278351	0.1702971844896042	GO:0018024	MF
positive regulation of bone mineralization	GO:0030501	36	0.6270622064181922	0.008362722020948076	0.1702971844896042	GO:0030501	BP
postsynaptic density membrane	GO:0098839	57	0.3989651983369854	0.008380564480719036	0.1702971844896042	GO:0098839	CC
negative regulation of ryanodine-sensitive calcium-release channel activity	GO:0060315	11	0.7295526240321193	0.008387227501629329	0.1702971844896042	GO:0060315	BP
positive regulation of autophagy of mitochondrion	GO:1903599	18	0.32079135870661163	0.008493033955321303	0.1719116284826337	GO:1903599	BP
memory	GO:0007613	103	0.42486603052375355	0.008523146449856732	0.17198867743568924	GO:0007613	BP
extracellular matrix structural constituent	GO:0005201	141	0.5642773586505043	0.008560201003534561	0.17220490511110448	GO:0005201	MF
internal peptidyl-lysine acetylation	GO:0018393	143	0.43624927829581955	0.008644186538595583	0.17309609342483276	GO:0018393	BP
epithelial to mesenchymal transition	GO:0001837	124	0.5683722345004967	0.008680185822132262	0.17309609342483276	GO:0001837	BP
regulation of pathway-restricted SMAD protein phosphorylation	GO:0060393	41	0.6185076641280247	0.00868392759916567	0.17309609342483276	GO:0060393	BP
cytoskeletal anchoring at plasma membrane	GO:0007016	10	0.26050784638435454	0.008733215764366623	0.17354943667911543	GO:0007016	BP
nitric-oxide synthase biosynthetic process	GO:0051767	17	0.6835160448904195	0.008812567655070831	0.1745956585722821	GO:0051767	BP	regulation of nitric-oxide synthase biosynthetic process
development of primary sexual characteristics	GO:0045137	194	0.5546300184209159	0.008909012701149865	0.1759731874323801	GO:0045137	BP
regulation of neurotransmitter transport	GO:0051588	122	0.43141465666895784	0.009015376908867867	0.17724797869019027	GO:0051588	BP
neuronal stem cell population maintenance	GO:0097150	22	0.6608435766617154	0.009027772545707153	0.17724797869019027	GO:0097150	BP
extrinsic component of organelle membrane	GO:0031312	38	0.37778434072219197	0.009166602913096839	0.1791013010094535	GO:0031312	CC
translational elongation	GO:0006414	117	0.5698585739940917	0.00917695561917512	0.1791013010094535	GO:0006414	BP
endothelial cell apoptotic process	GO:0072577	46	0.6110543779118744	0.009205370121042823	0.17912116027195824	GO:0072577	BP
gonad development	GO:0008406	188	0.5552029215116032	0.009257709200429646	0.1796050526777716	GO:0008406	BP
regulation of signal transduction by p53 class mediator	GO:1901796	171	0.5577975823477758	0.009312559999116366	0.17997594078108664	GO:1901796	BP
HOPS complex	GO:0030897	12	0.28332281725688147	0.009356257211333093	0.17997594078108664	GO:0030897	CC
positive regulation of stem cell differentiation	GO:2000738	17	0.6820726081185197	0.009359409584822492	0.17997594078108664	GO:2000738	BP
synaptic vesicle priming	GO:0016082	12	0.283612009359308	0.009451215626953478	0.18093459224291233	GO:0016082	BP
T cell proliferation	GO:0042098	160	0.5595752533716384	0.009491172495469215	0.18093459224291233	GO:0042098	BP
ion antiporter activity	GO:0099516	34	0.37145685484433166	0.009518750800573473	0.18093459224291233	GO:0099516	MF
TORC1 signaling	GO:0038202	34	0.37146150235396364	0.009521345600164101	0.18093459224291233	GO:0038202	BP
positive regulation of autophagy of mitochondrion in response to mitochondrial depolarization	GO:1904925	11	0.27434040722684255	0.00955962509782492	0.18093459224291233	GO:1904925	BP
positive regulation of endothelial cell apoptotic process	GO:2000353	15	0.6932313032502366	0.009575308797192974	0.18093459224291233	GO:2000353	BP
retinoic acid receptor binding	GO:0042974	22	0.34070637705494444	0.009714209694957504	0.18286583195766304	GO:0042974	MF
ATPase dependent transmembrane transport complex	GO:0098533	19	0.3286566321105795	0.00973345205280923	0.18286583195766304	GO:0098533	CC
response to interferon-gamma	GO:0034341	161	0.5590825497067906	0.009871236132403394	0.1847495929180958	GO:0034341	BP
negative regulation of intrinsic apoptotic signaling pathway by p53 class mediator	GO:1902254	21	0.6626451685646635	0.009890235166921618	0.1847495929180958	GO:1902254	BP
postsynaptic specialization, intracellular component	GO:0099091	21	0.3374375164430413	0.009927854023402124	0.18492395898861277	GO:0099091	CC
motile cilium	GO:0031514	124	0.5671099679909235	0.009996549896206386	0.18532225403037325	GO:0031514	CC
positive regulation of axonogenesis	GO:0050772	68	0.4096210931492933	0.010032879945010733	0.18532225403037325	GO:0050772	BP
protein-containing complex scaffold activity	GO:0032947	28	0.3593963290125337	0.010043271406574048	0.18532225403037325	GO:0032947	MF
dystrophin-associated glycoprotein complex	GO:0016010	16	0.6858284023668639	0.010077615013530553	0.18532225403037325	GO:0016010	CC	glycoprotein complex
negative regulation of intracellular protein transport	GO:0090317	38	0.6206641237567958	0.01009096396983984	0.18532225403037325	GO:0090317	BP
secondary alcohol metabolic process	GO:1902652	132	0.4350652797583286	0.010146953617432345	0.18582852311140804	GO:1902652	BP
negative regulation of smooth muscle contraction	GO:0045986	11	0.7232363062804703	0.010361196584748539	0.1889740928192173	GO:0045986	BP
regulation of vasculogenesis	GO:2001212	13	0.7053223633914595	0.010376521768445855	0.1889740928192173	GO:2001212	BP
regulation of carbohydrate metabolic process	GO:0006109	174	0.4435765060666918	0.010455045017816158	0.1898752342402279	GO:0006109	BP
calcium ion transmembrane transporter activity	GO:0015085	101	0.42631036733538324	0.010616570096144445	0.19197467576524271	GO:0015085	MF
sodium channel activity	GO:0005272	36	0.3769085561262566	0.010629371769198204	0.19197467576524271	GO:0005272	MF
PERK-mediated unfolded protein response	GO:0036499	19	0.6691960725677831	0.010687322721694434	0.19213827627434926	GO:0036499	BP
BMP signaling pathway	GO:0030509	116	0.5687303763625146	0.010697205959599746	0.19213827627434926	GO:0030509	BP
response to BMP	GO:0071772	127	0.5654695204646697	0.01099381334763644	0.1969247990872522	GO:0071772	BP	cellular response to BMP stimulus
apical junction assembly	GO:0043297	58	0.5965588210406789	0.011039345449217815	0.19720011078411495	GO:0043297	BP
negative regulation of calcium ion transport into cytosol	GO:0010523	17	0.6778676122492551	0.011128985801474244	0.19825969801100435	GO:0010523	BP
neurotransmitter receptor complex	GO:0098878	38	0.38110579142870216	0.01124602892729492	0.19980037262677766	GO:0098878	CC
regulation of systemic arterial blood pressure mediated by a chemical signal	GO:0003044	35	0.6237741556799711	0.011309345811491426	0.20038076670875593	GO:0003044	BP
electron transport chain	GO:0022900	150	0.5598772027748984	0.0115630356817864	0.20406811939988712	GO:0022900	BP
multicellular organismal signaling	GO:0035637	182	0.44558686976146406	0.011586460679910234	0.20406811939988712	GO:0035637	BP
positive regulation of vascular endothelial growth factor production	GO:0010575	25	0.6458550450023686	0.011613780165129357	0.20406811939988712	GO:0010575	BP
long-term memory	GO:0007616	32	0.3710897385259499	0.011642307821376246	0.20406811939988712	GO:0007616	BP
pattern recognition receptor signaling pathway	GO:0002221	169	0.556357142789637	0.011706028475622892	0.2044647926877052	GO:0002221	BP
regulation of helicase activity	GO:0051095	12	0.7101309251518259	0.011727485050151339	0.2044647926877052	GO:0051095	BP
artery morphogenesis	GO:0048844	59	0.5947673919343931	0.01188262048851406	0.20661854455825782	GO:0048844	BP
negative regulation of wound healing	GO:0061045	64	0.5909719747366754	0.011916471200867055	0.20665752973811355	GO:0061045	BP
nucleoside metabolic process	GO:0009116	106	0.5707348520625782	0.012001633648011899	0.20726669922954163	GO:0009116	BP
external side of plasma membrane	GO:0009897	180	0.5543859181697883	0.012089163769440076	0.20726669922954163	GO:0009897	CC
histone mRNA metabolic process	GO:0008334	22	0.654554065399436	0.012110748546004654	0.20726669922954163	GO:0008334	BP
regulation of cytokine secretion	GO:0050707	167	0.5564057130070743	0.012131931160125722	0.20726669922954163	GO:0050707	BP
retinoid X receptor binding	GO:0046965	14	0.30643798104553804	0.01216467247339563	0.20726669922954163	GO:0046965	MF
mononuclear cell migration	GO:0071674	58	0.5951981264176746	0.012223109388117602	0.20726669922954163	GO:0071674	BP
T cell mediated immunity	GO:0002456	83	0.5796128677145129	0.01227298612853751	0.20726669922954163	GO:0002456	BP
transcription by RNA polymerase III	GO:0006383	48	0.39546422262648634	0.012280106657158509	0.20726669922954163	GO:0006383	BP
ionotropic glutamate receptor complex	GO:0008328	36	0.37937354580973703	0.012297382132391108	0.20726669922954163	GO:0008328	CC
negative regulation of regulated secretory pathway	GO:1903306	21	0.6578080956139362	0.01231720091300446	0.20726669922954163	GO:1903306	BP
regulation of transcription by RNA polymerase III	GO:0006359	21	0.34219942120494606	0.012321350603873786	0.20726669922954163	GO:0006359	BP
multi-organism behavior	GO:0051705	63	0.40875404115822234	0.012332019883801115	0.20726669922954163	GO:0051705	BP
T-helper 1 type immune response	GO:0042088	40	0.6141273417121176	0.012548181405414048	0.21035900007332578	GO:0042088	BP
tau-protein kinase activity	GO:0050321	21	0.3426955312511745	0.01259798325186481	0.21049537408459842	GO:0050321	MF
axoneme assembly	GO:0035082	37	0.6185417280723113	0.01262895339546313	0.21049537408459842	GO:0035082	BP
positive regulation of interleukin-10 production	GO:0032733	30	0.6314930363583708	0.012708639866046856	0.21049537408459842	GO:0032733	BP
voltage-gated calcium channel activity	GO:0005245	36	0.3799442468940691	0.01271515001391925	0.21049537408459842	GO:0005245	MF
protein refolding	GO:0042026	17	0.674572306435593	0.012717294702266195	0.21049537408459842	GO:0042026	BP
vasculogenesis	GO:0001570	70	0.5861500673480706	0.012779479466790774	0.21096232848671337	GO:0001570	BP
oxidoreductase activity, acting on paired donors, with incorporation or reduction of molecular oxygen, 2-oxoglutarate as one donor, and incorporation of one atom each of oxygen into both donors	GO:0016706	36	0.3800715571359586	0.012810040441912697	0.21096232848671337	GO:0016706	MF
spectrin binding	GO:0030507	25	0.3562829622611716	0.012894356024693715	0.21181733590313442	GO:0030507	MF
endothelium development	GO:0003158	106	0.569952249233514	0.012980546081425662	0.21228983636185356	GO:0003158	BP
extracellular ligand-gated ion channel activity	GO:0005230	58	0.4056889864258087	0.013054184930162062	0.21228983636185356	GO:0005230	MF
Set1C/COMPASS complex	GO:0048188	11	0.2838471465443074	0.013057698131840227	0.21228983636185356	GO:0048188	CC
cardiac ventricle development	GO:0003231	116	0.5668355384931788	0.013062207026882312	0.21228983636185356	GO:0003231	BP
histone exchange	GO:0043486	33	0.6248653384851837	0.013085470182598194	0.21228983636185356	GO:0043486	BP
acid secretion	GO:0046717	99	0.4278241435960623	0.013216599317367987	0.21388645132908884	GO:0046717	BP
bicellular tight junction assembly	GO:0070830	50	0.6012767977216993	0.01329543273621466	0.2146309610601764	GO:0070830	BP
transforming growth factor beta production	GO:0071604	34	0.6224316699896361	0.013527823455246085	0.217844605296549	GO:0071604	BP
MKS complex	GO:0036038	13	0.6976045724270996	0.013637184191306122	0.21906611853257846	GO:0036038	CC
tight junction organization	GO:0120193	54	0.596994715693774	0.013750803258024056	0.21974308675297388	GO:0120193	BP
epithelial cell apoptotic process	GO:1904019	89	0.5756567978330531	0.013751571142104086	0.21974308675297388	GO:1904019	BP
stem cell development	GO:0048864	61	0.5912568306010929	0.013780156862759144	0.21974308675297388	GO:0048864	BP
transforming growth factor beta binding	GO:0050431	20	0.6589614079393892	0.013872391158907663	0.22067565303391312	GO:0050431	MF
diacylglycerol metabolic process	GO:0046339	13	0.3030628466028371	0.01395773063414126	0.22122530296078977	GO:0046339	BP
sensory perception of chemical stimulus	GO:0007606	97	0.4276770643523589	0.013974617638850745	0.22122530296078977	GO:0007606	BP
phosphatidylinositol 3-kinase binding	GO:0043548	26	0.36075192079929547	0.014011552077151546	0.22127422096719035	GO:0043548	MF
axon extension	GO:0048675	98	0.4281087484624597	0.014060712919091754	0.22151552063860697	GO:0048675	BP
nucleoside diphosphate kinase activity	GO:0004550	14	0.6894826401018718	0.014108557032515973	0.2217349660543015	GO:0004550	MF
clathrin vesicle coat	GO:0030125	22	0.3489153911839207	0.014183586974050439	0.22237959625022008	GO:0030125	CC
metanephric nephron tubule development	GO:0072234	19	0.662488370547581	0.014224029984867636	0.22240998675777335	GO:0072234	BP
regulation of generation of precursor metabolites and energy	GO:0043467	127	0.43690133289212774	0.014253561402800097	0.22240998675777335	GO:0043467	BP
protein-lysine N-methyltransferase activity	GO:0016279	38	0.38513229648055175	0.014321002117328325	0.2227328818739296	GO:0016279	MF
acute inflammatory response	GO:0002526	136	0.5609412701759318	0.014342389609807946	0.2227328818739296	GO:0002526	BP
vascular smooth muscle contraction	GO:0014829	21	0.6542000225504566	0.014457235286400676	0.22377544355710197	GO:0014829	BP
postsynapse organization	GO:0099173	150	0.4420503415463945	0.014528827258238336	0.22377544355710197	GO:0099173	BP
skin epidermis development	GO:0098773	79	0.5795936761051359	0.014569489083261191	0.22377544355710197	GO:0098773	BP
potassium channel complex	GO:0034705	76	0.41889354778146315	0.014610021820806505	0.22377544355710197	GO:0034705	CC
trabecula morphogenesis	GO:0061383	45	0.6052524294023582	0.014630895159411404	0.22377544355710197	GO:0061383	BP
transition metal ion homeostasis	GO:0055076	98	0.5714601730472225	0.014647326641125542	0.22377544355710197	GO:0055076	BP
clathrin coat of coated pit	GO:0030132	15	0.31796045019459346	0.014657135433770679	0.22377544355710197	GO:0030132	CC
cellular response to mechanical stimulus	GO:0071260	72	0.5832540877512745	0.014683338220556248	0.22377544355710197	GO:0071260	BP
ligase activity	GO:0016874	125	0.4367359541620245	0.014768727833797044	0.22455335483108158	GO:0016874	MF
tight junction assembly	GO:0120192	51	0.5983572226358898	0.01517336621795471	0.2299423081621923	GO:0120192	BP
prostate gland morphogenesis	GO:0060512	23	0.646246619348993	0.015211479126792618	0.2299423081621923	GO:0060512	BP	prostate gland epithelium morphogenesis
organellar ribosome	GO:0000313	80	0.5785772341606534	0.015231393103850615	0.2299423081621923	GO:0000313	CC	mitochondrial ribosome
positive regulation of cell morphogenesis involved in differentiation	GO:0010770	126	0.43729369184999906	0.015263836301987068	0.2299423081621923	GO:0010770	BP
cellular response to interferon-gamma	GO:0071346	144	0.5586450501669279	0.015356862380375348	0.230173141334136	GO:0071346	BP
regulation of neuronal synaptic plasticity	GO:0048168	45	0.3955277909571757	0.01538060229734409	0.230173141334136	GO:0048168	BP
dendrite morphogenesis	GO:0048813	125	0.4371351265319115	0.015409112779447674	0.230173141334136	GO:0048813	BP
semi-lunar valve development	GO:1905314	34	0.6200916488899423	0.015419981019325723	0.230173141334136	GO:1905314	BP
14-3-3 protein binding	GO:0071889	28	0.368006904254239	0.015662699180128112	0.2329408249103296	GO:0071889	MF
beta-catenin binding	GO:0008013	77	0.42026175821958284	0.015676653863650202	0.2329408249103296	GO:0008013	MF
positive regulation of ruffle assembly	GO:1900029	12	0.298643426137708	0.015735136397431605	0.23327964119366856	GO:1900029	BP
ER to Golgi transport vesicle membrane	GO:0012507	49	0.5996839172308696	0.01584697045813276	0.2335252530650187	GO:0012507	CC
opioid receptor signaling pathway	GO:0038003	11	0.28993404072268425	0.01585259078268673	0.2335252530650187	GO:0038003	BP
regulation of systemic arterial blood pressure by circulatory renin-angiotensin	GO:0001991	13	0.6932360115038771	0.015858857809860554	0.2335252530650187	GO:0001991	BP
hair follicle development	GO:0001942	78	0.5789620802306127	0.016030099456239285	0.23412323943377017	GO:0001942	BP
negative regulation of activated T cell proliferation	GO:0046007	11	0.7096644680240894	0.01605419557700313	0.23412323943377017	GO:0046007	BP
negative regulation of vascular smooth muscle cell proliferation	GO:1904706	16	0.6738264299802761	0.016085847522773047	0.23412323943377017	GO:1904706	BP
determination of bilateral symmetry	GO:0009855	109	0.5668407904695655	0.01608983384496748	0.23412323943377017	GO:0009855	BP
determination of left/right symmetry	GO:0007368	100	0.5697569692637598	0.016092777271141535	0.23412323943377017	GO:0007368	BP
positive regulation of toll-like receptor signaling pathway	GO:0034123	22	0.6482179120114238	0.016126329850473613	0.23412323943377017	GO:0034123	BP
regulation of systemic arterial blood pressure by hormone	GO:0001990	29	0.6290938403803942	0.016157373777563554	0.23412323943377017	GO:0001990	BP
neural crest cell development	GO:0014032	57	0.5921573365105022	0.016185944359752846	0.23412323943377017	GO:0014032	BP
bleb assembly	GO:0032060	11	0.7092558072841985	0.016261711672680555	0.2342558224351279	GO:0032060	BP
postsynaptic density assembly	GO:0097107	15	0.3207846849689702	0.016266770172154797	0.2342558224351279	GO:0097107	BP
positive regulation of transcription of nucleolar large rRNA by RNA polymerase I	GO:1901838	10	0.2808926740793313	0.016434663093999716	0.23530943999059914	GO:1901838	BP
tRNA aminoacylation	GO:0043039	44	0.3954135727481185	0.016443129764010054	0.23530943999059914	GO:0043039	BP
establishment of spindle localization	GO:0051293	34	0.3812050062973755	0.01656573230628705	0.23530943999059914	GO:0051293	BP
negative regulation of ion transmembrane transport	GO:0034766	83	0.576175577946303	0.01657160837828458	0.23530943999059914	GO:0034766	BP
oxidoreductase activity, acting on NAD(P)H, quinone or similar compound as acceptor	GO:0016655	48	0.6000191146616046	0.016584099981651976	0.23530943999059914	GO:0016655	MF
histone binding	GO:0042393	158	0.44463578178924096	0.01659455027524215	0.23530943999059914	GO:0042393	MF
retina homeostasis	GO:0001895	55	0.593424271202049	0.0166297160266098	0.23530943999059914	GO:0001895	BP
negative regulation of cation transmembrane transport	GO:1904063	72	0.5817065976349596	0.016632118893607516	0.23530943999059914	GO:1904063	BP
lysine N-methyltransferase activity	GO:0016278	39	0.38919558679280464	0.016699229367389413	0.23530943999059914	GO:0016278	MF
positive regulation of extrinsic apoptotic signaling pathway via death domain receptors	GO:1902043	14	0.6847552936138563	0.0166998440127926	0.23530943999059914	GO:1902043	BP
inhibitory postsynaptic potential	GO:0060080	15	0.32164720732092145	0.016788379290865733	0.2360482232337208	GO:0060080	BP
mitochondrial gene expression	GO:0140053	138	0.5590631952405857	0.016834286529870426	0.23612674963408697	GO:0140053	BP
negative regulation of autophagy	GO:0010507	72	0.4184684030254202	0.016866196402434783	0.23612674963408697	GO:0010507	BP
H4 histone acetyltransferase activity	GO:0010485	16	0.3274950690335306	0.016909807699700817	0.2362314588475298	GO:0010485	MF
ventricular septum development	GO:0003281	67	0.5843181904167376	0.017106842227871753	0.23847448717660027	GO:0003281	BP
negative regulation of release of sequestered calcium ion into cytosol	GO:0051280	13	0.6907544262016576	0.01725775696098202	0.23974636193420168	GO:0051280	BP
regulation of cell size	GO:0008361	149	0.44336666384839557	0.017288123988483207	0.23974636193420168	GO:0008361	BP
spliceosomal complex	GO:0005681	150	0.5564245275496372	0.017331638177987527	0.23974636193420168	GO:0005681	CC
ectodermal placode development	GO:0071696	13	0.6905238632640431	0.017393064631891306	0.23974636193420168	GO:0071696	BP
mRNA binding	GO:0003729	150	0.5563883794487414	0.017403460525976487	0.23974636193420168	GO:0003729	MF
calcium channel activity	GO:0005262	86	0.4257280702563582	0.017418097570930834	0.23974636193420168	GO:0005262	MF
negative regulation of T cell proliferation	GO:0042130	49	0.5981212608441573	0.01756781842198668	0.24034573123992603	GO:0042130	BP
regulation of glutamate receptor signaling pathway	GO:1900449	54	0.406534016805442	0.017592923555748305	0.24034573123992603	GO:1900449	BP
copper ion binding	GO:0005507	47	0.600101301096475	0.017655987011178296	0.24034573123992603	GO:0005507	MF
endocrine process	GO:0050886	68	0.5832677046101654	0.0176868061267977	0.24034573123992603	GO:0050886	BP
ferric iron transport	GO:0015682	34	0.382427301330582	0.01771355835426061	0.24034573123992603	GO:0015682	BP	transferrin transport, trivalent inorganic cation transport
tissue remodeling	GO:0048771	142	0.5577600594402338	0.017748341458456822	0.24034573123992603	GO:0048771	BP
regulation of T-helper 1 cell differentiation	GO:0045625	10	0.7165207791183661	0.017749869659410705	0.24034573123992603	GO:0045625	BP
miRNA mediated inhibition of translation	GO:0035278	14	0.31709845727357755	0.01782482014768316	0.24034573123992603	GO:0035278	BP	negative regulation of translation, ncRNA-mediated, regulation of translation, ncRNA-mediated
Rho guanyl-nucleotide exchange factor activity	GO:0005089	72	0.4191838145301177	0.017853453186012034	0.24034573123992603	GO:0005089	MF
protein kinase C signaling	GO:0070528	25	0.3631075319753671	0.017856038064391885	0.24034573123992603	GO:0070528	BP
positive regulation of dendrite development	GO:1900006	64	0.4143180288271165	0.017866017953900894	0.24034573123992603	GO:1900006	BP
metanephric nephron epithelium development	GO:0072243	20	0.6529042695919817	0.017943026851315047	0.24088605657884554	GO:0072243	BP
inhibitory synapse	GO:0060077	17	0.33427860650335567	0.018017281564480833	0.24122817040948424	GO:0060077	CC
NuRD complex	GO:0016581	14	0.31749850685718795	0.01807612989159753	0.24122817040948424	GO:0016581	CC	CHD-type complex
protein methyltransferase activity	GO:0008276	59	0.41098206330975406	0.018128152748946268	0.24122817040948424	GO:0008276	MF
response to amino acid	GO:0043200	97	0.5695241884124169	0.018137531584405394	0.24122817040948424	GO:0043200	BP
FAD binding	GO:0071949	24	0.3606878766348254	0.018184112883505507	0.24122817040948424	GO:0071949	MF
cellular detoxification	GO:1990748	91	0.571722483865341	0.018202161928334102	0.24122817040948424	GO:1990748	BP
inorganic anion transmembrane transporter activity	GO:0015103	104	0.43288939748580646	0.01822678436559884	0.24122817040948424	GO:0015103	MF
clathrin binding	GO:0030276	34	0.3829896499960496	0.018264656774669055	0.24124106261168946	GO:0030276	MF
positive regulation of chromatin organization	GO:1905269	91	0.4283542647828362	0.018326584125247243	0.24157098187674692	GO:1905269	BP
secondary active transmembrane transporter activity	GO:0015291	156	0.44516328638785757	0.018380236628343743	0.24179071846300076	GO:0015291	MF
positive regulation of fat cell differentiation	GO:0045600	55	0.5918832196609974	0.018508211668126343	0.24298531704058238	GO:0045600	BP
axis specification	GO:0009798	70	0.5814560766070155	0.018562996903157283	0.2432161798654155	GO:0009798	BP
regulation of protein localization to centrosome	GO:1904779	10	0.2853166154088794	0.018739335894145885	0.24443269076110802	GO:1904779	BP
metanephros development	GO:0001656	82	0.5751669829332127	0.018765415230198434	0.24443269076110802	GO:0001656	BP
synapse maturation	GO:0060074	23	0.3584588349967738	0.01881351256018485	0.24443269076110802	GO:0060074	BP
iron ion homeostasis	GO:0055072	68	0.5824521997660667	0.01883005978512826	0.24443269076110802	GO:0055072	BP
appendage development	GO:0048736	149	0.5558745434133259	0.018842777017986916	0.24443269076110802	GO:0048736	BP	limb development
response to zinc ion	GO:0010043	40	0.6073096988380365	0.018914304062939404	0.2448746929970254	GO:0010043	BP
histone demethylation	GO:0016577	24	0.36183258335306967	0.019158089258196297	0.2475406868974059	GO:0016577	BP
heart valve development	GO:0003170	56	0.5904714794505059	0.019283831535032568	0.24867394590935488	GO:0003170	BP
regulation of stem cell differentiation	GO:2000736	107	0.5655616685778113	0.01932312977725565	0.24869020173956188	GO:2000736	BP
CENP-A containing nucleosome assembly	GO:0034080	23	0.6408444420038165	0.019405839238008562	0.24884189409918475	GO:0034080	BP	CENP-A containing chromatin organization
mRNA 3'-UTR binding	GO:0003730	63	0.5852313578794415	0.01941103793064916	0.24884189409918475	GO:0003730	MF
cytokine production involved in immune response	GO:0002367	95	0.5693937925155855	0.0195898477770821	0.25064270991499565	GO:0002367	BP
purine nucleoside metabolic process	GO:0042278	64	0.5843504989308624	0.019722848607770255	0.25132049947454277	GO:0042278	BP
positive regulation of membrane potential	GO:0045838	11	0.29697447662747345	0.019730089004966162	0.25132049947454277	GO:0045838	BP
pituitary gland development	GO:0021983	37	0.6107522885616768	0.01979680412815154	0.25132049947454277	GO:0021983	BP
regulation of endothelial cell apoptotic process	GO:2000351	40	0.6065073907201012	0.01982379112313731	0.25132049947454277	GO:2000351	BP
specification of symmetry	GO:0009799	110	0.5643986964470233	0.01983502259542124	0.25132049947454277	GO:0009799	BP
Hsp90 protein binding	GO:0051879	37	0.3893737265003268	0.019937310157608277	0.2519239305041718	GO:0051879	MF
intracellular ligand-gated ion channel activity	GO:0005217	24	0.36273716481145235	0.019959711838660292	0.2519239305041718	GO:0005217	MF
positive regulation of CREB transcription factor activity	GO:0032793	16	0.3321153846153846	0.020088816966863796	0.2530649042954827	GO:0032793	BP
myeloid leukocyte migration	GO:0097529	144	0.5561616101237126	0.02027558085167995	0.2537163146382613	GO:0097529	BP
regulation of intrinsic apoptotic signaling pathway	GO:2001242	144	0.5561538614808321	0.020292863584448092	0.2537163146382613	GO:2001242	BP
segmentation	GO:0035282	79	0.5756071171919851	0.02031114795617391	0.2537163146382613	GO:0035282	BP
ectodermal placode formation	GO:0060788	12	0.6934432263322554	0.020335999941837976	0.2537163146382613	GO:0060788	BP	ectodermal placode morphogenesis
poly(A) binding	GO:0008143	15	0.6730409172188914	0.020336092259891213	0.2537163146382613	GO:0008143	MF
ciliary plasm	GO:0097014	85	0.5728709951377029	0.02037336573647708	0.2537163146382613	GO:0097014	CC
transforming growth factor beta receptor signaling pathway	GO:0007179	165	0.5524407414396237	0.020441445049187646	0.2540801667900928	GO:0007179	BP
extrinsic apoptotic signaling pathway	GO:0097191	194	0.5484000696249575	0.02048994698652155	0.25419975976826925	GO:0097191	BP
regulation of epithelial to mesenchymal transition	GO:0010717	78	0.5759025588170121	0.020617423663385745	0.2552968104379091	GO:0010717	BP
organelle disassembly	GO:1903008	74	0.42212030529380135	0.020674327561593552	0.25551749262324885	GO:1903008	BP
negative regulation of DNA binding	GO:0043392	45	0.5996151615794191	0.0208534059004595	0.25708127168571376	GO:0043392	BP
regulation of cardiac muscle tissue development	GO:0055024	74	0.5777543811545556	0.02087949759331814	0.25708127168571376	GO:0055024	BP
regulation of adaptive immune response	GO:0002819	138	0.557038158209193	0.020979519228878647	0.2575983335289707	GO:0002819	BP
heart trabecula morphogenesis	GO:0061384	30	0.6217913276992338	0.021000292409137564	0.2575983335289707	GO:0061384	BP
phosphatidylinositol-3-phosphate binding	GO:0032266	35	0.3873035940039733	0.021094538243338498	0.2581383482519237	GO:0032266	MF
Ino80 complex	GO:0031011	15	0.32802671715577997	0.021123281785680514	0.2581383482519237	GO:0031011	CC	DNA helicase complex
actin filament capping	GO:0051693	25	0.3669856308226749	0.021364055056305377	0.260593641712919	GO:0051693	BP
regulation of exocytosis	GO:0017157	173	0.4491686884181576	0.021442932762007504	0.2610687046517785	GO:0017157	BP
collagen binding	GO:0005518	51	0.5930240134028295	0.021644525417943955	0.26269288386601913	GO:0005518	MF
cellular iron ion homeostasis	GO:0006879	53	0.5912507054197136	0.021656693851909502	0.26269288386601913	GO:0006879	BP
reciprocal meiotic recombination	GO:0007131	26	0.6300616477876644	0.021740286126030413	0.26321850128145713	GO:0007131	BP
T cell activation involved in immune response	GO:0002286	82	0.5732887271770648	0.021938385781713855	0.2651260004451852	GO:0002286	BP
negative regulation of potassium ion transmembrane transporter activity	GO:1901017	16	0.6653303747534517	0.02206099971486616	0.2660951875329368	GO:1901017	BP
molting cycle process	GO:0022404	80	0.5740811593053683	0.02213930302356059	0.2660951875329368	GO:0022404	BP	hair cycle process
protein peptidyl-prolyl isomerization	GO:0000413	28	0.6249619250685349	0.022140682474444423	0.2660951875329368	GO:0000413	BP
N-acyltransferase activity	GO:0016410	73	0.4225372755163856	0.022255557707739262	0.2665130820238253	GO:0016410	MF
histone acetylation	GO:0016573	139	0.44371787464865586	0.02225995335221743	0.2665130820238253	GO:0016573	BP
regulation of centrosome duplication	GO:0010824	38	0.607182819135882	0.02229774485577125	0.2665130820238253	GO:0010824	BP
nephron development	GO:0072006	130	0.5581353762867973	0.022355624745710755	0.2667172893931695	GO:0072006	BP
tRNA aminoacylation for protein translation	GO:0006418	42	0.39816059240519674	0.022466223624445922	0.2668059839642744	GO:0006418	BP
receptor clustering	GO:0043113	47	0.4037185243021667	0.022476913128497974	0.2668059839642744	GO:0043113	BP
chemokine activity	GO:0008009	21	0.6438493629495997	0.02251721789860315	0.2668059839642744	GO:0008009	MF
regulation of polysaccharide metabolic process	GO:0032881	37	0.3915672429185943	0.022526292925708086	0.2668059839642744	GO:0032881	BP
intestinal epithelial cell differentiation	GO:0060575	13	0.6826543861565159	0.02260436124134406	0.26724649872677664	GO:0060575	BP
cardiac muscle tissue development	GO:0048738	181	0.5492591562109429	0.02265638938971252	0.26737811160639074	GO:0048738	BP
negative regulation of endothelial cell proliferation	GO:0001937	29	0.6222582911671632	0.022727981025154376	0.2677397116080348	GO:0001937	BP
mitotic chromosome condensation	GO:0007076	14	0.3242937152773865	0.02284414998008411	0.2686241952694063	GO:0007076	BP
endoplasmic reticulum tubular network organization	GO:0071786	15	0.6695908278110866	0.022976219217053874	0.2696921386734259	GO:0071786	BP
cartilage development	GO:0051216	153	0.5533583136024655	0.02306216198404411	0.27021579758365666	GO:0051216	BP
negative regulation of transporter activity	GO:0032410	68	0.5797132684968149	0.023155954162287908	0.27061949417779285	GO:0032410	BP
Rho GTPase binding	GO:0017048	144	0.44507706578819195	0.02320679912731212	0.27061949417779285	GO:0017048	MF
regulation of synapse organization	GO:0050807	200	0.45329677367704746	0.023220791715163933	0.27061949417779285	GO:0050807	BP
striatum development	GO:0021756	19	0.6501154638490165	0.023520299969522134	0.27355128825074937	GO:0021756	BP
histone H4 acetylation	GO:0043967	59	0.41470008909307543	0.023556037822754956	0.27355128825074937	GO:0043967	BP
positive regulation of epithelial cell proliferation	GO:0050679	160	0.5519102625488788	0.023814421492600425	0.27523169307840417	GO:0050679	BP
otic vesicle development	GO:0071599	15	0.668565267697486	0.023816336727824974	0.27523169307840417	GO:0071599	BP
non-recombinational repair	GO:0000726	63	0.4175993383310456	0.023827032469008375	0.27523169307840417	GO:0000726	BP
histone acetyltransferase activity	GO:0004402	46	0.40369969226537383	0.023924990092887358	0.2758669276698754	GO:0004402	MF
purine ribonucleoside metabolic process	GO:0046128	61	0.5836467946471451	0.0239734887904695	0.2758669276698754	GO:0046128	BP
regulation of keratinocyte differentiation	GO:0045616	31	0.6171686286500535	0.024008608419112745	0.2758669276698754	GO:0045616	BP
response to cadmium ion	GO:0046686	53	0.5896189091299973	0.024116323109154174	0.27661845699587717	GO:0046686	BP
pulmonary valve development	GO:0003177	20	0.6455804593165496	0.024232323585379436	0.27746222697234807	GO:0003177	BP
epithelial cell development	GO:0002064	180	0.5488086039840496	0.024311171578541305	0.2778783912246557	GO:0002064	BP
response to bronchodilator	GO:0097366	50	0.5920544260738866	0.024429305949276586	0.27860616136565214	GO:0097366	BP
vesicle coat	GO:0030120	46	0.4040624409029175	0.024460069841524063	0.27860616136565214	GO:0030120	CC
cytokine receptor binding	GO:0005126	170	0.5500739933382506	0.0246808283353149	0.28042997771413736	GO:0005126	MF
positive regulation of epithelial cell apoptotic process	GO:1904037	27	0.6248800917152149	0.02474666735046961	0.28042997771413736	GO:1904037	BP
toll-like receptor signaling pathway	GO:0002224	132	0.5567135242865795	0.02474886771811827	0.28042997771413736	GO:0002224	BP
cyclase activity	GO:0009975	14	0.3269757378379292	0.02500738468997657	0.2827819850147967	GO:0009975	MF
transcription coactivator binding	GO:0001223	20	0.6447241733091311	0.02507981670909758	0.2827819850147967	GO:0001223	MF
positive regulation of cell-substrate adhesion	GO:0010811	99	0.5652490598488057	0.025086196284579698	0.2827819850147967	GO:0010811	BP
negative regulation of protein polymerization	GO:0032272	51	0.4094812608587739	0.025437131103439734	0.28576721035760605	GO:0032272	BP
spliceosomal complex assembly	GO:0000245	42	0.5997104984771994	0.025438439343549515	0.28576721035760605	GO:0000245	BP
regulation of fatty acid transport	GO:2000191	23	0.36548784338490686	0.025579198582739427	0.2868555751868789	GO:2000191	BP
cellular response to ionizing radiation	GO:0071479	67	0.5788855153888353	0.025696128789582395	0.28767344182583854	GO:0071479	BP
COPII-coated ER to Golgi transport vesicle	GO:0030134	62	0.5819593408923139	0.025748762779493096	0.28776993342277923	GO:0030134	CC
negative regulation of transmembrane transport	GO:0034763	101	0.5642927358661204	0.02579740559121964	0.28782156613548465	GO:0034763	BP
regulation of cysteine-type endopeptidase activity	GO:2000116	200	0.5458542150348251	0.0258458506361469	0.2878708202029445	GO:2000116	BP
microtubule plus-end	GO:0035371	16	0.33915680473372783	0.025935149069764265	0.2883741575138074	GO:0035371	CC
RNA destabilization	GO:0050779	29	0.619485944912554	0.025992744403104208	0.28847319387512516	GO:0050779	BP
neuron projection guidance	GO:0097485	195	0.45362905873469256	0.026032301068572017	0.28847319387512516	GO:0097485	BP
negative regulation of viral release from host cell	GO:1902187	14	0.32845197714646324	0.026272109795099436	0.29063799296169224	GO:1902187	BP
positive regulation of sequestering of calcium ion	GO:0051284	14	0.6714916778417607	0.0263214576288399	0.29069204388066766	GO:0051284	BP
Arp2/3 complex-mediated actin nucleation	GO:0034314	27	0.6234792119978475	0.026408825473362756	0.29109207994236075	GO:0034314	BP
regulation of acute inflammatory response	GO:0002673	84	0.5701462150657043	0.026446726137314514	0.29109207994236075	GO:0002673	BP
nucleotide-binding domain, leucine rich repeat containing receptor signaling pathway	GO:0035872	31	0.615086887835703	0.026630544691090104	0.29262269107621364	GO:0035872	BP
retrograde transport, endosome to Golgi	GO:0042147	59	0.4165315958394607	0.0267136921207712	0.29271389570571404	GO:0042147	BP
cysteine-type endopeptidase activity	GO:0004197	50	0.5906289059409857	0.026728387234064132	0.29271389570571404	GO:0004197	MF
cell proliferation involved in heart morphogenesis	GO:0061323	12	0.6846425848515919	0.026791889765423946	0.29274358732359507	GO:0061323	BP
clathrin coat of endocytic vesicle	GO:0030128	11	0.30719099512474907	0.026820649863388415	0.29274358732359507	GO:0030128	CC
positive regulation of histone acetylation	GO:0035066	27	0.3769477784796799	0.026934266145593914	0.29337096799769613	GO:0035066	BP
regulation of synapse assembly	GO:0051963	94	0.43389087911846624	0.02696787270826176	0.29337096799769613	GO:0051963	BP
positive regulation of mRNA catabolic process	GO:0061014	44	0.5962984394430587	0.02718696524658546	0.2952630876780328	GO:0061014	BP
protein-cofactor linkage	GO:0018065	10	0.701529847803801	0.027338603351018995	0.29641756004803016	GO:0018065	BP
catalytic activity, acting on a glycoprotein	GO:0140103	19	0.3538593168527379	0.027460742586505247	0.2972488990572372	GO:0140103	MF
sodium ion transmembrane transport	GO:0035725	103	0.43708293612964727	0.027604095823424393	0.29830674131165075	GO:0035725	BP
tertiary granule	GO:0070820	147	0.5527037345550465	0.02776423566705523	0.29916557666575627	GO:0070820	CC
ARF protein signal transduction	GO:0032011	17	0.3458261006785545	0.027775084893868776	0.29916557666575627	GO:0032011	BP	regulation of ARF protein signal transduction
postsynaptic specialization assembly	GO:0098698	18	0.35025031343977137	0.027865000150021267	0.29919667566997316	GO:0098698	BP
response to insecticide	GO:0017085	16	0.3411834319526627	0.027869497626646318	0.29919667566997316	GO:0017085	BP
regulation of carbohydrate biosynthetic process	GO:0043255	81	0.42927325951380935	0.02795682711189563	0.2995096807584397	GO:0043255	BP
Sertoli cell development	GO:0060009	14	0.6696379269543268	0.027990274540135616	0.2995096807584397	GO:0060009	BP
regulation of nucleotide catabolic process	GO:0030811	69	0.42350026064451535	0.028150404356363123	0.2995779709053931	GO:0030811	BP
detection of temperature stimulus involved in sensory perception	GO:0050961	15	0.3362890501735563	0.028164118463251134	0.2995779709053931	GO:0050961	BP	detection of temperature stimulus involved in sensory perception of pain
regulation of plasma lipoprotein particle levels	GO:0097006	74	0.42612498366639606	0.028171059802085965	0.2995779709053931	GO:0097006	BP
cardiac left ventricle morphogenesis	GO:0003214	13	0.6758224422682539	0.028179940670972282	0.2995779709053931	GO:0003214	BP
middle ear morphogenesis	GO:0042474	17	0.6537051304662626	0.028252814353289784	0.2995969121904016	GO:0042474	BP
calyx of Held	GO:0044305	22	0.36488493746367295	0.02828284037517476	0.2995969121904016	GO:0044305	CC
regulation of chromatin organization	GO:1902275	149	0.4478445042108181	0.02835785537111296	0.2995969121904016	GO:1902275	BP
antigen processing and presentation of peptide antigen via MHC class I	GO:0002474	91	0.5665811965811965	0.028365018147118167	0.2995969121904016	GO:0002474	BP
response to interleukin-12	GO:0070671	46	0.5934172297006894	0.028472046743423806	0.29986963576778397	GO:0070671	BP
regulation of mononuclear cell migration	GO:0071675	43	0.5966031949163761	0.02848257017616914	0.29986963576778397	GO:0071675	BP
regulation of extrinsic apoptotic signaling pathway	GO:2001236	138	0.5540664105929988	0.028663437104201578	0.3008974098265785	GO:2001236	BP
metanephric epithelium development	GO:0072207	24	0.6290558143206758	0.028672237124802442	0.3008974098265785	GO:0072207	BP
voltage-gated calcium channel complex	GO:0005891	34	0.39157360028628657	0.02873809800012067	0.3010367133653773	GO:0005891	CC
centrosome duplication	GO:0051298	57	0.5837575575792417	0.02885108217095595	0.3010367133653773	GO:0051298	BP
ciliary tip	GO:0097542	43	0.5963788741302973	0.02885307478585359	0.3010367133653773	GO:0097542	CC
hyaluronan biosynthetic process	GO:0030213	13	0.3250998094822042	0.029016693390799916	0.3010367133653773	GO:0030213	BP
DNA replication-independent nucleosome assembly	GO:0006336	34	0.608217261780275	0.02904744143279376	0.3010367133653773	GO:0006336	BP	DNA replication-independent nucleosome organization
T cell cytokine production	GO:0002369	38	0.6023659876792273	0.029068516669207962	0.3010367133653773	GO:0002369	BP
negative regulation of secretion by cell	GO:1903531	171	0.5485095192720887	0.02907397076610892	0.3010367133653773	GO:1903531	BP
anion:anion antiporter activity	GO:0015301	17	0.34710245152187436	0.029092446634093206	0.3010367133653773	GO:0015301	MF
cell redox homeostasis	GO:0045454	62	0.5802007157106404	0.029099908664257948	0.3010367133653773	GO:0045454	BP
brown fat cell differentiation	GO:0050873	35	0.6065491240744085	0.029221519848959116	0.30139419650194754	GO:0050873	BP
cellular oxidant detoxification	GO:0098869	84	0.5689082406977227	0.029226662677001334	0.30139419650194754	GO:0098869	BP
ATPase activity, coupled to transmembrane movement of substances	GO:0042626	56	0.415755554299282	0.029336278372333383	0.30204817007608764	GO:0042626	MF
otic vesicle morphogenesis	GO:0071600	10	0.698722498225692	0.029562052491550007	0.30245773363352313	GO:0071600	BP
endolysosome membrane	GO:0036020	13	0.32577329595786764	0.02964117452268466	0.30245773363352313	GO:0036020	CC
negative regulation of macroautophagy	GO:0016242	29	0.38334359119603045	0.029735318984702924	0.30245773363352313	GO:0016242	BP
sensory perception of pain	GO:0019233	89	0.433254753570416	0.029743410229464206	0.30245773363352313	GO:0019233	BP
ribosomal small subunit binding	GO:0043024	12	0.6812182874569498	0.029745258092315027	0.30245773363352313	GO:0043024	MF
ubiquitin-specific protease binding	GO:1990381	13	0.32603419612411566	0.02988617813065564	0.30245773363352313	GO:1990381	MF
INO80-type complex	GO:0097346	22	0.3662842012356575	0.02995945676384036	0.30245773363352313	GO:0097346	CC
regulation of removal of superoxide radicals	GO:2000121	10	0.6981310622190678	0.030049816163422748	0.30245773363352313	GO:2000121	BP
replicative senescence	GO:0090399	13	0.6736806339267295	0.030155962223187997	0.30245773363352313	GO:0090399	BP
activation of protein kinase A activity	GO:0034199	16	0.3434714003944773	0.03020157026677406	0.30245773363352313	GO:0034199	BP
positive regulation of ATP biosynthetic process	GO:2001171	28	0.381649011179928	0.030242191948807617	0.30245773363352313	GO:2001171	BP
negative regulation of secretion	GO:0051048	189	0.5458436703037567	0.030248284570472014	0.30245773363352313	GO:0051048	BP
defense response to virus	GO:0051607	198	0.5448052929842732	0.030250072522708296	0.30245773363352313	GO:0051607	BP
embryonic digit morphogenesis	GO:0042733	52	0.5869165647233532	0.030263984292063967	0.30245773363352313	GO:0042733	BP
protein-DNA complex disassembly	GO:0032986	18	0.3525167240940933	0.0303190271105184	0.30245773363352313	GO:0032986	BP
fructose metabolic process	GO:0006000	12	0.31941924967794516	0.03032498059239166	0.30245773363352313	GO:0006000	BP
regulation of defense response to virus by virus	GO:0050690	30	0.38573045836295183	0.030354177067724645	0.30245773363352313	GO:0050690	BP
flavin adenine dinucleotide binding	GO:0050660	65	0.42227272173415054	0.030377257494810347	0.30245773363352313	GO:0050660	MF
vascular endothelial growth factor production	GO:0010573	30	0.614251112339731	0.030380907357324488	0.30245773363352313	GO:0010573	BP
SMN-Sm protein complex	GO:0034719	16	0.6562968441814596	0.030446888414355572	0.30245773363352313	GO:0034719	CC
interleukin-13 secretion	GO:0072611	11	0.31155721250358476	0.03046604644565979	0.30245773363352313	GO:0072611	BP
activation of adenylate cyclase activity	GO:0007190	31	0.3876828211792285	0.03049981523946357	0.30245773363352313	GO:0007190	BP
microtubule polymerization	GO:0046785	62	0.42048894122334923	0.030513053330895667	0.30245773363352313	GO:0046785	BP
aortic valve development	GO:0003176	29	0.6161035735488756	0.03051830904449242	0.30245773363352313	GO:0003176	BP
peptidyl-prolyl cis-trans isomerase activity	GO:0003755	26	0.6225940660208327	0.030532594707574988	0.30245773363352313	GO:0003755	MF
low-density lipoprotein particle receptor catabolic process	GO:0032802	13	0.3268229640685864	0.030637502213589213	0.30280807458829023	GO:0032802	BP
beta-catenin destruction complex disassembly	GO:1904886	20	0.3604451108831189	0.030760658638082732	0.30280807458829023	GO:1904886	BP
response to X-ray	GO:0010165	28	0.6179335747566025	0.03082990874165804	0.30280807458829023	GO:0010165	BP
positive regulation of interleukin-8 secretion	GO:2000484	14	0.6665840273160617	0.030938485554043146	0.30280807458829023	GO:2000484	BP
regulation of adaptive immune response based on somatic recombination of immune receptors built from immunoglobulin superfamily domains	GO:0002822	123	0.5564118188922182	0.031033264552578602	0.30280807458829023	GO:0002822	BP
voltage-gated potassium channel complex	GO:0008076	72	0.42644359035317114	0.03109419985457073	0.30280807458829023	GO:0008076	CC
intrinsic apoptotic signaling pathway by p53 class mediator	GO:0072332	72	0.573550906481408	0.031106800285905463	0.30280807458829023	GO:0072332	BP
pyridine-containing compound metabolic process	GO:0072524	168	0.45167796017233053	0.031150081537526065	0.30280807458829023	GO:0072524	BP
regulation of ATPase activity	GO:0043462	65	0.5773568582534209	0.031176090716303017	0.30280807458829023	GO:0043462	BP
regulation of dendrite development	GO:0050773	131	0.4453766956775417	0.031206767962097405	0.30280807458829023	GO:0050773	BP
ARF guanyl-nucleotide exchange factor activity	GO:0005086	15	0.33933417481855477	0.031227323451431158	0.30280807458829023	GO:0005086	MF
regulation of humoral immune response	GO:0002920	63	0.5785417640818338	0.031234481860580997	0.30280807458829023	GO:0002920	BP
appendage morphogenesis	GO:0035107	126	0.555655985699758	0.03129628317379426	0.30280807458829023	GO:0035107	BP	limb morphogenesis
axoneme	GO:0005930	84	0.5680290994798808	0.03135033020994327	0.30280807458829023	GO:0005930	CC
antigen processing and presentation of exogenous peptide antigen via MHC class I, TAP-dependent	GO:0002479	71	0.5739425459253141	0.03138436077910318	0.30280807458829023	GO:0002479	BP
negative regulation of microtubule polymerization	GO:0031115	12	0.32056287299208663	0.031389236862348346	0.30280807458829023	GO:0031115	BP
mRNA destabilization	GO:0061157	28	0.6175218014237204	0.03141926463656969	0.30280807458829023	GO:0061157	BP
regulation of glycolytic process	GO:0006110	68	0.4244889114641341	0.031465134121925024	0.30280807458829023	GO:0006110	BP
amino acid activation	GO:0043038	45	0.40726624141142564	0.03147550609178819	0.30280807458829023	GO:0043038	BP
lymphocyte activation involved in immune response	GO:0002285	141	0.5525822949337402	0.03149426288162088	0.30280807458829023	GO:0002285	BP
Wnt-activated receptor activity	GO:0042813	15	0.660255601136005	0.03166107585148646	0.30302469543224486	GO:0042813	MF
vocalization behavior	GO:0071625	14	0.3341597268393829	0.03169560493167955	0.30302469543224486	GO:0071625	BP
regulation of ryanodine-sensitive calcium-release channel activity	GO:0060314	24	0.6267071919160022	0.031702185939990135	0.30302469543224486	GO:0060314	BP
negative regulation of RNA splicing	GO:0033119	24	0.6267071919160022	0.031702185939990135	0.30302469543224486	GO:0033119	BP
replisome	GO:0030894	20	0.6387380632941362	0.03175258739654337	0.3030633816037965	GO:0030894	CC
negative regulation of supramolecular fiber organization	GO:1902904	101	0.4381089816686196	0.03187522788894578	0.30379043722729954	GO:1902904	BP
oligosaccharyltransferase complex	GO:0008250	13	0.6716055674881988	0.03218281853909006	0.30627549870243204	GO:0008250	CC
sterol metabolic process	GO:0016125	137	0.4469561567023161	0.032436164731287014	0.308237856123771	GO:0016125	BP
establishment of protein localization to postsynaptic membrane	GO:1903540	13	0.32874634436394967	0.03253788509538009	0.30875572242902033	GO:1903540	BP
cardiac ventricle morphogenesis	GO:0003208	64	0.577310772550883	0.0325989186062405	0.3088865649965223	GO:0003208	BP
histone lysine demethylation	GO:0070076	23	0.37132933375434163	0.03271308166482589	0.309519722032752	GO:0070076	BP
mitochondrial translation	GO:0032543	118	0.5569568634429171	0.032909139494293214	0.3109247890371229	GO:0032543	BP
lysosomal transport	GO:0007041	87	0.43377125305960157	0.03296821493099246	0.31101854705112253	GO:0007041	BP
intrinsic apoptotic signaling pathway in response to DNA damage by p53 class mediator	GO:0042771	43	0.5940161510965977	0.03301420490264286	0.31101854705112253	GO:0042771	BP
atrioventricular valve development	GO:0003171	23	0.6283068601474444	0.03320887839364617	0.3123022780528656	GO:0003171	BP
chemokine production	GO:0032602	77	0.5702589783769425	0.03324600573949135	0.3123022780528656	GO:0032602	BP
filopodium	GO:0030175	92	0.5642373273241148	0.033458919494296586	0.31345373692289014	GO:0030175	CC
subpallium development	GO:0021544	25	0.622899099952629	0.03346447053719445	0.31345373692289014	GO:0021544	BP
removal of superoxide radicals	GO:0019430	19	0.6408451289207868	0.03358601367075409	0.31414214217366276	GO:0019430	BP
establishment or maintenance of transmembrane electrochemical gradient	GO:0010248	13	0.3298142148118485	0.0336359378571195	0.31415965958549613	GO:0010248	BP
transcription factor TFIID complex	GO:0005669	32	0.6084529781183348	0.03380023296888429	0.31524382760423036	GO:0005669	CC
respiratory electron transport chain	GO:0022904	89	0.5651162915107109	0.03396853289879816	0.31555509919838837	GO:0022904	BP
antigen processing and presentation of exogenous peptide antigen via MHC class I	GO:0042590	74	0.5713601768527662	0.03399110389553613	0.31555509919838837	GO:0042590	BP
alpha-beta T cell activation	GO:0046631	124	0.5552355503533319	0.03399265009122648	0.31555509919838837	GO:0046631	BP
cytokine receptor activity	GO:0004896	62	0.5779082449763601	0.034026666401784	0.31555509919838837	GO:0004896	MF
columnar/cuboidal epithelial cell differentiation	GO:0002065	90	0.5646976871324145	0.034129988508178014	0.3160649644000961	GO:0002065	BP
positive regulation of T cell activation	GO:0050870	178	0.5461304512969433	0.0342676894691434	0.3161092836475023	GO:0050870	BP
cis-trans isomerase activity	GO:0016859	28	0.6156152344851705	0.034275645644954986	0.3161092836475023	GO:0016859	MF
embryonic pattern specification	GO:0009880	52	0.5849020431265862	0.03431075358779403	0.3161092836475023	GO:0009880	BP
negative regulation of immune effector process	GO:0002698	106	0.5595872594658211	0.03432817243648312	0.3161092836475023	GO:0002698	BP
actin filament binding	GO:0051015	133	0.44679065077888225	0.03447696103032284	0.31641192786628014	GO:0051015	MF
negative regulation of peptidase activity	GO:0010466	170	0.5471321121692028	0.03448230271396415	0.31641192786628014	GO:0010466	BP
N-methyltransferase activity	GO:0008170	64	0.42353315316385526	0.03454423072052535	0.31641192786628014	GO:0008170	MF
glutathione derivative metabolic process	GO:1901685	19	0.6400850611376927	0.03455462167276293	0.31641192786628014	GO:1901685	BP	glutathione derivative biosynthetic process
glutamate secretion	GO:0014047	41	0.4045811240721103	0.03460360233054353	0.3164172755763547	GO:0014047	BP
metanephric tubule development	GO:0072170	22	0.6300777129571825	0.03472354848689584	0.3167151948689671	GO:0072170	BP
positive regulation of interleukin-6 production	GO:0032755	70	0.5730573760286144	0.034733067409154085	0.3167151948689671	GO:0032755	BP
negative regulation of ion transmembrane transporter activity	GO:0032413	60	0.578852294619059	0.03479631860345108	0.31685004321638327	GO:0032413	BP
regulation of Rho protein signal transduction	GO:0035023	118	0.44369020513421953	0.03494843016308177	0.31779254020337777	GO:0035023	BP
peptidase inhibitor activity	GO:0030414	120	0.5558116564579854	0.03505078745079068	0.3182806227128743	GO:0030414	MF
regulation of protein activation cascade	GO:2000257	47	0.5888673123910424	0.03516379061542637	0.31885612252576	GO:2000257	BP
tolerance induction	GO:0002507	20	0.6360508247178597	0.035211703955888456	0.31885612252576	GO:0002507	BP
postsynaptic specialization organization	GO:0099084	31	0.39074810171737245	0.03533557742516003	0.3191012720830675	GO:0099084	BP
calmodulin-dependent protein kinase activity	GO:0004683	13	0.33146456004951036	0.0353952154091438	0.3191012720830675	GO:0004683	MF
monocyte chemotaxis	GO:0002548	37	0.5999812045331249	0.0354171887070978	0.3191012720830675	GO:0002548	BP
regulation of odontogenesis	GO:0042481	20	0.6358693078683608	0.03545653478790049	0.3191012720830675	GO:0042481	BP
regulation of cilium movement	GO:0003352	11	0.6831158589045024	0.035482811992106164	0.3191012720830675	GO:0003352	BP
nucleotide-binding oligomerization domain containing signaling pathway	GO:0070423	30	0.6107047889845457	0.03591539518543744	0.3221527193252292	GO:0070423	BP
nitrogen cycle metabolic process	GO:0071941	13	0.3319438882619195	0.03592066876538576	0.3221527193252292	GO:0071941	BP
protein serine/threonine phosphatase complex	GO:0008287	34	0.603860221500309	0.03617493836773193	0.3234737576617394	GO:0008287	CC	phosphatase complex
error-prone translesion synthesis	GO:0042276	18	0.6426260553933559	0.036209715371224006	0.3234737576617394	GO:0042276	BP
methionine biosynthetic process	GO:0009086	11	0.6823917407513622	0.036216395015049446	0.3234737576617394	GO:0009086	BP
protein K11-linked ubiquitination	GO:0070979	27	0.6163373575723544	0.0364622288924313	0.3245801830035185	GO:0070979	BP
plasma lipoprotein particle clearance	GO:0034381	49	0.41357283302499925	0.0364746951927297	0.3245801830035185	GO:0034381	BP
phagophore assembly site	GO:0000407	22	0.3712210908516852	0.03657436839742099	0.3245801830035185	GO:0000407	CC
negative regulation of neuron projection regeneration	GO:0070571	14	0.33869550028735956	0.03666517112235614	0.3245801830035185	GO:0070571	BP
myoblast differentiation	GO:0045445	76	0.5693962909652251	0.036677175038608574	0.3245801830035185	GO:0045445	BP
intermediate filament cytoskeleton	GO:0045111	114	0.4432666702934485	0.03672343817708327	0.3245801830035185	GO:0045111	CC
protein activation cascade	GO:0072376	73	0.5707784269916645	0.03673309423450661	0.3245801830035185	GO:0072376	BP
negative regulation of DNA damage response, signal transduction by p53 class mediator	GO:0043518	14	0.6612425201996868	0.03673743276576991	0.3245801830035185	GO:0043518	BP
positive regulation of transcription by RNA polymerase I	GO:0045943	22	0.37137895650801167	0.036804957720207344	0.3247379400468497	GO:0045943	BP
clathrin-sculpted vesicle	GO:0060198	11	0.31827502150846	0.036903266050590654	0.32516651406841196	GO:0060198	CC
NAD biosynthetic process	GO:0009435	51	0.41550012410027304	0.0369690532813109	0.32530776628965097	GO:0009435	BP
homologous recombination	GO:0035825	27	0.6158167801408484	0.037308236045440465	0.32772731918281517	GO:0035825	BP
atrioventricular valve morphogenesis	GO:0003181	22	0.6282550821977769	0.03734427237552727	0.32772731918281517	GO:0003181	BP
amino acid import across plasma membrane	GO:0089718	19	0.6379169989367358	0.03744963051174214	0.3279173858935131	GO:0089718	BP
growth factor binding	GO:0019838	110	0.5575203589828819	0.03746624155130839	0.3279173858935131	GO:0019838	MF
positive regulation of blood coagulation	GO:0030194	23	0.6253209044356887	0.03752651020952942	0.3280057804143093	GO:0030194	BP	positive regulation of hemostasis
cerebellar Purkinje cell layer development	GO:0021680	21	0.3689893637012816	0.037718910166147486	0.32924730930076407	GO:0021680	BP
chloride transmembrane transporter activity	GO:0015108	69	0.4276223479133512	0.03781092928134004	0.32928658117696125	GO:0015108	MF
peptide-lysine-N-acetyltransferase activity	GO:0061733	48	0.4133001792823433	0.0378241392572496	0.32928658117696125	GO:0061733	MF
cellular transition metal ion homeostasis	GO:0046916	79	0.5676149297233497	0.03796333844067184	0.33005891851743685	GO:0046916	BP
cardiocyte differentiation	GO:0035051	117	0.5556146926434822	0.03806450567243017	0.3302064518813061	GO:0035051	BP
cellular response to biotic stimulus	GO:0071216	183	0.5445821777887289	0.038081319167712575	0.3302064518813061	GO:0071216	BP
organ growth	GO:0035265	144	0.550151984095357	0.03818862620855797	0.33069832867755233	GO:0035265	BP
photoreceptor disc membrane	GO:0097381	18	0.35907046476761617	0.03848516857184381	0.33282543931576036	GO:0097381	CC
parallel fiber to Purkinje cell synapse	GO:0098688	16	0.35062623274161736	0.03860591412967276	0.3334286216377813	GO:0098688	CC
blood microparticle	GO:0072562	94	0.5617894500379185	0.03869202667811377	0.33373149132125046	GO:0072562	CC
regulation of keratinocyte proliferation	GO:0010837	27	0.6149423270396107	0.03876694289094287	0.3339371180777134	GO:0010837	BP
neuromuscular process controlling posture	GO:0050884	14	0.34057742368068156	0.03891402701822387	0.3346904839041172	GO:0050884	BP
positive regulation of coagulation	GO:0050820	24	0.6217566642983079	0.03899731665240306	0.3346904839041172	GO:0050820	BP
actin filament depolymerization	GO:0030042	41	0.40684469295285836	0.03912767626316246	0.3346904839041172	GO:0030042	BP
meiosis I cell cycle process	GO:0061982	73	0.5699001426533523	0.03913170193212155	0.3346904839041172	GO:0061982	BP
axon guidance	GO:0007411	193	0.45680759698753876	0.039143975671362706	0.3346904839041172	GO:0007411	BP
regulation of protein processing	GO:0070613	93	0.5619692151169242	0.03916155096155547	0.3346904839041172	GO:0070613	BP
glutathione peroxidase activity	GO:0004602	15	0.6536920164089618	0.039335545853848256	0.33495963771979115	GO:0004602	MF
poly-pyrimidine tract binding	GO:0008187	22	0.6269203998306532	0.03936854178915545	0.33495963771979115	GO:0008187	MF
regulation of polysaccharide biosynthetic process	GO:0032885	33	0.3963381643899893	0.03939320539384814	0.33495963771979115	GO:0032885	BP
Rab guanyl-nucleotide exchange factor activity	GO:0017112	32	0.39479323011296313	0.03950217546988425	0.33495963771979115	GO:0017112	MF
positive regulation of histone modification	GO:0031058	80	0.4333597652842756	0.03957500326119034	0.33495963771979115	GO:0031058	BP
response to mechanical stimulus	GO:0009612	187	0.5437699508349841	0.03959038644468243	0.33495963771979115	GO:0009612	BP
regulation of carbohydrate catabolic process	GO:0043470	76	0.4316477877213843	0.039599274456114816	0.33495963771979115	GO:0043470	BP
sensory perception of temperature stimulus	GO:0050951	21	0.37025218927349945	0.03960290608097255	0.33495963771979115	GO:0050951	BP
exploration behavior	GO:0035640	22	0.3733163986538365	0.039737247654451253	0.33518588483406436	GO:0035640	BP
lysosome organization	GO:0007040	57	0.42119149385256716	0.039746197512916255	0.33518588483406436	GO:0007040	BP	lytic vacuole organization
regulation of dendrite morphogenesis	GO:0048814	77	0.43217081000496255	0.039833831614926415	0.33518588483406436	GO:0048814	BP
negative regulation of endopeptidase activity	GO:0010951	162	0.5469212661193932	0.03983472507128602	0.33518588483406436	GO:0010951	BP
digestive system development	GO:0055123	125	0.5533197517109661	0.0399005691292688	0.33530838170586047	GO:0055123	BP
centromere complex assembly	GO:0034508	35	0.600356691349106	0.03999910687727395	0.33550514178535257	GO:0034508	BP
kidney epithelium development	GO:0072073	129	0.5524616506777547	0.040026615263471246	0.33550514178535257	GO:0072073	BP
semaphorin-plexin signaling pathway	GO:0071526	22	0.3735567849941518	0.04011453312178361	0.3358115461590541	GO:0071526	BP
leukocyte chemotaxis	GO:0030595	160	0.5471266259676003	0.04018567150863984	0.33597688020906297	GO:0030595	BP
single-stranded DNA binding	GO:0003697	82	0.5654874857099749	0.0406071491116461	0.33880654956854983	GO:0003697	MF
female gamete generation	GO:0007292	115	0.5553656377917912	0.04062776611528649	0.33880654956854983	GO:0007292	BP
sensory perception of taste	GO:0050909	36	0.4016067430528118	0.04114562186108737	0.34232497844696747	GO:0050909	BP
keratin filament	GO:0045095	29	0.39040789982516244	0.04115439477811508	0.34232497844696747	GO:0045095	CC
spermatid development	GO:0007286	100	0.5591628941307283	0.04122318201529381	0.3424614536416657	GO:0007286	BP
autophagosome maturation	GO:0097352	31	0.39407582938388624	0.0413115189469492	0.34275978537456075	GO:0097352	BP
negative regulation of protein complex disassembly	GO:0043242	53	0.4189566058637174	0.041403610026639705	0.34296132657459266	GO:0043242	BP
chemokine binding	GO:0019956	19	0.6351508506113769	0.04144072315600003	0.34296132657459266	GO:0019956	MF
negative regulation of nucleocytoplasmic transport	GO:0046823	20	0.6316983663483545	0.04149564054730058	0.34298166611662606	GO:0046823	BP
positive regulation of cytokine secretion	GO:0050715	114	0.5552602983167547	0.04189208486708105	0.3454012710786479	GO:0050715	BP
axonemal dynein complex assembly	GO:0070286	20	0.6314260910741062	0.04191847488888693	0.3454012710786479	GO:0070286	BP
peptidyl-lysine acetylation	GO:0018394	151	0.45192707838228924	0.04194686589728456	0.3454012710786479	GO:0018394	BP
endothelial cell proliferation	GO:0001935	117	0.554514878755375	0.04203823497505914	0.3455398298779882	GO:0001935	BP
regulation of short-term neuronal synaptic plasticity	GO:0048172	12	0.3305071377868917	0.042069395011146926	0.3455398298779882	GO:0048172	BP
calmodulin binding	GO:0005516	163	0.453759039873383	0.0421720815178173	0.3459486436179291	GO:0005516	MF
positive regulation of leukocyte cell-cell adhesion	GO:1903039	192	0.5426434114729178	0.04222950765387003	0.3459856153396018	GO:1903039	BP
positive regulation of nitric-oxide synthase biosynthetic process	GO:0051770	14	0.6566729397446444	0.04240977521974129	0.3468485982784165	GO:0051770	BP
cardiac chamber development	GO:0003205	155	0.5473423636700496	0.04244094197349851	0.3468485982784165	GO:0003205	BP
positive regulation of blood vessel diameter	GO:0097755	45	0.5874180680759836	0.042590124619455334	0.3476332518876392	GO:0097755	BP
negative regulation of coagulation	GO:0050819	46	0.5864063816253202	0.04273324948976708	0.34836656504251523	GO:0050819	BP
regulation of complement activation	GO:0030449	46	0.5863805938074853	0.04279522137874142	0.34843730681719975	GO:0030449	BP
vacuolar transport	GO:0007034	95	0.4398196587053534	0.0429486522208575	0.34901011886027206	GO:0007034	BP
cellular response to lipopolysaccharide	GO:0071222	155	0.547204952961278	0.043044217929222334	0.34901011886027206	GO:0071222	BP
energy coupled proton transmembrane transport, against electrochemical gradient	GO:0015988	21	0.37244334197767504	0.043061431623350264	0.34901011886027206	GO:0015988	BP	ATP hydrolysis coupled proton transport
histone acetyltransferase complex	GO:0000123	66	0.4279267926792679	0.04307910154791061	0.34901011886027206	GO:0000123	CC
ribbon synapse	GO:0097470	10	0.31538522198564783	0.04323487573229044	0.3498386355664789	GO:0097470	CC
positive regulation of sodium ion transport	GO:0010765	30	0.3933654529658005	0.0433055533598648	0.3498656352195034	GO:0010765	BP
regulation of endothelial cell proliferation	GO:0001936	102	0.5579684411694616	0.0434033501479279	0.3498656352195034	GO:0001936	BP
negative regulation of cellular protein localization	GO:1903828	104	0.5574096595388405	0.04341519401484366	0.3498656352195034	GO:1903828	BP
neuromuscular synaptic transmission	GO:0007274	18	0.36252487791192123	0.043495708787153	0.3498656352195034	GO:0007274	BP
regulation of lipid catabolic process	GO:0050994	45	0.4129650130915353	0.043505775685753485	0.3498656352195034	GO:0050994	BP
interleukin-12-mediated signaling pathway	GO:0035722	43	0.5889983525293088	0.04357816413570265	0.35001724461821127	GO:0035722	BP
regulation of cell communication by electrical coupling	GO:0010649	12	0.6680994820832348	0.043787321231538286	0.3512425228897853	GO:0010649	BP
protein hydroxylation	GO:0018126	18	0.3627484503362354	0.04383816131509098	0.3512425228897853	GO:0018126	BP
response to dexamethasone	GO:0071548	37	0.5957201867585936	0.044019469441184886	0.35225013513903086	GO:0071548	BP
cellular response to oxygen radical	GO:0071450	21	0.6268312850001879	0.04426120224523911	0.35225013513903086	GO:0071450	BP	cellular response to superoxide
maintenance of synapse structure	GO:0099558	13	0.33886077639035517	0.044274774494030625	0.35225013513903086	GO:0099558	BP
regulation of DNA-templated transcription, initiation	GO:2000142	28	0.6098560485554089	0.04428671183980587	0.35225013513903086	GO:2000142	BP
endoplasmic reticulum unfolded protein response	GO:0030968	103	0.4425604906506736	0.04431650385769223	0.35225013513903086	GO:0030968	BP
nucleolar large rRNA transcription by RNA polymerase I	GO:0042790	12	0.33236716880931727	0.0443757491543555	0.35225013513903086	GO:0042790	BP	regulation of transcription of nucleolar large rRNA by RNA polymerase I
channel inhibitor activity	GO:0016248	33	0.6011673058599903	0.04438021711452947	0.35225013513903086	GO:0016248	MF
transmembrane receptor protein serine/threonine kinase activity	GO:0004675	15	0.6499000736299568	0.04445053726266272	0.35225013513903086	GO:0004675	MF
ER-nucleus signaling pathway	GO:0006984	43	0.5886306135357369	0.04445375411789055	0.35225013513903086	GO:0006984	BP
cardiac septum development	GO:0003279	101	0.557949496299908	0.04450479952594985	0.35225013513903086	GO:0003279	BP
regulation of purine nucleotide metabolic process	GO:1900542	113	0.4452021157886294	0.0445608457147325	0.35225013513903086	GO:1900542	BP
regulation of vascular endothelial growth factor production	GO:0010574	29	0.6077810881322883	0.0446191651913136	0.35225013513903086	GO:0010574	BP
cerebellum development	GO:0021549	90	0.438683878704512	0.04466432579233047	0.35225013513903086	GO:0021549	BP
purinergic receptor activity	GO:0035586	16	0.35507889546351085	0.04478094512473153	0.3523575042692399	GO:0035586	MF
paranode region of axon	GO:0033270	12	0.33268922365065595	0.044785727446885644	0.3523575042692399	GO:0033270	CC
respiratory burst involved in defense response	GO:0002679	10	0.31705701443103856	0.04516353000746179	0.3537839129788309	GO:0002679	BP
positive regulation of response to cytokine stimulus	GO:0060760	50	0.5819144055058936	0.04523847713280898	0.3537839129788309	GO:0060760	BP
NAD metabolic process	GO:0019674	63	0.4269977022590263	0.04526893246730257	0.3537839129788309	GO:0019674	BP
antioxidant activity	GO:0016209	58	0.5760160171635863	0.04541873065414991	0.3537839129788309	GO:0016209	MF
positive regulation of cardiac muscle cell proliferation	GO:0060045	23	0.6205296467648714	0.04544993667463216	0.3537839129788309	GO:0060045	BP
regulation of interleukin-8 secretion	GO:2000482	23	0.6205021897008552	0.045499122689111715	0.3537839129788309	GO:2000482	BP
cysteine-type peptidase activity	GO:0008234	127	0.5514781640833578	0.04555905278469544	0.3537839129788309	GO:0008234	MF
regulation of extrinsic apoptotic signaling pathway via death domain receptors	GO:1902041	51	0.5809893894266568	0.045560864302899406	0.3537839129788309	GO:1902041	BP
purinergic nucleotide receptor activity	GO:0001614	12	0.3333201882377685	0.04559821497057359	0.3537839129788309	GO:0001614	MF
regulation of response to wounding	GO:1903034	144	0.5483670288603739	0.04560291702939621	0.3537839129788309	GO:1903034	BP
cytochrome complex assembly	GO:0017004	22	0.6231100969438644	0.04566682007591502	0.3537839129788309	GO:0017004	BP
regulation of organ growth	GO:0046620	87	0.5620583868649617	0.045696102632051476	0.3537839129788309	GO:0046620	BP
regulation of glycogen metabolic process	GO:0070873	29	0.3927880870810843	0.04575767543257151	0.3537839129788309	GO:0070873	BP
positive regulation of nucleotide biosynthetic process	GO:0030810	34	0.4009894548006451	0.04581083307176226	0.3537839129788309	GO:0030810	BP	positive regulation of purine nucleotide biosynthetic process
negative regulation of axon regeneration	GO:0048681	12	0.33353708231458845	0.04588036089022108	0.3537839129788309	GO:0048681	BP
GABA-ergic synapse	GO:0098982	71	0.43140666502979846	0.0458827680990639	0.3537839129788309	GO:0098982	CC
regulation of carbohydrate metabolic process by regulation of transcription from RNA polymerase II promoter	GO:1900402	11	0.32614711786636075	0.0458869315090316	0.3537839129788309	GO:1900402	BP
vascular wound healing	GO:0061042	11	0.6737883567536564	0.045967577152366705	0.35398824431351417	GO:0061042	BP
regulation of ATP metabolic process	GO:1903578	97	0.44139248111930246	0.046394074469438946	0.3562391270528301	GO:1903578	BP
glutathione transferase activity	GO:0004364	17	0.639521391640134	0.0464460084405965	0.3562391270528301	GO:0004364	MF
neuron fate commitment	GO:0048663	53	0.57912196520228	0.046468585530727614	0.3562391270528301	GO:0048663	BP
DNA damage response, signal transduction by p53 class mediator	GO:0030330	101	0.5574202376552191	0.04648598049738602	0.3562391270528301	GO:0030330	BP
cellular response to topologically incorrect protein	GO:0035967	124	0.44815017313650446	0.04656883640530948	0.3562391270528301	GO:0035967	BP
metencephalon development	GO:0022037	97	0.44144405206864995	0.04658679315236613	0.3562391270528301	GO:0022037	BP
regulation of mitotic spindle assembly	GO:1901673	19	0.6318489167995747	0.046670920709818126	0.35646551355232586	GO:1901673	BP
insulin secretion	GO:0030073	175	0.4563552937953705	0.04701938623398122	0.35870798972901896	GO:0030073	BP
regulation of cofactor metabolic process	GO:0051193	103	0.44330013790294964	0.04712356994240794	0.3590837998641761	GO:0051193	BP
peptidase activator activity involved in apoptotic process	GO:0016505	15	0.6479593983380667	0.047278502787972236	0.3594980531291109	GO:0016505	MF
myosin complex	GO:0016459	61	0.4264994872993004	0.04728790542842388	0.3594980531291109	GO:0016459	CC
polyubiquitin modification-dependent protein binding	GO:0031593	34	0.40174467511583917	0.047490606311024454	0.3605529098245137	GO:0031593	MF
cellular response to interleukin-12	GO:0071349	45	0.5854253431036603	0.04753695446141493	0.3605529098245137	GO:0071349	BP
interferon-gamma-mediated signaling pathway	GO:0060333	84	0.5625729470022324	0.047709034507745066	0.36093563025273034	GO:0060333	BP
pharyngeal system development	GO:0060037	21	0.6248167775397452	0.04774207134385715	0.36093563025273034	GO:0060037	BP
protein transport within plasma membrane	GO:0099632	13	0.3414515757156552	0.047800376784454424	0.36093563025273034	GO:0099632	BP	neurotransmitter receptor transport
methylated histone binding	GO:0035064	59	0.4254449286718691	0.04780823735069815	0.36093563025273034	GO:0035064	MF	methylation-dependent protein binding
photoreceptor connecting cilium	GO:0032391	30	0.6043572124371429	0.047974486164312866	0.36095339153705425	GO:0032391	CC
positive regulation of calcium ion-dependent exocytosis	GO:0045956	21	0.3753185252001353	0.04798388648709718	0.36095339153705425	GO:0045956	BP
negative regulation of B cell activation	GO:0050869	28	0.6079917870962647	0.04801523878446018	0.36095339153705425	GO:0050869	BP
regulation of NIK/NF-kappaB signaling	GO:1901222	94	0.5590726599882782	0.04809318773770674	0.36095339153705425	GO:1901222	BP
transforming growth factor beta receptor, cytoplasmic mediator activity	GO:0005072	10	0.6804510685277186	0.048172624288394375	0.36095339153705425	GO:0005072	MF
pyridine nucleotide metabolic process	GO:0019362	163	0.45503862758463987	0.04820090168118596	0.36095339153705425	GO:0019362	BP	nicotinamide nucleotide metabolic process
SH3 domain binding	GO:0017124	120	0.4476950918781322	0.04823011281794162	0.36095339153705425	GO:0017124	MF
regulation of T cell mediated immunity	GO:0002709	57	0.5756952139728774	0.048252258214038765	0.36095339153705425	GO:0002709	BP
renal system vasculature development	GO:0061437	22	0.6216390760553678	0.04831579254807594	0.36101560191922344	GO:0061437	BP	kidney vasculature development
ER to Golgi vesicle-mediated transport	GO:0006888	162	0.45493664574729836	0.04837383802602144	0.36103670435402757	GO:0006888	BP
nucleotide-excision repair, preincision complex assembly	GO:0006294	29	0.6058693130136874	0.048540518495512996	0.361867628191179	GO:0006294	BP
germ cell development	GO:0007281	188	0.5418086893188188	0.04872940428608066	0.3628620105038672	GO:0007281	BP
cellular component maintenance	GO:0043954	46	0.41599016624546564	0.048826217255992906	0.3631692928551554	GO:0043954	BP
negative regulation of NIK/NF-kappaB signaling	GO:1901223	17	0.6379804880765625	0.04891584365264784	0.3634224838647859	GO:1901223	BP
node of Ranvier	GO:0033268	15	0.35319764384138	0.04903546343659401	0.36368825417812767	GO:0033268	CC
negative regulation of cardiac muscle cell proliferation	GO:0060044	13	0.6576504423167935	0.04907618055285885	0.36368825417812767	GO:0060044	BP
sodium channel complex	GO:0034706	12	0.33594920735073747	0.049118496243390444	0.36368825417812767	GO:0034706	CC
detection of chemical stimulus involved in sensory perception	GO:0050907	58	0.42527780279890925	0.04921760525734585	0.36400984521779095	GO:0050907	BP
regulation of fat cell differentiation	GO:0045598	110	0.5543055545519578	0.04948846475335037	0.36559952831345166	GO:0045598	BP
NADPH binding	GO:0070402	13	0.6572317885616513	0.049680678600588196	0.3663956746786986	GO:0070402	MF
clathrin-dependent endocytosis	GO:0072583	36	0.4054765354054173	0.04979220564899373	0.3663956746786986	GO:0072583	BP
methyl-CpG binding	GO:0008327	16	0.35833826429980276	0.04981217002193326	0.3663956746786986	GO:0008327	MF
DNA modification	GO:0006304	98	0.44257661771927065	0.0498203968781528	0.3663956746786986	GO:0006304	BP
protein methylation	GO:0006479	140	0.45192073483046313	0.05003380340328485	0.3675516928659285	GO:0006479	BP	protein alkylation
regulation of cholesterol metabolic process	GO:0090181	55	0.4235862902529569	0.05014210839308623	0.3679338997463499	GO:0090181	BP
response to hydrogen peroxide	GO:0042542	126	0.5505839475994669	0.05034148611807345	0.36806921942546345	GO:0042542	BP
stem cell population maintenance	GO:0019827	150	0.5464040613454536	0.050347476949045136	0.36806921942546345	GO:0019827	BP
regulation of cholesterol biosynthetic process	GO:0045540	43	0.41375417383757707	0.05049945958496824	0.36806921942546345	GO:0045540	BP	regulation of sterol biosynthetic process
vascular associated smooth muscle cell migration	GO:1904738	21	0.623302138534972	0.05050830750373074	0.36806921942546345	GO:1904738	BP	regulation of vascular associated smooth muscle cell migration
cardiac conduction	GO:0061337	137	0.45150468225441276	0.050515417530711294	0.36806921942546345	GO:0061337	BP
vasodilation	GO:0042311	23	0.6178182616932771	0.050528330221116614	0.36806921942546345	GO:0042311	BP
interaction with symbiont	GO:0051702	71	0.5671759558938416	0.05055760847755878	0.36806921942546345	GO:0051702	BP
platelet alpha granule membrane	GO:0031092	16	0.6411390532544379	0.050661521735849695	0.36806921942546345	GO:0031092	CC
phospholipid catabolic process	GO:0009395	33	0.40168392728038804	0.05072261959792808	0.36806921942546345	GO:0009395	BP
dopaminergic synapse	GO:0098691	14	0.34919257598124837	0.050760884583195415	0.36806921942546345	GO:0098691	CC
cardiac muscle tissue growth	GO:0055017	75	0.5653075459733672	0.050779815833858676	0.36806921942546345	GO:0055017	BP
ATPase activator activity	GO:0001671	20	0.6260673979954227	0.051011764118223266	0.36891183843557873	GO:0001671	MF
humoral immune response mediated by circulating immunoglobulin	GO:0002455	40	0.589196506205043	0.05105502679438545	0.36891183843557873	GO:0002455	BP
regulation of cardiac muscle tissue growth	GO:0055021	55	0.5761086649975539	0.051065343191220365	0.36891183843557873	GO:0055021	BP
growth involved in symbiotic interaction	GO:0044110	13	0.34375720509180047	0.05113353281614552	0.3689428848064792	GO:0044110	BP	growth of symbiont involved in interaction with host, growth of symbiont in host
modification by host of symbiont morphology or physiology	GO:0051851	67	0.5689352666326164	0.05124860690797259	0.3689428848064792	GO:0051851	BP
histone deacetylase complex	GO:0000118	47	0.41776437566889013	0.0512630202355732	0.3689428848064792	GO:0000118	CC
cellular response to vitamin	GO:0071295	27	0.6083883156687958	0.051318101347400905	0.3689428848064792	GO:0071295	BP
regulation of RNA splicing	GO:0043484	106	0.5548661554261213	0.051351793388482114	0.3689428848064792	GO:0043484	BP
positive regulation of glial cell proliferation	GO:0060252	15	0.6452929420427054	0.05140957420361902	0.3689525753493536	GO:0060252	BP
nuclear replication fork	GO:0043596	27	0.6082450106455161	0.051626696939946135	0.37010454451027175	GO:0043596	CC
detection of abiotic stimulus	GO:0009582	114	0.4472930955838352	0.05230944111614668	0.37384215436062623	GO:0009582	BP
neuron projection organization	GO:0106027	80	0.4372075965427008	0.05246262950338424	0.37384215436062623	GO:0106027	BP
axoneme part	GO:0044447	25	0.6120732670140534	0.052483159527166486	0.37384215436062623	GO:0044447	CC
liver regeneration	GO:0097421	30	0.6023247242187294	0.0524918738743101	0.37384215436062623	GO:0097421	BP
AP-2 adaptor complex	GO:0030122	10	0.3229082879899062	0.05249421641899168	0.37384215436062623	GO:0030122	CC
CD4-positive, alpha-beta T cell activation	GO:0035710	82	0.5619969475926022	0.0525764217118381	0.37384215436062623	GO:0035710	BP
regulation of intrinsic apoptotic signaling pathway in response to DNA damage by p53 class mediator	GO:1902165	18	0.6319033465723278	0.0527341467661881	0.37384215436062623	GO:1902165	BP
positive regulation of T cell mediated immunity	GO:0002711	36	0.5933184073049739	0.05277778561162358	0.37384215436062623	GO:0002711	BP
paraxial mesoderm development	GO:0048339	16	0.6398422090729783	0.05282139693878524	0.37384215436062623	GO:0048339	BP
translation regulator activity, nucleic acid binding	GO:0090079	19	0.6283227006911217	0.05285892007580532	0.37384215436062623	GO:0090079	MF
chemokine secretion	GO:0090195	16	0.6398076923076923	0.05287991958556944	0.37384215436062623	GO:0090195	BP
high-density lipoprotein particle clearance	GO:0034384	12	0.33862423429818334	0.052931694276575805	0.37384215436062623	GO:0034384	BP
cell-cell recognition	GO:0009988	57	0.42582810516873154	0.05294230735463604	0.37384215436062623	GO:0009988	BP
single stranded viral RNA replication via double stranded DNA intermediate	GO:0039692	13	0.34497676168286673	0.05297390701335833	0.37384215436062623	GO:0039692	BP
regulation of skeletal muscle adaptation	GO:0014733	11	0.3315815887582449	0.05311016407218985	0.37384215436062623	GO:0014733	BP
glutamate receptor activity	GO:0008066	25	0.3882235907153008	0.05311154729527073	0.37384215436062623	GO:0008066	MF
cellular response to monosaccharide stimulus	GO:0071326	112	0.44701060724790753	0.053120122575867505	0.37384215436062623	GO:0071326	BP	cellular response to hexose stimulus
regulation of leukocyte chemotaxis	GO:0002688	94	0.5577721139278349	0.05323273616229356	0.3738857591953613	GO:0002688	BP
complement activation	GO:0006956	57	0.5740788571079432	0.053240691619896204	0.3738857591953613	GO:0006956	BP
response to superoxide	GO:0000303	24	0.6138654245940897	0.0535537809970524	0.3743857944160827	GO:0000303	BP
maintenance of cell number	GO:0098727	152	0.5454644666535147	0.053611726286408826	0.3743857944160827	GO:0098727	BP
vesicle-mediated transport to the plasma membrane	GO:0098876	61	0.42849577508663994	0.0536274135949034	0.3743857944160827	GO:0098876	BP
phagosome maturation	GO:0090382	40	0.411795510236345	0.05369138230704352	0.3743857944160827	GO:0090382	BP
glutamate receptor binding	GO:0035254	37	0.4083101593770157	0.053717463847115135	0.3743857944160827	GO:0035254	MF
blastoderm segmentation	GO:0007350	14	0.6489029626207192	0.05375250858071174	0.3743857944160827	GO:0007350	BP
T-helper 1 cell differentiation	GO:0045063	19	0.6278159888357256	0.05380209217680434	0.3743857944160827	GO:0045063	BP
positive regulation of T-helper 1 type immune response	GO:0002827	17	0.6350704081537933	0.05388129027451875	0.3743857944160827	GO:0002827	BP
regulation of protein maturation	GO:1903317	95	0.5573089201250188	0.05390166078953696	0.3743857944160827	GO:1903317	BP
histone H4-K5 acetylation	GO:0043981	13	0.34563204582135015	0.05398541415268934	0.3743857944160827	GO:0043981	BP	histone H4-K8 acetylation
RNA polymerase II, core complex	GO:0005665	13	0.3456441807128035	0.05400429674761096	0.3743857944160827	GO:0005665	CC
AMPA glutamate receptor complex	GO:0032281	23	0.38392182973874606	0.05403164878484699	0.3743857944160827	GO:0032281	CC
transferase activity, transferring alkyl or aryl (other than methyl) groups	GO:0016765	44	0.5839850629326394	0.054056315376075574	0.3743857944160827	GO:0016765	MF
neuron projection membrane	GO:0032589	39	0.4108745348865488	0.05422734860632012	0.37517291554298515	GO:0032589	CC
postsynaptic density organization	GO:0097106	29	0.39683767340780723	0.054584734578709417	0.3769123527374335	GO:0097106	BP
regulation of postsynaptic membrane neurotransmitter receptor levels	GO:0099072	47	0.4189170542583481	0.054612221953851556	0.3769123527374335	GO:0099072	BP
negative regulation of ion transport	GO:0043271	120	0.5508829846472039	0.05465171465204756	0.3769123527374335	GO:0043271	BP
spliceosomal tri-snRNP complex assembly	GO:0000244	11	0.33277889303125896	0.05482321897454481	0.3773421828499841	GO:0000244	BP
oxidoreductase activity, acting on NAD(P)H	GO:0016651	83	0.5610474894501866	0.05482946982372054	0.3773421828499841	GO:0016651	MF
perikaryon	GO:0043204	119	0.4489682287168765	0.05494850586673714	0.3775362161551525	GO:0043204	CC
positive regulation of phosphatidylinositol 3-kinase signaling	GO:0014068	73	0.5650071543804567	0.055059949303538844	0.3775362161551525	GO:0014068	BP
positive regulation of T cell proliferation	GO:0042102	77	0.5632918690632343	0.055114845482885685	0.3775362161551525	GO:0042102	BP
histone H3-K9 demethylation	GO:0033169	10	0.3248403122782115	0.05512326130638226	0.3775362161551525	GO:0033169	BP
membrane depolarization during action potential	GO:0086010	25	0.389183641244276	0.05518696500168874	0.3775362161551525	GO:0086010	BP
histone lysine methylation	GO:0034968	93	0.44239399665760226	0.05520413316676748	0.3775362161551525	GO:0034968	BP
cell surface receptor signaling pathway involved in heart development	GO:0061311	27	0.6064171404506212	0.055700938299419384	0.37961995035476187	GO:0061311	BP
urea cycle	GO:0000050	11	0.33340263837109263	0.05573375017093549	0.37961995035476187	GO:0000050	BP
ubiquitin conjugating enzyme activity	GO:0061631	21	0.620584808509039	0.05580761661272531	0.37961995035476187	GO:0061631	MF
poly(U) RNA binding	GO:0008266	20	0.6235340541393734	0.05585479221614511	0.37961995035476187	GO:0008266	MF
long-term synaptic potentiation	GO:0060291	71	0.43431731434566195	0.05590795332445701	0.37961995035476187	GO:0060291	BP
sulfur amino acid biosynthetic process	GO:0000097	15	0.642526559377301	0.0560105539220667	0.37961995035476187	GO:0000097	BP
chromatin remodeling at centromere	GO:0031055	27	0.6062796846119651	0.05601785986246345	0.37961995035476187	GO:0031055	BP
hippocampal mossy fiber to CA3 synapse	GO:0098686	29	0.3974640384751551	0.05606935090380079	0.37961995035476187	GO:0098686	CC
protein prenylation	GO:0018342	10	0.6744815077675262	0.05607175696765576	0.37961995035476187	GO:0018342	BP	prenylation
regulation of cysteine-type endopeptidase activity involved in apoptotic process	GO:0043281	176	0.5418615842806813	0.056089457332930553	0.37961995035476187	GO:0043281	BP
cysteine metabolic process	GO:0006534	13	0.6529845765529627	0.05617381697483686	0.37979774082883494	GO:0006534	BP
cellular response to pH	GO:0071467	20	0.3766948149317339	0.056310588542413886	0.38011333805847636	GO:0071467	BP
branch elongation of an epithelium	GO:0060602	18	0.629917497391655	0.05640058032269895	0.38011333805847636	GO:0060602	BP
cellular response to zinc ion	GO:0071294	18	0.6298955785265262	0.05644220360894669	0.38011333805847636	GO:0071294	BP
excitatory extracellular ligand-gated ion channel activity	GO:0005231	29	0.39767373460639766	0.056573826932594926	0.38011333805847636	GO:0005231	MF
neurotransmitter receptor transport to plasma membrane	GO:0098877	12	0.34104293188211476	0.05658947924860746	0.38011333805847636	GO:0098877	BP	neurotransmitter receptor transport to postsynaptic membrane
male sex differentiation	GO:0046661	142	0.5464455391204507	0.056597373546361754	0.38011333805847636	GO:0046661	BP
cell aging	GO:0007569	99	0.5555042162411921	0.056712583772572586	0.38011333805847636	GO:0007569	BP
immunoglobulin binding	GO:0019865	18	0.6297026925133924	0.05680959224914552	0.38011333805847636	GO:0019865	MF
positive regulation of adaptive immune response	GO:0002821	84	0.5601876508515677	0.056848451837275465	0.38011333805847636	GO:0002821	BP
regulation of cell migration involved in sprouting angiogenesis	GO:0090049	36	0.5917401993063787	0.0569127786514474	0.38011333805847636	GO:0090049	BP
cellular response to iron ion	GO:0071281	10	0.6738743001340588	0.056932486273214566	0.38011333805847636	GO:0071281	BP
response to amphetamine	GO:0001975	32	0.597280097164073	0.05693769681748325	0.38011333805847636	GO:0001975	BP
ionotropic glutamate receptor signaling pathway	GO:0035235	24	0.3877233493855425	0.056976303349236285	0.38011333805847636	GO:0035235	BP
tau protein binding	GO:0048156	45	0.4179766988243977	0.057096456774651104	0.380526640563373	GO:0048156	MF
negative regulation of blood coagulation	GO:0030195	44	0.5829212102043604	0.05717338637889677	0.38053620745207983	GO:0030195	BP	negative regulation of hemostasis
negative regulation of cytokine secretion	GO:0050710	56	0.5735245067556108	0.057214299774456176	0.38053620745207983	GO:0050710	BP
myosin filament	GO:0032982	21	0.38018942383583265	0.05739965966232157	0.38125534212950424	GO:0032982	CC
chromosome organization involved in meiotic cell cycle	GO:0070192	39	0.5879581215496485	0.05745905755121229	0.38125534212950424	GO:0070192	BP
regulation of heart growth	GO:0060420	60	0.570923389544243	0.057633167121691774	0.38125534212950424	GO:0060420	BP
RNA polymerase II general transcription initiation factor activity	GO:0016251	13	0.652074459693958	0.05765345972492617	0.38125534212950424	GO:0016251	MF
positive regulation of TORC1 signaling	GO:1904263	11	0.3347146544307428	0.057690161939526904	0.38125534212950424	GO:1904263	BP
tetrapyrrole biosynthetic process	GO:0033014	27	0.3944690110198638	0.057770545758545185	0.38125534212950424	GO:0033014	BP
smooth muscle cell proliferation	GO:0048659	129	0.5484641141180057	0.05782792438610021	0.38125534212950424	GO:0048659	BP
phospholipase inhibitor activity	GO:0004859	10	0.6732355492469048	0.057849764208385564	0.38125534212950424	GO:0004859	MF
meiosis I	GO:0007127	70	0.5656287140480152	0.057860046534327775	0.38125534212950424	GO:0007127	BP
phosphate ion transport	GO:0006817	15	0.35858314925844115	0.05795017987822356	0.38125534212950424	GO:0006817	BP
response to ATP	GO:0033198	30	0.39994997762156753	0.057963874285213705	0.38125534212950424	GO:0033198	BP
interleukin-8 secretion	GO:0072606	26	0.6074098818670473	0.05806711567854547	0.381550555081739	GO:0072606	BP
locomotory behavior	GO:0007626	173	0.4581305809807288	0.058149392291386146	0.3817075570291994	GO:0007626	BP
protein-hormone receptor activity	GO:0016500	11	0.6648623458560368	0.058332959870905685	0.3825284770671829	GO:0016500	MF
positive regulation of nucleotide catabolic process	GO:0030813	18	0.3711696783187354	0.058496128700283305	0.3832141176778079	GO:0030813	BP	positive regulation of glycolytic process, positive regulation of coenzyme metabolic process
negative regulation of striated muscle tissue development	GO:0045843	47	0.579795647754885	0.058566318739811704	0.38328988180269163	GO:0045843	BP
meiotic chromosome segregation	GO:0045132	49	0.5781102189333256	0.05871543018074132	0.38388148252168675	GO:0045132	BP
antigen processing and presentation of endogenous antigen	GO:0019883	14	0.6458096214742108	0.05892465430545205	0.38418100095490937	GO:0019883	BP
ATPase regulator activity	GO:0060590	30	0.59966827264829	0.058927118726023235	0.38418100095490937	GO:0060590	MF
potassium ion binding	GO:0030955	11	0.3355319759105248	0.05893752584242492	0.38418100095490937	GO:0030955	MF
digestive tract development	GO:0048565	115	0.5510288748755393	0.05916796646661374	0.3852989688831879	GO:0048565	BP
glomerulus vasculature development	GO:0072012	20	0.6218727803646121	0.05923409219616729	0.38534576594879777	GO:0072012	BP
thrombin-activated receptor signaling pathway	GO:0070493	12	0.6572284880511081	0.05933054854169432	0.38558958883260186	GO:0070493	BP
regulation of transcription from RNA polymerase II promoter involved in heart development	GO:1901213	12	0.6571233272865894	0.059500800996805846	0.38602863264226506	GO:1901213	BP
regulation of blood vessel size	GO:0050880	115	0.5509590386104658	0.05951619175640918	0.38602863264226506	GO:0050880	BP
presynaptic modulation of chemical synaptic transmission	GO:0099171	14	0.35468621462941885	0.05979093749902354	0.3872834031644328	GO:0099171	BP
transcription cofactor binding	GO:0001221	37	0.5894536072345461	0.05982811826186558	0.3872834031644328	GO:0001221	MF
delayed rectifier potassium channel activity	GO:0005251	18	0.3719105359600901	0.05996087692373712	0.38775886580355423	GO:0005251	MF
Notch signaling involved in heart development	GO:0061314	11	0.6637008890163464	0.06012858786879777	0.38794145002700836	GO:0061314	BP
double-strand break repair via nonhomologous end joining	GO:0006303	55	0.4267173156062045	0.06031418567371039	0.38794145002700836	GO:0006303	BP
transforming growth factor beta receptor binding	GO:0005160	20	0.6212848236129745	0.06047003085910056	0.38794145002700836	GO:0005160	MF
fatty acid binding	GO:0005504	24	0.6107174811189179	0.06051005581169074	0.38794145002700836	GO:0005504	MF
positive regulation of gliogenesis	GO:0014015	71	0.5644896319278587	0.06051435569696085	0.38794145002700836	GO:0014015	BP
mitochondrial respiratory chain complex assembly	GO:0033108	74	0.5631655274201046	0.06055857468241407	0.38794145002700836	GO:0033108	BP
nephron epithelium development	GO:0072009	99	0.5546595240845559	0.060583906413123306	0.38794145002700836	GO:0072009	BP
negative regulation of protein transport	GO:0051224	159	0.5432327204620323	0.06058913130960335	0.38794145002700836	GO:0051224	BP
endodeoxyribonuclease activity, producing 5'-phosphomonoesters	GO:0016888	10	0.32862550272060564	0.06059259694101441	0.38794145002700836	GO:0016888	MF
nuclear receptor transcription coactivator activity	GO:0030374	45	0.41911539880858245	0.060633493525764096	0.38794145002700836	GO:0030374	MF
nuclear transcription factor complex	GO:0044798	134	0.5470315064797062	0.06067055492682247	0.38794145002700836	GO:0044798	CC
activation of GTPase activity	GO:0090630	44	0.41822890085323866	0.06070991303250635	0.38794145002700836	GO:0090630	BP
response to pH	GO:0009268	36	0.4096448483252118	0.060760484066634535	0.38794145002700836	GO:0009268	BP
positive regulation of endoplasmic reticulum stress-induced intrinsic apoptotic signaling pathway	GO:1902237	10	0.671177351943853	0.06088936253550698	0.38838502659233626	GO:1902237	BP
regulation of axon regeneration	GO:0048679	23	0.38718578822366523	0.061150026682877695	0.38907768783820246	GO:0048679	BP
protein depolymerization	GO:0051261	83	0.4404766910280717	0.06116756657138195	0.38907768783820246	GO:0051261	BP
cytosolic transport	GO:0016482	125	0.4514174757281553	0.06117648563745368	0.38907768783820246	GO:0016482	BP
regulation of epidermis development	GO:0045682	67	0.5661781397196527	0.061286355037909294	0.3893757223852159	GO:0045682	BP
regulation of tolerance induction	GO:0002643	14	0.6444404376880515	0.06134245855869874	0.3893757223852159	GO:0002643	BP
fibronectin binding	GO:0001968	20	0.6206416226027938	0.061846501504300655	0.391738605899988	GO:0001968	MF
ATP hydrolysis coupled transmembrane transport	GO:0090662	24	0.38986145101444697	0.06186758765085468	0.391738605899988	GO:0090662	BP
regulation of smooth muscle cell proliferation	GO:0048660	128	0.547883044455942	0.06189446006342728	0.391738605899988	GO:0048660	BP
negative regulation of phagocytosis	GO:0050765	17	0.6307493803896815	0.06202501885207668	0.3919621689957393	GO:0050765	BP
Seh1-associated complex	GO:0035859	13	0.3505466768599755	0.06209682726785199	0.3919621689957393	GO:0035859	CC
regulation of DNA repair	GO:0006282	96	0.44482516210136297	0.06210963705714071	0.3919621689957393	GO:0006282	BP
alpha-beta T cell differentiation	GO:0046632	93	0.5559945511064224	0.06237330057036173	0.3920698431117409	GO:0046632	BP
cellular response to molecule of bacterial origin	GO:0071219	162	0.5425388407536491	0.06239494311427683	0.3920698431117409	GO:0071219	BP
regulation of tube size	GO:0035150	116	0.5501652156029341	0.06246501623847356	0.3920698431117409	GO:0035150	BP
telomere maintenance in response to DNA damage	GO:0043247	11	0.3377688557499283	0.06246628545321525	0.3920698431117409	GO:0043247	BP
autophagosome	GO:0005776	80	0.43969946871778604	0.06255279735128032	0.3920698431117409	GO:0005776	CC
cellular response to cadmium ion	GO:0071276	31	0.596646792029761	0.06264822376901341	0.3920698431117409	GO:0071276	BP
regulation of synapse maturation	GO:0090128	12	0.3448352919525725	0.06274654122493094	0.3920698431117409	GO:0090128	BP
positive regulation of leukocyte chemotaxis	GO:0002690	74	0.5626278573096358	0.06278232550447763	0.3920698431117409	GO:0002690	BP
S-acyltransferase activity	GO:0016417	14	0.3563878339850573	0.06284455873566132	0.3920698431117409	GO:0016417	MF
coronary vasculature morphogenesis	GO:0060977	15	0.6387451351635637	0.06284982722628751	0.3920698431117409	GO:0060977	BP
transferase activity, transferring one-carbon groups	GO:0016741	159	0.45715722467464426	0.06294828587201912	0.3920698431117409	GO:0016741	MF
negative regulation of single stranded viral RNA replication via double stranded DNA intermediate	GO:0045869	10	0.3301711221512499	0.06295168103084252	0.3920698431117409	GO:0045869	BP
regulation of antigen receptor-mediated signaling pathway	GO:0050854	57	0.5712627301989341	0.06295902883513795	0.3920698431117409	GO:0050854	BP
osteoblast proliferation	GO:0033687	24	0.6096648772400727	0.0629969568121938	0.3920698431117409	GO:0033687	BP
heart valve morphogenesis	GO:0003179	47	0.5784275781297327	0.06302621674983783	0.3920698431117409	GO:0003179	BP
cation-transporting ATPase activity	GO:0019829	31	0.40359017479488357	0.06329476436947545	0.3933661306536412	GO:0019829	MF
SA node cell to atrial cardiac muscle cell communication	GO:0086070	10	0.3305023263149594	0.06346695399615992	0.3937729274873179	GO:0086070	BP
intrinsic component of synaptic vesicle membrane	GO:0098563	39	0.4140786497726112	0.06348067689991328	0.3937729274873179	GO:0098563	CC
RNA polymerase II transcription factor complex	GO:0090575	118	0.5495216410737563	0.06363636144315858	0.39388534763538546	GO:0090575	CC
negative regulation of actin filament depolymerization	GO:0030835	28	0.3987122212068907	0.06366944632210038	0.39388534763538546	GO:0030835	BP
tRNA metabolic process	GO:0006399	148	0.4557484415771907	0.06375543340036124	0.39388534763538546	GO:0006399	BP
cell-cell junction assembly	GO:0007043	92	0.5559956449269611	0.0637827037172482	0.39388534763538546	GO:0007043	BP
purine-containing compound salvage	GO:0043101	14	0.6430937919066025	0.06380002801252267	0.39388534763538546	GO:0043101	BP
clathrin coat of trans-Golgi network vesicle	GO:0030130	11	0.33880843131631777	0.06416476733614135	0.3954899405548508	GO:0030130	CC
necroptotic process	GO:0070266	34	0.5917511351542276	0.06421250242322206	0.3954899405548508	GO:0070266	BP
platelet formation	GO:0030220	18	0.37399282814732987	0.06424140667929819	0.3954899405548508	GO:0030220	BP
localization within membrane	GO:0051668	120	0.4510473841911277	0.06449643945098993	0.39644549559670567	GO:0051668	BP
ATP hydrolysis coupled cation transmembrane transport	GO:0099132	38	0.41331367223084187	0.06456690862082354	0.39644549559670567	GO:0099132	BP
microtubule nucleation	GO:0007020	19	0.37753771265284425	0.06465282539460644	0.39644549559670567	GO:0007020	BP
positive regulation of translational initiation	GO:0045948	24	0.6089741059445805	0.0646744553573028	0.39644549559670567	GO:0045948	BP
skeletal muscle satellite cell proliferation	GO:0014841	14	0.6425866868006176	0.06474630471948199	0.39644549559670567	GO:0014841	BP
regulation of oligodendrocyte differentiation	GO:0048713	39	0.5855058894104105	0.0647708899011807	0.39644549559670567	GO:0048713	BP
ATP hydrolysis coupled ion transmembrane transport	GO:0099131	23	0.38874740873958347	0.06482108210352988	0.39644549559670567	GO:0099131	BP
anchored component of synaptic vesicle membrane	GO:0098993	11	0.33928161743619156	0.06495040196562213	0.39649839594693875	GO:0098993	CC
peroxisomal membrane	GO:0005778	56	0.5713564927355984	0.06495102203413451	0.39649839594693875	GO:0005778	CC	microbody membrane
glycerophospholipid catabolic process	GO:0046475	19	0.37772046119085595	0.06505297708708561	0.3967320062355937	GO:0046475	BP
negative regulation of cytoskeleton organization	GO:0051494	110	0.44902269656263777	0.06518785604046415	0.3967320062355937	GO:0051494	BP
cytoplasmic pattern recognition receptor signaling pathway	GO:0002753	51	0.5746835443037974	0.06521797753519198	0.3967320062355937	GO:0002753	BP
positive regulation of protein targeting to mitochondrion	GO:1903955	31	0.4043214595117974	0.06532485013221612	0.3967320062355937	GO:1903955	BP
microtubule anchoring	GO:0034453	22	0.613534109745334	0.06532760946323102	0.3967320062355937	GO:0034453	BP
cell cortex part	GO:0044448	112	0.44950697307303555	0.06535337575951887	0.3967320062355937	GO:0044448	CC
sodium ion transport	GO:0006814	176	0.45962844586496204	0.06542506200025588	0.39679875265090253	GO:0006814	BP
heme biosynthetic process	GO:0006783	21	0.38391024918254596	0.0655863998680213	0.39702883412249784	GO:0006783	BP
regulation of nuclease activity	GO:0032069	19	0.6220137227538544	0.06563866080310368	0.39702883412249784	GO:0032069	BP
receptor catabolic process	GO:0032801	32	0.4059364878742397	0.06564517737632612	0.39702883412249784	GO:0032801	BP
protein binding, bridging	GO:0030674	151	0.45651583805993007	0.06578473594487935	0.3975051789349549	GO:0030674	MF
positive regulation of synapse assembly	GO:0051965	58	0.4301268980802878	0.06590466769686036	0.39769066416137383	GO:0051965	BP
DNA double-strand break processing	GO:0000729	22	0.6132686084142395	0.06595937930504733	0.39769066416137383	GO:0000729	BP
negative regulation of response to extracellular stimulus	GO:0032105	12	0.6532849593816547	0.06599791535868624	0.39769066416137383	GO:0032105	BP	negative regulation of response to nutrient levels
nuclear outer membrane	GO:0005640	21	0.38416957943398355	0.06619117821043435	0.39848795869228343	GO:0005640	CC
sequence-specific mRNA binding	GO:1990825	10	0.6677233656651683	0.0662870107209142	0.39869777009506624	GO:1990825	MF
protein transport within lipid bilayer	GO:0032594	20	0.38147344329571464	0.0665567835245481	0.3999524362899774	GO:0032594	BP
regulation of interferon-gamma production	GO:0032649	83	0.5583039645893217	0.0666646923437477	0.40023301978275705	GO:0032649	BP
ear morphogenesis	GO:0042471	99	0.5533319215021884	0.06710924834066127	0.4025323538084802	GO:0042471	BP
negative regulation of fatty acid biosynthetic process	GO:0045717	14	0.6412907515297671	0.06721727950566803	0.4026132476276911	GO:0045717	BP
collagen fibril organization	GO:0030199	39	0.5847276603678754	0.06724589574937881	0.4026132476276911	GO:0030199	BP
Fc receptor signaling pathway	GO:0038093	173	0.540431951400388	0.06732100355715757	0.4026687505899348	GO:0038093	BP
negative regulation of protein processing	GO:0010955	31	0.5949396116801712	0.06743039466251223	0.4026687505899348	GO:0010955	BP	negative regulation of protein maturation
endopeptidase inhibitor activity	GO:0004866	114	0.5496631975103538	0.0674725186536329	0.4026687505899348	GO:0004866	MF
cellular response to xenobiotic stimulus	GO:0071466	142	0.544519006620807	0.06765012498662362	0.4026687505899348	GO:0071466	BP
positive regulation of vasculogenesis	GO:2001214	10	0.666887469442473	0.06765090888931709	0.4026687505899348	GO:2001214	BP
U2-type catalytic step 2 spliceosome	GO:0071007	29	0.5980669829356369	0.06766563010531022	0.4026687505899348	GO:0071007	CC
positive regulation of hemopoiesis	GO:1903708	165	0.5413322108196769	0.0676862889107278	0.4026687505899348	GO:1903708	BP
UDP-galactosyltransferase activity	GO:0035250	18	0.37572003471948234	0.0679806397008281	0.403569631931867	GO:0035250	MF
negative regulation of protein import into nucleus	GO:0042308	12	0.6521676262586429	0.0679954915281986	0.403569631931867	GO:0042308	BP	negative regulation of protein import
heart growth	GO:0060419	81	0.5587227460079693	0.06802290217022292	0.403569631931867	GO:0060419	BP
dendritic cell antigen processing and presentation	GO:0002468	11	0.6586894178376829	0.06840957893399142	0.40379000913608804	GO:0002468	BP
embryonic limb morphogenesis	GO:0030326	106	0.5513114594343371	0.06841173484390006	0.40379000913608804	GO:0030326	BP	embryonic appendage morphogenesis
histone methyltransferase complex	GO:0035097	60	0.4319254215818225	0.06842159422129769	0.40379000913608804	GO:0035097	CC
microtubule end	GO:1990752	24	0.39253243335701693	0.06846103722776908	0.40379000913608804	GO:1990752	CC
negative regulation of muscle tissue development	GO:1901862	50	0.5745304960050629	0.06846622901975889	0.40379000913608804	GO:1901862	BP
modulation by host of viral process	GO:0044788	22	0.6122353059364662	0.0684662660059902	0.40379000913608804	GO:0044788	BP
positive regulation of neurotransmitter secretion	GO:0001956	20	0.38234945939547	0.06859236844533444	0.40379000913608804	GO:0001956	BP
maintenance of protein location in nucleus	GO:0051457	22	0.6121814880990822	0.06859895002884736	0.40379000913608804	GO:0051457	BP
porphyrin-containing compound metabolic process	GO:0006778	32	0.4069757682281381	0.06868294296247633	0.40379000913608804	GO:0006778	BP
negative regulation of muscle organ development	GO:0048635	48	0.5759923145877824	0.06871762243870913	0.40379000913608804	GO:0048635	BP
skeletal muscle cell proliferation	GO:0014856	15	0.6357526033449038	0.06873941269019057	0.40379000913608804	GO:0014856	BP
DNA-dependent DNA replication maintenance of fidelity	GO:0045005	28	0.599276858338692	0.06911476019200417	0.40563043279652	GO:0045005	BP
MyD88-dependent toll-like receptor signaling pathway	GO:0002755	35	0.5887845403648185	0.06922688419105195	0.40592409761533427	GO:0002755	BP
neural precursor cell proliferation	GO:0061351	134	0.5455291037050156	0.06937591441668223	0.4064334484375165	GO:0061351	BP
negative regulation of biomineral tissue development	GO:0070168	22	0.6116289583019396	0.06997343306382786	0.4088441098320105	GO:0070168	BP
negative regulation of B cell proliferation	GO:0030889	14	0.6398764917341868	0.07000189876232622	0.4088441098320105	GO:0030889	BP
regulation of alcohol biosynthetic process	GO:1902930	71	0.4377592018035312	0.07005228789853965	0.4088441098320105	GO:1902930	BP
endothelial cell differentiation	GO:0045446	87	0.5562556313084334	0.0700869988739084	0.4088441098320105	GO:0045446	BP
nucleoside monophosphate phosphorylation	GO:0046940	13	0.6450968971082554	0.07010649324084375	0.4088441098320105	GO:0046940	BP
positive regulation of oligodendrocyte differentiation	GO:0048714	22	0.611553613329602	0.07016260190142487	0.4088441098320105	GO:0048714	BP
somite development	GO:0061053	72	0.56175211981932	0.07031276349608676	0.4093253403113129	GO:0061053	BP
oxidoreduction coenzyme metabolic process	GO:0006733	174	0.4601236571136817	0.07037040111806603	0.4093253403113129	GO:0006733	BP
organellar large ribosomal subunit	GO:0000315	52	0.5725577729494179	0.07049990685286152	0.40962581938500087	GO:0000315	CC	mitochondrial large ribosomal subunit
Golgi-associated vesicle membrane	GO:0030660	93	0.554334448034933	0.07054736503938681	0.40962581938500087	GO:0030660	CC
regulation of insulin secretion	GO:0050796	147	0.45672538785922534	0.07077876384623026	0.41046467331158226	GO:0050796	BP
morphogenesis of a branching structure	GO:0001763	180	0.539125569498841	0.0710169051479801	0.41046467331158226	GO:0001763	BP
development of primary male sexual characteristics	GO:0046546	121	0.5476064616659105	0.07102811496406211	0.41046467331158226	GO:0046546	BP
condensed chromosome, centromeric region	GO:0000779	94	0.5539523932581043	0.07104009240093602	0.41046467331158226	GO:0000779	CC
immunoglobulin mediated immune response	GO:0016064	98	0.5527949605952124	0.0713252203182122	0.41046467331158226	GO:0016064	BP
regulation of interleukin-12 production	GO:0032655	46	0.5769009919713927	0.07132610445673762	0.41046467331158226	GO:0032655	BP
skeletal muscle tissue development	GO:0007519	138	0.5445571645787081	0.07135046605619225	0.41046467331158226	GO:0007519	BP
ovulation cycle process	GO:0022602	44	0.5786118878354191	0.07136655452953226	0.41046467331158226	GO:0022602	BP
NAD+ kinase activity	GO:0003951	15	0.3655148837698538	0.07136713077381572	0.41046467331158226	GO:0003951	MF
regulation of respiratory burst	GO:0060263	12	0.34965954202487054	0.07136907074166814	0.41046467331158226	GO:0060263	BP
negative regulation of cation channel activity	GO:2001258	37	0.5856752912229441	0.07145681224475328	0.41046467331158226	GO:2001258	BP
cellular response to glucose stimulus	GO:0071333	110	0.4501730603868749	0.0714894112792474	0.41046467331158226	GO:0071333	BP
porphyrin-containing compound biosynthetic process	GO:0006779	24	0.3936968763979895	0.07151106086177689	0.41046467331158226	GO:0006779	BP
synaptic vesicle recycling	GO:0036465	48	0.4247772153233673	0.07157077509562615	0.41046467331158226	GO:0036465	BP
tetrapyrrole metabolic process	GO:0033013	51	0.4270988458674609	0.07189893249367496	0.41181809338713443	GO:0033013	BP
positive regulation of interleukin-12 production	GO:0032735	28	0.5982869101205989	0.07193274130439087	0.41181809338713443	GO:0032735	BP
positive regulation of cofactor metabolic process	GO:0051194	23	0.3916578575252948	0.07214788820657081	0.4126065160210067	GO:0051194	BP
head morphogenesis	GO:0060323	34	0.5891322634766161	0.07219667395656648	0.4126065160210067	GO:0060323	BP
receptor antagonist activity	GO:0048019	12	0.35019849094302913	0.07238995639362135	0.41281348569391496	GO:0048019	MF
response to anesthetic	GO:0072347	68	0.4369416704335224	0.07243306526420673	0.41281348569391496	GO:0072347	BP
mitochondrial protein complex	GO:0098798	190	0.5379030730173165	0.07246791767309099	0.41281348569391496	GO:0098798	CC
cellular response to unfolded protein	GO:0034620	113	0.4510263038287106	0.07261029900796773	0.41281348569391496	GO:0034620	BP
embryonic eye morphogenesis	GO:0048048	33	0.5903369290950268	0.072614048533876	0.41281348569391496	GO:0048048	BP
catalytic step 2 spliceosome	GO:0071013	78	0.5588505550845994	0.07267711192484107	0.41281348569391496	GO:0071013	CC
response to redox state	GO:0051775	13	0.6437620590483818	0.0727239775742659	0.41281348569391496	GO:0051775	BP
phagolysosome assembly	GO:0001845	11	0.3437338686550043	0.07273801399807128	0.41281348569391496	GO:0001845	BP
ESC/E(Z) complex	GO:0035098	15	0.6337330388135058	0.07296485736766056	0.41339603459617247	GO:0035098	CC
receptor signaling complex scaffold activity	GO:0030159	21	0.3869996617431503	0.07309459496821627	0.41339603459617247	GO:0030159	MF
positive regulation of interferon-gamma production	GO:0032729	56	0.5692859969472553	0.07312618237577383	0.41339603459617247	GO:0032729	BP
negative regulation of protein localization to cell surface	GO:2000009	12	0.6493940110944607	0.07316975752004948	0.41339603459617247	GO:2000009	BP
endocrine system development	GO:0035270	108	0.5499821923170886	0.07319665454906611	0.41339603459617247	GO:0035270	BP
positive regulation of leukocyte differentiation	GO:1902107	132	0.5452500560988498	0.07322003794162858	0.41339603459617247	GO:1902107	BP
smooth muscle contraction	GO:0006939	90	0.5546720277932087	0.0734154860580172	0.41363151944924403	GO:0006939	BP
regulation of NAD(P)H oxidase activity	GO:0033860	10	0.6634729122308967	0.07346409188455003	0.41363151944924403	GO:0033860	BP
single-stranded RNA binding	GO:0003727	63	0.5652417655901977	0.07356551098352301	0.41363151944924403	GO:0003727	MF
preribosome	GO:0030684	14	0.36187583813205015	0.07358276928227105	0.41363151944924403	GO:0030684	CC
chondrocyte proliferation	GO:0035988	13	0.6433070006188795	0.07363437885554101	0.41363151944924403	GO:0035988	BP
detection of temperature stimulus	GO:0016048	19	0.3814584994683679	0.07369614471621819	0.41363151944924403	GO:0016048	BP
glycine binding	GO:0016594	11	0.3442859191281904	0.0737547977142275	0.41363151944924403	GO:0016594	MF
regulation of coenzyme metabolic process	GO:0051196	82	0.4428282933792935	0.0738538726143783	0.41363151944924403	GO:0051196	BP
synaptic transmission, cholinergic	GO:0007271	18	0.37831084457771114	0.07392348150639207	0.41363151944924403	GO:0007271	BP
establishment of cell polarity	GO:0030010	120	0.45268740222204545	0.07397052739844083	0.41363151944924403	GO:0030010	BP
rRNA binding	GO:0019843	39	0.5827172353413264	0.07400159812248694	0.41363151944924403	GO:0019843	MF
detection of external stimulus	GO:0009581	111	0.4508328678439966	0.07402093572279222	0.41363151944924403	GO:0009581	BP
B cell mediated immunity	GO:0019724	100	0.5517607815106028	0.07411807549389848	0.41382064695056214	GO:0019724	BP
SMAD protein signal transduction	GO:0060395	47	0.5752640222929722	0.07442067269120484	0.41507346058607364	GO:0060395	BP
positive regulation of receptor-mediated endocytosis	GO:0048260	43	0.5786612094200021	0.07446943549517657	0.41507346058607364	GO:0048260	BP
T-tubule	GO:0030315	50	0.42705007515228227	0.07453945967700774	0.41510986999001415	GO:0030315	CC
negative regulation of pri-miRNA transcription by RNA polymerase II	GO:1902894	13	0.35719052993070977	0.07464039397571534	0.41526499518807436	GO:1902894	BP
organelle transport along microtubule	GO:0072384	69	0.43788852681882795	0.07469949776218383	0.41526499518807436	GO:0072384	BP
ion channel inhibitor activity	GO:0008200	32	0.5910542894383443	0.07475786162991183	0.41526499518807436	GO:0008200	MF
translation repressor activity	GO:0030371	22	0.6096951040119404	0.0749631600588888	0.41605190192276315	GO:0030371	MF
learning	GO:0007612	135	0.4555331374700601	0.07505467677230093	0.4162065112275687	GO:0007612	BP
regulation of dendritic cell antigen processing and presentation	GO:0002604	10	0.6624871855531899	0.07521627757435925	0.4163135105733305	GO:0002604	BP
anterior/posterior axis specification	GO:0009948	38	0.5834376702841432	0.07524315199654892	0.4163135105733305	GO:0009948	BP
protein kinase inhibitor activity	GO:0004860	56	0.5687757928656227	0.07526499992316865	0.4163135105733305	GO:0004860	MF
PRC1 complex	GO:0035102	12	0.35172332202855117	0.07534323164990213	0.4163939547988674	GO:0035102	CC
extracellular matrix structural constituent conferring compression resistance	GO:0030021	15	0.6325549595035237	0.07552632279872465	0.416711514393453	GO:0030021	MF
protoporphyrinogen IX metabolic process	GO:0046501	10	0.3376863023420866	0.0755281652732092	0.416711514393453	GO:0046501	BP
embryonic digestive tract morphogenesis	GO:0048557	17	0.6244790167921358	0.07563050700945456	0.4167610924254625	GO:0048557	BP
glycosaminoglycan binding	GO:0005539	164	0.5403017287536969	0.07569979561388569	0.4167610924254625	GO:0005539	MF
oxidoreductase activity, acting on the aldehyde or oxo group of donors, NAD or NADP as acceptor	GO:0016620	29	0.5953191466184456	0.07572838449089163	0.4167610924254625	GO:0016620	MF
positive regulation of intrinsic apoptotic signaling pathway	GO:2001244	54	0.5699005565666957	0.0758154541216521	0.4168693277575314	GO:2001244	BP
regulation of superoxide metabolic process	GO:0090322	32	0.5907062169207679	0.07587557357471128	0.4168693277575314	GO:0090322	BP
regulation of interleukin-10 production	GO:0032653	42	0.5791668078410114	0.07602080092766658	0.41731653775405886	GO:0032653	BP
regulation of chemotaxis	GO:0050920	163	0.540361614523345	0.0761492934101273	0.4176712083182989	GO:0050920	BP
TOR signaling	GO:0031929	102	0.4491199132762963	0.0762577461605691	0.41791546051785483	GO:0031929	BP
regulation of presynapse organization	GO:0099174	29	0.40487965620727784	0.07634091100535634	0.41791633671377554	GO:0099174	BP
urea metabolic process	GO:0019627	12	0.35227541604227464	0.07643648042309306	0.41791633671377554	GO:0019627	BP
layer formation in cerebral cortex	GO:0021819	11	0.3457628333811299	0.0765322616373068	0.41791633671377554	GO:0021819	BP
protein localization to postsynaptic membrane	GO:1903539	27	0.40149680634519547	0.07654834205963539	0.41791633671377554	GO:1903539	BP
regulation of glucose transmembrane transport	GO:0010827	60	0.5661573377668698	0.07657751168294633	0.41791633671377554	GO:0010827	BP
negative regulation of neurotransmitter transport	GO:0051589	20	0.6143674532396811	0.0766811666655214	0.41813300054977387	GO:0051589	BP
regulation of protein targeting	GO:1903533	69	0.43837077658287005	0.07698292282345408	0.41931734668161336	GO:1903533	BP
kinase inhibitor activity	GO:0019210	60	0.5660530968780514	0.07704275417797656	0.41931734668161336	GO:0019210	MF
positive regulation of filopodium assembly	GO:0051491	26	0.6001913207203377	0.07709076945721922	0.41931734668161336	GO:0051491	BP
production of molecular mediator of immune response	GO:0002440	175	0.5387987946856595	0.07746246704169382	0.4208325180179323	GO:0002440	BP
negative regulation of protein depolymerization	GO:1901880	47	0.42552181843881887	0.07749806541657854	0.4208325180179323	GO:1901880	BP
negative regulation of transcription regulatory region DNA binding	GO:2000678	18	0.6201592186362959	0.07762796795960014	0.42101871546452824	GO:2000678	BP
positive regulation of viral release from host cell	GO:1902188	15	0.6315977700641633	0.07766114574032136	0.42101871546452824	GO:1902188	BP
gland morphogenesis	GO:0022612	107	0.5494315582463416	0.077780340354683	0.4213155470082166	GO:0022612	BP
N-acetyltransferase activity	GO:0008080	64	0.4362254494337531	0.07793024174727249	0.42133181255550495	GO:0008080	MF
ATP synthesis coupled electron transport	GO:0042773	74	0.5593311469510249	0.07793745657650814	0.42133181255550495	GO:0042773	BP
NIK/NF-kappaB signaling	GO:0038061	150	0.5417877362251814	0.0780161941839205	0.42133181255550495	GO:0038061	BP
retrograde transport, endosome to plasma membrane	GO:1990126	18	0.3800336673768379	0.07810556084693668	0.42133181255550495	GO:1990126	BP
regulation of hydrogen peroxide metabolic process	GO:0010310	18	0.3800336673768379	0.07810556084693668	0.42133181255550495	GO:0010310	BP
ventricular cardiac muscle tissue development	GO:0003229	50	0.5720275294676054	0.07828253763378061	0.4219383603047466	GO:0003229	BP
negative regulation of establishment of protein localization	GO:1904950	163	0.5400560413385672	0.07839889494613722	0.4220774919617193	GO:1904950	BP
heparin binding	GO:0008201	124	0.5458458789918296	0.07845121320135837	0.4220774919617193	GO:0008201	MF
nephron tubule formation	GO:0072079	19	0.6165852604997342	0.07858091672669129	0.4220774919617193	GO:0072079	BP
RNA polymerase II repressing transcription factor binding	GO:0001103	28	0.5960616419038594	0.07861142741336336	0.4220774919617193	GO:0001103	MF
regulation of DNA binding	GO:0051101	108	0.54906384569422	0.07863113875946376	0.4220774919617193	GO:0051101	BP
negative regulation of plasma membrane bounded cell projection assembly	GO:0120033	21	0.38914195512459127	0.07870307173383553	0.4221170492172409	GO:0120033	BP
regulation of bicellular tight junction assembly	GO:2000810	21	0.610775359867704	0.07892636938674037	0.4228514719239017	GO:2000810	BP
interferon-gamma production	GO:0032609	95	0.5521970216108706	0.07914264642036412	0.4228514719239017	GO:0032609	BP
tripartite regional subdivision	GO:0007351	10	0.6602949294219699	0.07923558469875683	0.4228514719239017	GO:0007351	BP	anterior/posterior axis specification, embryo
glycerolipid catabolic process	GO:0046503	46	0.42516719101896266	0.0792773758879511	0.4228514719239017	GO:0046503	BP
keratinization	GO:0031424	80	0.4431855126476885	0.0793121742287609	0.4228514719239017	GO:0031424	BP
microbody part	GO:0044438	94	0.5524331189965865	0.07936430219983485	0.4228514719239017	GO:0044438	CC	peroxisomal part
peptidyl-lysine methylation	GO:0018022	97	0.4483922142601042	0.07944746619991684	0.4228514719239017	GO:0018022	BP
positive regulation of cytokine production involved in immune response	GO:0002720	51	0.5710365475304046	0.07947775918909566	0.4228514719239017	GO:0002720	BP
RNA modification	GO:0009451	104	0.4501584357487273	0.07952595381855593	0.4228514719239017	GO:0009451	BP
protein-DNA complex	GO:0032993	116	0.5472119010077466	0.07955005128260383	0.4228514719239017	GO:0032993	CC
synapsis	GO:0007129	29	0.5940990964003072	0.07955143934940336	0.4228514719239017	GO:0007129	BP
negative regulation of protein exit from endoplasmic reticulum	GO:0070862	10	0.6600820124595852	0.07963508440199638	0.42295221918785725	GO:0070862	BP
positive regulation of cAMP-mediated signaling	GO:0043950	20	0.38681635230052874	0.07978209864095492	0.4230374284460488	GO:0043950	BP
endonuclease activity, active with either ribo- or deoxyribonucleic acids and producing 5'-phosphomonoesters	GO:0016893	32	0.4105256141875346	0.07994113955804305	0.4230374284460488	GO:0016893	MF
protein localization to microtubule organizing center	GO:1905508	29	0.4060534098769601	0.08004016537808697	0.4230374284460488	GO:1905508	BP
regulation of RNA stability	GO:0043487	153	0.5410907703326984	0.080126018643658245	0.4230374284460488	GO:0043487	BP
compact myelin	GO:0043218	13	0.6401640637324499	0.08017960250196475	0.4230374284460488	GO:0043218	CC
p53 binding	GO:0002039	62	0.43571503375487547	0.08027625215859144	0.4230374284460488	GO:0002039	MF
female sex differentiation	GO:0046660	105	0.5494767428662233	0.08031045978353185	0.4230374284460488	GO:0046660	BP
chromosome condensation	GO:0030261	26	0.40088675635458104	0.08032576833121657	0.4230374284460488	GO:0030261	BP
positive regulation of cellular response to oxidative stress	GO:1900409	17	0.6225203984071142	0.08034862293340264	0.4230374284460488	GO:1900409	BP
positive regulation of glucose import	GO:0046326	29	0.593848550373368	0.08035563278065218	0.4230374284460488	GO:0046326	BP
neuronal cell body membrane	GO:0032809	23	0.39465754176905865	0.08039540606543043	0.4230374284460488	GO:0032809	CC
interleukin-10 production	GO:0032613	45	0.5753685838297573	0.08042758084405609	0.4230374284460488	GO:0032613	BP
positive regulation of mRNA 3'-end processing	GO:0031442	11	0.6521221680527675	0.08065762524385935	0.42390639376555656	GO:0031442	BP
SWI/SNF complex	GO:0016514	16	0.37391518737672585	0.08083218195197968	0.42448257478075757	GO:0016514	CC
response to interleukin-4	GO:0070670	34	0.4134656944076517	0.08090271767414467	0.42451201296433216	GO:0070670	BP
MLL1/2 complex	GO:0044665	28	0.40469985672544306	0.08100962579589124	0.4247321038119783	GO:0044665	CC	MLL1 complex
positive regulation of double-strand break repair	GO:2000781	23	0.3949561373402342	0.08125670292962624	0.42536279312454645	GO:2000781	BP
regulation of glycogen biosynthetic process	GO:0005979	25	0.39925469761566396	0.08130841548601632	0.42536279312454645	GO:0005979	BP	regulation of glucan biosynthetic process
regulation of long-term neuronal synaptic plasticity	GO:0048169	24	0.39718691613378593	0.08132509810426476	0.42536279312454645	GO:0048169	BP
male gonad development	GO:0008584	120	0.5461233526900539	0.08152899333059058	0.4254031487055985	GO:0008584	BP
regulation of myoblast differentiation	GO:0045661	48	0.5727197526958264	0.08152907994035925	0.4254031487055985	GO:0045661	BP
regulation of chemokine production	GO:0032642	70	0.5602623745005489	0.08156776022724108	0.4254031487055985	GO:0032642	BP
negative regulation of carbohydrate metabolic process	GO:0045912	39	0.4193702019342234	0.0815930786902448	0.4254031487055985	GO:0045912	BP
regulation of transcription by RNA polymerase I	GO:0006356	31	0.4096315548081333	0.08172911449318672	0.4255721700616511	GO:0006356	BP
regulation of DNA damage checkpoint	GO:2000001	14	0.6343715840836611	0.08175568149241874	0.4255721700616511	GO:2000001	BP
replication fork	GO:0005657	49	0.5718886510465601	0.081902828925439	0.4259989622231664	GO:0005657	CC
regulation of nucleotide metabolic process	GO:0006140	117	0.45337958261451183	0.08208501849176866	0.42660719467343683	GO:0006140	BP
intermediate filament	GO:0005882	79	0.4433661732647629	0.08217315969543043	0.4267260667900906	GO:0005882	CC
sphingolipid catabolic process	GO:0030149	23	0.3953062149064401	0.08227602067384218	0.42692112949649225	GO:0030149	BP
renal tubule development	GO:0061326	88	0.5535884313258748	0.08269000238624342	0.4287289735140837	GO:0061326	BP
intrinsic apoptotic signaling pathway in response to DNA damage	GO:0008630	87	0.553848075962019	0.08294866597777881	0.42940471847258965	GO:0008630	BP
insulin secretion involved in cellular response to glucose stimulus	GO:0035773	56	0.43296540222737295	0.08295169156177436	0.42940471847258965	GO:0035773	BP
response to nicotine	GO:0035094	39	0.5802244704394562	0.08313801880694573	0.42960088310716865	GO:0035094	BP
regulation of TORC1 signaling	GO:1903432	27	0.4036376079174563	0.08316991419994875	0.42960088310716865	GO:1903432	BP
spermatid differentiation	GO:0048515	106	0.5487829926312396	0.08318671122876652	0.42960088310716865	GO:0048515	BP
polysomal ribosome	GO:0042788	30	0.5913382302609062	0.0834734561510032	0.43033510747270576	GO:0042788	CC
nucleobase-containing small molecule interconversion	GO:0015949	26	0.5980564244283154	0.08360317079997268	0.43033510747270576	GO:0015949	BP
positive regulation of ubiquitin protein ligase activity	GO:1904668	11	0.34936191568683683	0.08365881269369423	0.43033510747270576	GO:1904668	BP
nucleotide diphosphatase activity	GO:0004551	10	0.6579528428357385	0.08372079888879509	0.43033510747270576	GO:0004551	MF
associative learning	GO:0008306	73	0.4413992187720521	0.08374735075052595	0.43033510747270576	GO:0008306	BP
keratinocyte differentiation	GO:0030216	146	0.5415495995239057	0.08380457235573767	0.43033510747270576	GO:0030216	BP
neuron fate specification	GO:0048665	23	0.6041686687442511	0.08382441318919928	0.43033510747270576	GO:0048665	BP
nitric oxide mediated signal transduction	GO:0007263	20	0.611684160681872	0.08385544920774352	0.43033510747270576	GO:0007263	BP
retrograde vesicle-mediated transport, Golgi to ER	GO:0006890	74	0.44185879626158614	0.08409113490695938	0.43093195849416416	GO:0006890	BP
protein serine/threonine/tyrosine kinase activity	GO:0004712	40	0.42105169551814087	0.08419405469604517	0.43093195849416416	GO:0004712	MF
peptidase activator activity	GO:0016504	31	0.5896371604749528	0.08422990033150328	0.43093195849416416	GO:0016504	MF
negative regulation of intrinsic apoptotic signaling pathway in response to DNA damage by p53 class mediator	GO:1902166	16	0.6246942800788955	0.08423539965670568	0.43093195849416416	GO:1902166	BP
CCR4-NOT complex	GO:0030014	15	0.6287314610287157	0.08434929215232198	0.43111225818901977	GO:0030014	CC
regulation of interleukin-13 secretion	GO:2000665	10	0.34241779039507925	0.08444906659605497	0.43111225818901977	GO:2000665	BP
steroid hormone receptor binding	GO:0035258	83	0.445148614763623	0.08446846172225976	0.43111225818901977	GO:0035258	MF
regulation of mitochondrion organization	GO:0010821	166	0.4610951590794315	0.0845415297905744	0.4311486129257218	GO:0010821	BP
mitochondrion localization	GO:0051646	40	0.421178167733776	0.08469219612182943	0.43127455632333855	GO:0051646	BP
NMDA selective glutamate receptor complex	GO:0017146	10	0.34254396340982574	0.08469815391850209	0.43127455632333855	GO:0017146	CC
response to hyperoxia	GO:0055093	19	0.6141098484848485	0.08513629419361769	0.4326306204255676	GO:0055093	BP
regulation of cell proliferation involved in heart morphogenesis	GO:2000136	13	0.6379009064763915	0.08517940764908698	0.4326306204255676	GO:2000136	BP
muscle cell migration	GO:0014812	75	0.5575480870851829	0.08520545810532472	0.4326306204255676	GO:0014812	BP
kidney morphogenesis	GO:0060993	91	0.5522736787022501	0.08522915862773495	0.4326306204255676	GO:0060993	BP
acetyltransferase activity	GO:0016407	78	0.44359502914168736	0.0853841362525358	0.43308105726848645	GO:0016407	MF
cytoplasmic dynein complex	GO:0005868	17	0.6204318242998635	0.08564037554035843	0.43343155317742005	GO:0005868	CC
aspartate family amino acid biosynthetic process	GO:0009067	17	0.6204271830240696	0.08565244128234861	0.43343155317742005	GO:0009067	BP
regulation of vascular smooth muscle cell proliferation	GO:1904705	48	0.5717491892746974	0.08568111542352902	0.43343155317742005	GO:1904705	BP	vascular smooth muscle cell proliferation
positive regulation of mRNA metabolic process	GO:1903313	66	0.5612241224122412	0.08571841515117835	0.43343155317742005	GO:1903313	BP
transmission of nerve impulse	GO:0019226	50	0.42973498932046517	0.08585985188186761	0.4338112145314145	GO:0019226	BP
odontogenesis	GO:0042476	107	0.5481103433524844	0.08605746352049563	0.43447389690888066	GO:0042476	BP
structural constituent of muscle	GO:0008307	32	0.5876624338415357	0.08624131850201112	0.43482562819052467	GO:0008307	MF
cellular defense response	GO:0006968	43	0.5756512657576158	0.08626014679766145	0.43482562819052467	GO:0006968	BP
positive regulation of I-kappaB kinase/NF-kappaB signaling	GO:0043123	163	0.5389958395035611	0.08662660964867745	0.43592598480769534	GO:0043123	BP
membrane hyperpolarization	GO:0060081	12	0.3571719641401793	0.08670903943683096	0.43592598480769534	GO:0060081	BP
negative regulation of blood circulation	GO:1903523	28	0.593551516792455	0.08674168822121325	0.43592598480769534	GO:1903523	BP
cerebellar cortex development	GO:0021695	42	0.423577621419348	0.08675886255221667	0.43592598480769534	GO:0021695	BP
interleukin-12 production	GO:0032615	47	0.5722451823083188	0.08681181282037616	0.43592598480769534	GO:0032615	BP
amino acid transport	GO:0006865	122	0.45504030864382705	0.08691680659479022	0.43611825135590054	GO:0006865	BP
ubiquitin-like protein conjugating enzyme activity	GO:0061650	23	0.6030978432476215	0.0870550212081474	0.43647678578134025	GO:0061650	MF
membrane depolarization during cardiac muscle cell action potential	GO:0086012	22	0.3946246744020838	0.08716140530112641	0.43667530104119884	GO:0086012	BP
general transcription initiation factor activity	GO:0140223	15	0.6275270853055643	0.08729521512646393	0.43701080895621836	GO:0140223	MF
regulation of circadian rhythm	GO:0042752	104	0.45143569983682796	0.08754206538975774	0.43791126512489376	GO:0042752	BP
phototransduction	GO:0007602	46	0.42716488730723606	0.08762778386463325	0.4380049318860644	GO:0007602	BP
peptidyl-lysine dimethylation	GO:0018027	14	0.3682315554603951	0.08784655196108672	0.4382998315294404	GO:0018027	BP
ionotropic glutamate receptor activity	GO:0004970	17	0.38041288789462446	0.08785907186731386	0.4382998315294404	GO:0004970	MF
deacetylase activity	GO:0019213	32	0.4128238802433052	0.0879988359828373	0.4382998315294404	GO:0019213	MF
negative regulation of microtubule polymerization or depolymerization	GO:0031111	30	0.40997551536213567	0.08801137843987544	0.4382998315294404	GO:0031111	BP
acidic amino acid transport	GO:0015800	60	0.43628374633837386	0.08809089736056769	0.4382998315294404	GO:0015800	BP
growth factor activity	GO:0008083	120	0.545136292525124	0.08826807148004365	0.4382998315294404	GO:0008083	MF
negative regulation of neurotransmitter secretion	GO:0046929	10	0.655658071130037	0.08831264084734977	0.4382998315294404	GO:0046929	BP
negative regulation of ubiquitin-protein transferase activity	GO:0051444	16	0.6230424063116371	0.08842794096042574	0.4382998315294404	GO:0051444	BP
lateral sprouting from an epithelium	GO:0060601	13	0.636444719501984	0.08852766114237515	0.4382998315294404	GO:0060601	BP
animal organ formation	GO:0048645	51	0.5689640729709605	0.08865058148629226	0.4382998315294404	GO:0048645	BP
positive regulation of chemotaxis	GO:0050921	120	0.5450812717100204	0.08865655900181434	0.4382998315294404	GO:0050921	BP
negative regulation of cardiac muscle tissue development	GO:0055026	31	0.5883758854405544	0.08868834263979228	0.4382998315294404	GO:0055026	BP
rRNA transcription	GO:0009303	27	0.40534849441987786	0.0887890294185928	0.4382998315294404	GO:0009303	BP
toll-like receptor 4 signaling pathway	GO:0034142	31	0.5883478571064568	0.08878953851802805	0.4382998315294404	GO:0034142	BP
defense response to bacterium	GO:0042742	148	0.5406191889090717	0.08880976218639211	0.4382998315294404	GO:0042742	BP
regulation of mRNA stability	GO:0043488	150	0.5403481912659809	0.08882961475674046	0.4382998315294404	GO:0043488	BP
gonadotropin secretion	GO:0032274	12	0.6418750164313695	0.08883250645327892	0.4382998315294404	GO:0032274	BP
response to oxygen radical	GO:0000305	25	0.5983199115742934	0.08890950574012041	0.4382998315294404	GO:0000305	BP
positive regulation of interleukin-8 production	GO:0032757	41	0.5768109515087245	0.08896051949213328	0.4382998315294404	GO:0032757	BP
regulation of cytokine production involved in immune response	GO:0002718	78	0.5557534249360143	0.08905675202764726	0.4384435577987634	GO:0002718	BP
face morphogenesis	GO:0060325	29	0.5911878605003296	0.08930967001439208	0.439037065512602	GO:0060325	BP
positive regulation of response to oxidative stress	GO:1902884	18	0.6156790026039611	0.08935273366566658	0.439037065512602	GO:1902884	BP
SMN complex	GO:0032797	10	0.6551218358173646	0.0894144002233284	0.439037065512602	GO:0032797	CC
negative regulation of CD4-positive, alpha-beta T cell differentiation	GO:0043371	19	0.6125357190324295	0.08953014923116522	0.439037065512602	GO:0043371	BP
digestive tract morphogenesis	GO:0048546	43	0.5748753364811792	0.08953247219640932	0.439037065512602	GO:0048546	BP
detection of chemical stimulus involved in sensory perception of smell	GO:0050911	38	0.42038501374751985	0.08960696113191575	0.439037065512602	GO:0050911	BP
cell body membrane	GO:0044298	24	0.3999072392831768	0.08971011597628827	0.439037065512602	GO:0044298	CC
regulation of glucose import	GO:0046324	45	0.5731474159593724	0.08975549950874794	0.439037065512602	GO:0046324	BP
regulation of ER to Golgi vesicle-mediated transport	GO:0060628	13	0.6358683121579477	0.0898819778683537	0.439037065512602	GO:0060628	BP
regulation of transmission of nerve impulse	GO:0051969	15	0.3735089933733039	0.08989541463335082	0.439037065512602	GO:0051969	BP
filopodium tip	GO:0032433	17	0.6187702475656508	0.09004849011154406	0.439037065512602	GO:0032433	CC
cellular response to interleukin-6	GO:0071354	33	0.5852952019803023	0.09006512118105596	0.439037065512602	GO:0071354	BP
positive regulation of oxidative stress-induced cell death	GO:1903209	15	0.6263805616913853	0.09017623253573727	0.439037065512602	GO:1903209	BP
Sertoli cell differentiation	GO:0060008	17	0.6187099109803302	0.09021193475698203	0.439037065512602	GO:0060008	BP
response to amine	GO:0014075	46	0.5722454312582735	0.09022397461155839	0.439037065512602	GO:0014075	BP
protein-DNA complex assembly	GO:0065004	150	0.5401695771203785	0.09025173081201242	0.439037065512602	GO:0065004	BP
astrocyte activation	GO:0048143	20	0.39069528845394996	0.0906632684151099	0.44061832378831683	GO:0048143	BP
maturation of SSU-rRNA	GO:0030490	12	0.6410468754107842	0.09071157293041825	0.44061832378831683	GO:0030490	BP
toxic substance binding	GO:0015643	11	0.6472612560940637	0.09082499265755214	0.44084172382707937	GO:0015643	MF
chemokine receptor binding	GO:0042379	35	0.5825830774787791	0.09102328778168045	0.44147645067999025	GO:0042379	MF
positive regulation of smooth muscle cell proliferation	GO:0048661	84	0.553371709594443	0.09125764251093277	0.4422850012872338	GO:0048661	BP
postsynaptic membrane organization	GO:0001941	36	0.4187299705869441	0.0916650692881535	0.44386379338145243	GO:0001941	BP
nephron tubule development	GO:0072080	86	0.5526765864413347	0.09171917786147785	0.44386379338145243	GO:0072080	BP
threonine-type endopeptidase activity	GO:0004298	20	0.6088824875700418	0.09191650447612355	0.44421308571011414	GO:0004298	MF	threonine-type peptidase activity
long-term synaptic depression	GO:0060292	28	0.407951737909094	0.09192724150593216	0.44421308571011414	GO:0060292	BP
potassium ion transport	GO:0006813	175	0.46297995708350453	0.09205466095675205	0.444500275727655	GO:0006813	BP
S-adenosylmethionine-dependent methyltransferase activity	GO:0008757	105	0.45235749472202674	0.09217180781820374	0.44464243493226524	GO:0008757	MF
necrotic cell death	GO:0070265	45	0.5725622506897218	0.09235273171911171	0.44464243493226524	GO:0070265	BP
negative regulation of epithelial cell differentiation	GO:0030857	31	0.5873541252611731	0.0924379234449251	0.44464243493226524	GO:0030857	BP
dosage compensation	GO:0007549	16	0.6215187376725838	0.09244270511315972	0.44464243493226524	GO:0007549	BP
smoothened signaling pathway	GO:0007224	123	0.5440122805110928	0.0924517793389246	0.44464243493226524	GO:0007224	BP
transmitter-gated ion channel activity	GO:0022824	50	0.43118582390633653	0.09253261525236542	0.44464243493226524	GO:0022824	MF	transmitter-gated channel activity
protein folding	GO:0006457	164	0.5381405432558357	0.0927723547530712	0.44464243493226524	GO:0006457	BP
postsynapse assembly	GO:0099068	25	0.40285172903837047	0.09278122959535838	0.44464243493226524	GO:0099068	BP
ruffle organization	GO:0031529	44	0.42671995514566874	0.09279421074387977	0.44464243493226524	GO:0031529	BP
endopeptidase regulator activity	GO:0061135	118	0.544874205824426	0.09282919786088449	0.44464243493226524	GO:0061135	MF
regulation of alpha-beta T cell activation	GO:0046634	84	0.5531139163050006	0.09283220001262497	0.44464243493226524	GO:0046634	BP
galactosyltransferase activity	GO:0008378	27	0.40655635104466437	0.09293726985031789	0.4448198171898816	GO:0008378	MF
gap junction assembly	GO:0016264	11	0.6462431889876685	0.09307982596656252	0.44486559896517264	GO:0016264	BP
apical dendrite	GO:0097440	16	0.37873767258382646	0.09313250016820536	0.44486559896517264	GO:0097440	CC
regulation of skeletal muscle tissue development	GO:0048641	41	0.575806420514798	0.09321794312140406	0.44486559896517264	GO:0048641	BP
regulation of gene silencing	GO:0060968	100	0.4513469938845207	0.09321900743075658	0.44486559896517264	GO:0060968	BP
peptide N-acetyltransferase activity	GO:0034212	52	0.4326961115472865	0.09340223694519756	0.44541489799248846	GO:0034212	MF
negative regulation of JUN kinase activity	GO:0043508	12	0.6397586560454295	0.09369797934966856	0.44649955465607366	GO:0043508	BP
regulation of chemokine secretion	GO:0090196	14	0.6293625125367651	0.09379653993200462	0.44664368395881004	GO:0090196	BP
radial glial cell differentiation	GO:0060019	11	0.6458703756811013	0.0939166932670962	0.4466572917415451	GO:0060019	BP
promoter-specific chromatin binding	GO:1990841	43	0.4261341070561758	0.09393840646642328	0.4466572917415451	GO:1990841	MF
antigen processing and presentation of exogenous peptide antigen via MHC class II	GO:0019886	90	0.4488709008985178	0.09408644493860244	0.4466572917415451	GO:0019886	BP
excitatory synapse assembly	GO:1904861	23	0.39914333960269627	0.09414175292327004	0.4466572917415451	GO:1904861	BP
mRNA splice site selection	GO:0006376	19	0.6109366693248273	0.09417869939113137	0.4466572917415451	GO:0006376	BP
cell adhesion mediated by integrin	GO:0033627	57	0.5641390955622395	0.09420930029238157	0.4466572917415451	GO:0033627	BP
X chromosome	GO:0000805	10	0.6527955208579765	0.09432288421078802	0.4468717514276319	GO:0000805	CC
mitotic spindle assembly	GO:0090307	49	0.5690652150751141	0.09463857901305522	0.4476521456471232	GO:0090307	BP
positive regulation of leukocyte proliferation	GO:0070665	117	0.5447980434460472	0.09477142396821722	0.4476521456471232	GO:0070665	BP
negative regulation of developmental growth	GO:0048640	83	0.5531121949727845	0.09479645217270172	0.4476521456471232	GO:0048640	BP
chloride channel activity	GO:0005254	55	0.4348312181645515	0.09482042375020544	0.4476521456471232	GO:0005254	MF
positive regulation of alpha-beta T cell activation	GO:0046635	58	0.563465417611783	0.09483657866110924	0.4476521456471232	GO:0046635	BP
active ion transmembrane transporter activity	GO:0022853	32	0.4146605182083893	0.09489842059757002	0.4476521456471232	GO:0022853	MF	ATPase coupled ion transmembrane transporter activity
pericentric heterochromatin	GO:0005721	18	0.3864602786326135	0.0954339752531302	0.4498538790230463	GO:0005721	CC
regulation of macrophage derived foam cell differentiation	GO:0010743	26	0.5944152570682377	0.09573247047826088	0.4507119247156825	GO:0010743	BP
glucocorticoid metabolic process	GO:0008211	21	0.3950013154433044	0.09584745196793626	0.4507119247156825	GO:0008211	BP
lipid phosphorylation	GO:0046834	37	0.420860405213179	0.09590197730719995	0.4507119247156825	GO:0046834	BP
response to UV-B	GO:0010224	15	0.624166403702535	0.09595635623902414	0.4507119247156825	GO:0010224	BP
tissue regeneration	GO:0042246	60	0.562192225477001	0.09596069122120374	0.4507119247156825	GO:0042246	BP
respiratory system development	GO:0060541	181	0.5359654817582398	0.09609449232718056	0.45101636097279724	GO:0060541	BP
viral genome replication	GO:0019079	108	0.5464066744961603	0.09622482734708467	0.45130410415727373	GO:0019079	BP
UV-damage excision repair	GO:0070914	10	0.34822963488683856	0.09655343177669469	0.45252067165306803	GO:0070914	BP
regulation of histone modification	GO:0031056	126	0.45705884953795817	0.09664205542688063	0.452611574771451	GO:0031056	BP
homologous chromosome segregation	GO:0045143	35	0.58107504063572335	0.09708301204386899	0.45414740016841315	GO:0045143	BP
response to muscle inactivity	GO:0014870	10	0.34848198091633154	0.09710891181331317	0.45414740016841315	GO:0014870	BP
ER overload response	GO:0006983	11	0.6444078004014913	0.09725821400824068	0.4544022710894907	GO:0006983	BP
positive regulation of striated muscle contraction	GO:0045989	13	0.36717147815112794	0.09730241350952692	0.4544022710894907	GO:0045989	BP
methyltransferase activity	GO:0008168	149	0.46056471731492254	0.0973948397667512	0.45450925224483896	GO:0008168	MF
spanning component of membrane	GO:0089717	11	0.35574992830513336	0.09762418202481413	0.4552545663896111	GO:0089717	CC
keratinocyte proliferation	GO:0043616	35	0.5808944374209861	0.09782986865454842	0.45538638837743306	GO:0043616	BP
positive regulation of interleukin-6 secretion	GO:2000778	25	0.5956734564977104	0.09784594878627828	0.45538638837743306	GO:2000778	BP
hepaticobiliary system development	GO:0061008	128	0.5424466936639337	0.09790908202293057	0.45538638837743306	GO:0061008	BP
miRNA metabolic process	GO:0010586	25	0.4043644402336965	0.09797894604164718	0.45538638837743306	GO:0010586	BP
prostate gland development	GO:0030850	40	0.5756461939767608	0.0980007109891478	0.45538638837743306	GO:0030850	BP
centrosome cycle	GO:0007098	108	0.5461366158338263	0.0981767846557826	0.45588055261328597	GO:0007098	BP
positive regulation of immune effector process	GO:0002699	179	0.5358810848847676	0.09871430693042872	0.4580511985174897	GO:0002699	BP
phosphatidylglycerol metabolic process	GO:0046471	27	0.40821167029316113	0.09887337935360728	0.458192419776826	GO:0046471	BP
regulation of lipopolysaccharide-mediated signaling pathway	GO:0031664	22	0.6016618948184186	0.09888490429873073	0.458192419776826	GO:0031664	BP
RISC complex	GO:0016442	10	0.34934153457929185	0.09902021336542018	0.45849444403903483	GO:0016442	CC
trans-Golgi network transport vesicle membrane	GO:0012510	13	0.3679299088669652	0.09922817134086034	0.45897843421860013	GO:0012510	CC
regulation of smooth muscle contraction	GO:0006940	50	0.5674202990269757	0.09932956088814016	0.45897843421860013	GO:0006940	BP
regulation of development, heterochronic	GO:0040034	11	0.6435187840550617	0.09933534481788303	0.45897843421860013	GO:0040034	BP
positive regulation of long-term synaptic potentiation	GO:1900273	21	0.39611380463787726	0.09941783918255495	0.45903519249685326	GO:1900273	BP
skeletal system morphogenesis	GO:0048705	171	0.5366052911832296	0.09957885416002137	0.4594541626663512	GO:0048705	BP
inflammatory response to wounding	GO:0090594	11	0.6433467163751075	0.09974142939187525	0.45987973579977454	GO:0090594	BP
establishment or maintenance of cell polarity	GO:0007163	162	0.46244318120232664	0.09992189451483767	0.4600155436474996	GO:0007163	BP
ribonucleoprotein complex disassembly	GO:0032988	13	0.6317909886296067	0.09994445958760634	0.4600155436474996	GO:0032988	BP
multicellular organismal water homeostasis	GO:0050891	60	0.4385638508431636	0.10006864368199327	0.4600155436474996	GO:0050891	BP
poly-purine tract binding	GO:0070717	21	0.6036719660239787	0.10011741396612851	0.4600155436474996	GO:0070717	MF
calcium channel complex	GO:0034704	54	0.4352709122828613	0.10014710053349607	0.4600155436474996	GO:0034704	CC
liver development	GO:0001889	125	0.542651599554353	0.1002470621001536	0.4600155436474996	GO:0001889	BP
5S rRNA binding	GO:0008097	10	0.6501064584811923	0.10026340619420113	0.4600155436474996	GO:0008097	MF
response to interleukin-1	GO:0070555	168	0.536836506542248	0.10040446479450112	0.46033968501153455	GO:0070555	BP
regulation of microtubule polymerization	GO:0031113	44	0.4284091807615173	0.10057087277962992	0.46055290031410695	GO:0031113	BP
ceramide metabolic process	GO:0006672	75	0.4451162544916508	0.10068133082459721	0.46055290031410695	GO:0006672	BP
positive regulation of chemokine production	GO:0032722	50	0.567133929277747	0.1007741390445988	0.46055290031410695	GO:0032722	BP
regulation of postsynaptic density assembly	GO:0099151	11	0.35710496128477204	0.10081370301296828	0.46055290031410695	GO:0099151	BP
skeletal muscle organ development	GO:0060538	145	0.5395559513404464	0.10090531700415947	0.46055290031410695	GO:0060538	BP
interleukin-1 production	GO:0032612	83	0.552150862332579	0.1009255634251409	0.46055290031410695	GO:0032612	BP
vascular process in circulatory system	GO:0003018	141	0.5400779859286259	0.10114969740084905	0.46055290031410695	GO:0003018	BP
regulation of growth of symbiont in host	GO:0044126	12	0.36335673160343873	0.10124662053601413	0.46055290031410695	GO:0044126	BP	modulation of growth of symbiont involved in interaction with host
XY body	GO:0001741	12	0.6365709703709546	0.10142738813499734	0.46055290031410695	GO:0001741	CC
DNA replication factor A complex	GO:0005662	15	0.6221626170190386	0.10143946177663472	0.46055290031410695	GO:0005662	CC
electron transfer activity	GO:0009055	84	0.5517626262053961	0.10144564928797992	0.46055290031410695	GO:0009055	MF
granulocyte chemotaxis	GO:0071621	70	0.5566663270965624	0.1014780950015057	0.46055290031410695	GO:0071621	BP
negative regulation of peptidyl-threonine phosphorylation	GO:0010801	16	0.3817258382642998	0.10147953459918688	0.46055290031410695	GO:0010801	BP
CD4-positive, alpha-beta T cell differentiation	GO:0043367	68	0.5574872664743629	0.1014888180149695	0.46055290031410695	GO:0043367	BP
positive regulation of viral transcription	GO:0050434	41	0.4260483948713005	0.10150760620260448	0.46055290031410695	GO:0050434	BP
tertiary granule lumen	GO:1904724	49	0.5676446183599211	0.10162187427873391	0.46075160473950233	GO:1904724	CC
regulation of histone deacetylation	GO:0031063	26	0.40727626104649395	0.10182745692064349	0.4610553130196488	GO:0031063	BP
cilium or flagellum-dependent cell motility	GO:0001539	18	0.6113916725847602	0.10186920080110132	0.4610553130196488	GO:0001539	BP	cilium-dependent cell motility
negative regulation of response to food	GO:0032096	10	0.6492942196987619	0.10211526568817579	0.4610553130196488	GO:0032096	BP	negative regulation of appetite
oogenesis	GO:0048477	72	0.5557679777407966	0.10215390976176886	0.4610553130196488	GO:0048477	BP
smooth muscle tissue development	GO:0048745	18	0.6112864620321419	0.10219306021218241	0.4610553130196488	GO:0048745	BP
estrogen receptor binding	GO:0030331	37	0.42232773313854394	0.10222067660102468	0.4610553130196488	GO:0030331	MF
fibrinolysis	GO:0042730	21	0.6030255196001052	0.10225222583993081	0.4610553130196488	GO:0042730	BP
regulation of stem cell proliferation	GO:0072091	61	0.5605441117298132	0.1022530137470925	0.4610553130196488	GO:0072091	BP
negative regulation of CD4-positive, alpha-beta T cell activation	GO:2000515	24	0.5963231230757086	0.1024650011666826	0.4616927481928125	GO:2000515	BP
dosage compensation by inactivation of X chromosome	GO:0009048	14	0.6260099843360867	0.10262174688023742	0.46180797206749863	GO:0009048	BP
neuron remodeling	GO:0016322	12	0.3639219707127271	0.1026667543414463	0.46180797206749863	GO:0016322	BP
nuclear-transcribed mRNA catabolic process, deadenylation-dependent decay	GO:0000288	61	0.5604649351660761	0.10270247650445749	0.46180797206749863	GO:0000288	BP
L-glutamate import across plasma membrane	GO:0098712	12	0.6359728685227541	0.10293270523641089	0.46225303195750156	GO:0098712	BP
development of primary female sexual characteristics	GO:0046545	91	0.5495290423861853	0.10294285936526802	0.46225303195750156	GO:0046545	BP
negative regulation of type I interferon-mediated signaling pathway	GO:0060339	10	0.35110795678574247	0.10304222904387138	0.46225879301509715	GO:0060339	BP
positive regulation of cytosolic calcium ion concentration involved in phospholipase C-activating G protein-coupled signaling pathway	GO:0051482	16	0.6177218934911243	0.10308554913062276	0.46225879301509715	GO:0051482	BP
mRNA cleavage and polyadenylation specificity factor complex	GO:0005847	12	0.364184872624024	0.10333265854281702	0.46304929510139664	GO:0005847	CC
regulation of mast cell activation	GO:0033003	35	0.5795286256095359	0.1036276384695566	0.46405308240682264	GO:0033003	BP
histone deacetylation	GO:0016575	59	0.43871094127370897	0.10375436401877962	0.4643025543838338	GO:0016575	BP
positive regulation of adaptive immune response based on somatic recombination of immune receptors built from immunoglobulin superfamily domains	GO:0002824	79	0.5529754664033049	0.10396458825716012	0.4649250875686135	GO:0002824	BP
modulation by host of viral genome replication	GO:0044827	14	0.6254578032206809	0.10413671678974391	0.46500443944023534	GO:0044827	BP
ligase activity, forming carbon-nitrogen bonds	GO:0016879	37	0.4228018915074392	0.10433192304555017	0.46500443944023534	GO:0016879	MF
regulation of amino acid transmembrane transport	GO:1903789	10	0.6483242646478984	0.10436226043715664	0.46500443944023534	GO:1903789	BP
neurotransmitter binding	GO:0042165	34	0.41948654313586065	0.10437052435453284	0.46500443944023534	GO:0042165	MF
T-helper cell differentiation	GO:0042093	55	0.56334714668048	0.10441743593005293	0.46500443944023534	GO:0042093	BP
sensory perception of smell	GO:0007608	58	0.4383183615981133	0.1044892391036629	0.46500443944023534	GO:0007608	BP
regulation of cytolysis	GO:0042268	11	0.358653570404359	0.10455995301246666	0.46500443944023534	GO:0042268	BP
negative regulation of extrinsic apoptotic signaling pathway	GO:2001237	89	0.5498280101785163	0.1046761236878881	0.46500443944023534	GO:2001237	BP
nose development	GO:0043584	15	0.6210160934048595	0.10468728342646545	0.46500443944023534	GO:0043584	BP
macrophage migration	GO:1905517	44	0.5707372211879209	0.10469356605323134	0.46500443944023534	GO:1905517	BP
cellular response to carbohydrate stimulus	GO:0071322	120	0.45705989976931033	0.10487534833342468	0.46549560584109345	GO:0071322	BP
renal water homeostasis	GO:0003091	32	0.4171538036179793	0.10495091335568399	0.4655149738938005	GO:0003091	BP
positive regulation of DNA damage response, signal transduction by p53 class mediator	GO:0043517	14	0.6251028296464914	0.10511997156569405	0.4659487282010222	GO:0043517	BP
activation of JUN kinase activity	GO:0007257	30	0.41451965352921044	0.1052604887953197	0.4662247729906665	GO:0007257	BP
positive regulation of transforming growth factor beta production	GO:0071636	18	0.6102606591441122	0.10539379948653126	0.4662247729906665	GO:0071636	BP
mitochondrial transcription	GO:0006390	10	0.6478353442157558	0.10550968505882467	0.4662247729906665	GO:0006390	BP
negative regulation of mast cell activation	GO:0033004	12	0.6349081157820017	0.1056564191500321	0.4662247729906665	GO:0033004	BP
DNA alkylation	GO:0006305	57	0.4379952175832965	0.10568245993325995	0.4662247729906665	GO:0006305	BP	DNA methylation
vasoconstriction	GO:0042310	62	0.5594394877126123	0.10582501046954076	0.4662247729906665	GO:0042310	BP
regulation of B cell receptor signaling pathway	GO:0050855	25	0.5934501815885047	0.1058958594352055	0.4662247729906665	GO:0050855	BP
positive regulation of protein localization to cell surface	GO:2000010	17	0.3867157404227274	0.105912394741723	0.4662247729906665	GO:2000010	BP
meiotic cell cycle	GO:0051321	172	0.5358334401477196	0.10591822490065546	0.4662247729906665	GO:0051321	BP
transport vesicle membrane	GO:0030658	171	0.4640673168544364	0.10595656235504694	0.4662247729906665	GO:0030658	CC
nuclear transcriptional repressor complex	GO:0090568	25	0.4065687667771988	0.1059666584068722	0.4662247729906665	GO:0090568	CC
regulation of epidermal cell differentiation	GO:0045604	45	0.5696785984149577	0.10604523582466176	0.4662567261746056	GO:0045604	BP
positive regulation of glycogen metabolic process	GO:0070875	15	0.37948353844535604	0.10612820516596776	0.4663079337198234	GO:0070875	BP
peroxisomal matrix	GO:0005782	49	0.5667293020672911	0.10633459201450432	0.466659690380489	GO:0005782	CC	microbody lumen
activation of Janus kinase activity	GO:0042976	12	0.6346386413229225	0.10635474252769939	0.466659690380489	GO:0042976	BP
receptor inhibitor activity	GO:0030547	18	0.39006374005979466	0.10642239191760616	0.466659690380489	GO:0030547	MF
organellar small ribosomal subunit	GO:0000314	27	0.5897615872347395	0.10654931930605985	0.4666865363976369	GO:0000314	CC	mitochondrial small ribosomal subunit
positive regulation of acute inflammatory response	GO:0002675	28	0.5881420561591137	0.10657127544228692	0.4666865363976369	GO:0002675	BP
regulation of viral transcription	GO:0046782	63	0.441209003926774	0.10687771942231569	0.4671605035908167	GO:0046782	BP
phosphoprotein binding	GO:0051219	76	0.44645263575108995	0.10692572015495903	0.4671605035908167	GO:0051219	MF
positive regulation of icosanoid secretion	GO:0032305	15	0.3798096139686547	0.10707704667630047	0.4671605035908167	GO:0032305	BP
regulation of tube diameter	GO:0035296	107	0.5451626750479767	0.1070929206925757	0.4671605035908167	GO:0035296	BP	regulation of blood vessel diameter
positive regulation of peptidyl-lysine acetylation	GO:2000758	30	0.4149672221783429	0.10709539013606811	0.4671605035908167	GO:2000758	BP
regulation of postsynaptic specialization assembly	GO:0099150	12	0.36565055077950415	0.10710822803344054	0.4671605035908167	GO:0099150	BP	regulation of postsynapse assembly
response to vitamin D	GO:0033280	32	0.582258669721147	0.10743867387399678	0.4680655965084773	GO:0033280	BP
nuclear replisome	GO:0043601	18	0.6096118607362985	0.10745892633209306	0.4680655965084773	GO:0043601	CC
positive regulation of triglyceride metabolic process	GO:0090208	15	0.3799779110129378	0.10756939426352752	0.4682348200365798	GO:0090208	BP
eyelid development in camera-type eye	GO:0061029	13	0.6288058053320713	0.10786615348043611	0.46877645230232556	GO:0061029	BP
mRNA 5'-UTR binding	GO:0048027	22	0.5990355843540783	0.10791185778476858	0.46877645230232556	GO:0048027	MF
negative regulation of apoptotic signaling pathway	GO:2001234	199	0.5331585078772022	0.10793703789657905	0.46877645230232556	GO:2001234	BP
bone morphogenesis	GO:0060349	80	0.552042859408453	0.10798417837456653	0.46877645230232556	GO:0060349	BP
centriole replication	GO:0007099	30	0.5847774004159756	0.10815366365169654	0.46877645230232556	GO:0007099	BP
sperm-egg recognition	GO:0035036	38	0.4246527763334678	0.10816842009743087	0.46877645230232556	GO:0035036	BP
ruffle assembly	GO:0097178	35	0.42150532779483474	0.10819572751976282	0.46877645230232556	GO:0097178	BP
regulation of hematopoietic progenitor cell differentiation	GO:1901532	83	0.5510538346278515	0.10830113105925662	0.4688437648108686	GO:1901532	BP
cell-cell junction organization	GO:0045216	118	0.5428709893543738	0.10835468470927231	0.4688437648108686	GO:0045216	BP
regulation of ruffle assembly	GO:1900027	24	0.40532814925923	0.10848861335972028	0.4689915923371142	GO:1900027	BP
cell recognition	GO:0008037	115	0.4566026385662131	0.10855025162562841	0.4689915923371142	GO:0008037	BP
mismatched DNA binding	GO:0030983	10	0.6465341850011829	0.10861211256338416	0.4689915923371142	GO:0030983	MF
cardioblast differentiation	GO:0010002	14	0.6238407013827066	0.10867578195024902	0.4689915923371142	GO:0010002	BP
hormone binding	GO:0042562	76	0.44673947055510355	0.10881756729577209	0.4692937038125053	GO:0042562	MF
mitotic cell cycle arrest	GO:0071850	13	0.628350746902569	0.10911624352870421	0.4700267870017446	GO:0071850	BP
negative regulation of response to wounding	GO:1903035	77	0.5528540747345251	0.10922976882857204	0.4700267870017446	GO:1903035	BP
apicolateral plasma membrane	GO:0016327	17	0.612212124868884	0.10925743482685894	0.4700267870017446	GO:0016327	CC
frizzled binding	GO:0005109	22	0.5986265687899598	0.10937463892596194	0.4700267870017446	GO:0005109	MF
synaptic vesicle clustering	GO:0097091	15	0.3806142842116335	0.1094473074966357	0.4700267870017446	GO:0097091	BP
astrocyte projection	GO:0097449	11	0.6393748207628334	0.10948849621345685	0.4700267870017446	GO:0097449	CC
regulation of nitric-oxide synthase activity	GO:0050999	41	0.5722741733346187	0.10950041496528824	0.4700267870017446	GO:0050999	BP
motile cilium assembly	GO:0044458	17	0.6121100168014184	0.10958031877073188	0.4700267870017446	GO:0044458	BP
fatty acid derivative catabolic process	GO:1901569	11	0.36068253513048465	0.10963457482068836	0.4700267870017446	GO:1901569	BP
pericardium development	GO:0060039	16	0.615507889546351	0.10972778297798041	0.47011811606162257	GO:0060039	BP
synaptic vesicle endocytosis	GO:0048488	36	0.422981693665218	0.10994561824254398	0.47074292866388506	GO:0048488	BP	presynaptic endocytosis
positive regulation of protein sumoylation	GO:0033235	11	0.3608832807570978	0.11014706342929323	0.4708980164629578	GO:0033235	BP
multicellular organism aging	GO:0010259	29	0.5857357610880234	0.11016250055252755	0.4708980164629578	GO:0010259	BP
regulation of mRNA catabolic process	GO:0061013	170	0.5356008963764405	0.11024709207580026	0.4708980164629578	GO:0061013	BP
AMP metabolic process	GO:0046033	12	0.6331532455240949	0.11026993930938947	0.4708980164629578	GO:0046033	BP
basolateral plasma membrane	GO:0016323	188	0.46613919042408547	0.11042861602664994	0.47103139321895027	GO:0016323	CC
energy homeostasis	GO:0097009	33	0.5803109304452329	0.11048846153843389	0.47103139321895027	GO:0097009	BP
respiratory tube development	GO:0030323	162	0.5364300501848058	0.11051730761668242	0.47103139321895027	GO:0030323	BP
regulation of nucleocytoplasmic transport	GO:0046822	95	0.5474327689659206	0.11061560446528254	0.47114320651076036	GO:0046822	BP
relaxation of muscle	GO:0090075	24	0.5940863398331623	0.11069056167126935	0.4711555287804421	GO:0090075	BP
regulation of protein kinase C signaling	GO:0090036	15	0.3812033238666246	0.11120855061528323	0.4730523773082119	GO:0090036	BP
positive regulation of DNA repair	GO:0045739	52	0.4361393610740869	0.11141053407404702	0.4736034276827825	GO:0045739	BP
negative regulation of synapse organization	GO:1905809	24	0.5938560827346648	0.11156610525639259	0.47378216827235786	GO:1905809	BP
positive regulation of neurotransmitter transport	GO:0051590	33	0.41993804373327204	0.11159751286929201	0.47378216827235786	GO:0051590	BP
negative regulation of mitochondrion organization	GO:0010823	50	0.43492919863934815	0.11168213476258408	0.4738337424255514	GO:0010823	BP
pulmonary valve morphogenesis	GO:0003184	16	0.6148175542406311	0.11186665489395875	0.4742150446862297	GO:0003184	BP
protein deglycosylation	GO:0006517	23	0.5957771035543169	0.11191707157400618	0.4742150446862297	GO:0006517	BP
regulation of icosanoid secretion	GO:0032303	16	0.3852810650887574	0.11217487480268551	0.4745813384977368	GO:0032303	BP
extrinsic apoptotic signaling pathway via death domain receptors	GO:0008625	73	0.553825042285754	0.11219393026528096	0.4745813384977368	GO:0008625	BP
cation-transporting ATPase complex	GO:0090533	13	0.37276566311114345	0.11223167662072413	0.4745813384977368	GO:0090533	CC
interleukin-6-mediated signaling pathway	GO:0070102	19	0.6052506977671451	0.11229387131477499	0.4745813384977368	GO:0070102	BP
presynaptic active zone membrane	GO:0048787	20	0.3974508720700813	0.11243591691229615	0.4748572076675735	GO:0048787	CC
lymphocyte apoptotic process	GO:0070227	57	0.43917832415453706	0.11250440726171174	0.4748572076675735	GO:0070227	BP
aortic valve morphogenesis	GO:0003180	25	0.5916627190904784	0.1127414559023065	0.47509965082308986	GO:0003180	BP
astrocyte differentiation	GO:0048708	73	0.5537414478555315	0.11275250167400216	0.47509965082308986	GO:0048708	BP
pentose metabolic process	GO:0019321	11	0.361930025810152	0.1128500566750744	0.47509965082308986	GO:0019321	BP
negative regulation of blood vessel diameter	GO:0097756	67	0.5560588218602803	0.11290696587522571	0.47509965082308986	GO:0097756	BP
positive regulation of wound healing	GO:0090303	45	0.5683132127857733	0.11306727384239343	0.47509965082308986	GO:0090303	BP
angiogenesis involved in wound healing	GO:0060055	20	0.6023281508957462	0.11321230352970937	0.47509965082308986	GO:0060055	BP
RNA polymerase II preinitiation complex assembly	GO:0051123	12	0.632049057496648	0.11325345690178712	0.47509965082308986	GO:0051123	BP
positive regulation of extrinsic apoptotic signaling pathway	GO:2001238	47	0.5668048759145705	0.11330639402067212	0.47509965082308986	GO:2001238	BP
mitochondrial ATP synthesis coupled electron transport	GO:0042775	73	0.5536393975121429	0.11343736272064095	0.47509965082308986	GO:0042775	BP
response to interleukin-6	GO:0070741	36	0.5762632249001273	0.11347470905244138	0.47509965082308986	GO:0070741	BP
positive regulation of fatty acid transport	GO:2000193	16	0.3857051282051282	0.11350785837630081	0.47509965082308986	GO:2000193	BP
carbohydrate derivative transport	GO:1901264	63	0.44230633864780206	0.11358301736140221	0.47509965082308986	GO:1901264	BP
DNA strand elongation	GO:0022616	15	0.6179972651730304	0.11363450271976579	0.47509965082308986	GO:0022616	BP
regulation of protein sumoylation	GO:0033233	19	0.3951521796916534	0.11367510207166774	0.47509965082308986	GO:0033233	BP
extrinsic component of membrane	GO:0019898	185	0.46618142210657804	0.11371880566603937	0.47509965082308986	GO:0019898	CC
preassembly of GPI anchor in ER membrane	GO:0016254	16	0.6141863905325444	0.11385085048383947	0.47509965082308986	GO:0016254	BP
positive regulation of regulated secretory pathway	GO:1903307	46	0.4325837674282669	0.11388553275882794	0.47509965082308986	GO:1903307	BP
carboxypeptidase activity	GO:0004180	29	0.5848425100354577	0.11391931566547947	0.47509965082308986	GO:0004180	MF
regulation of activated T cell proliferation	GO:0046006	29	0.5848370633826981	0.11394252867705797	0.47509965082308986	GO:0046006	BP
microtubule polymerization or depolymerization	GO:0031109	88	0.4511984880944652	0.11404349369391081	0.47521756645684443	GO:0031109	BP
lung alveolus development	GO:0048286	37	0.5750045920742933	0.11455305626692039	0.4770139565171933	GO:0048286	BP
transferase activity, transferring acyl groups other than amino-acyl groups	GO:0016747	160	0.4637618705610087	0.11462051478869849	0.4770139565171933	GO:0016747	MF
CD4-positive, alpha-beta T cell cytokine production	GO:0035743	20	0.6018980348828032	0.11473559146346521	0.47718912022146026	GO:0035743	BP
condensed chromosome kinetochore	GO:0000777	87	0.548969128574399	0.11485731702306373	0.477391696565029	GO:0000777	CC
regulation of skeletal muscle satellite cell proliferation	GO:0014842	13	0.6262453432354047	0.11504975705513952	0.4778877456331017	GO:0014842	BP
lung epithelium development	GO:0060428	32	0.580473872343787	0.11528326589270577	0.4785536459723875	GO:0060428	BP
regulation of CD4-positive, alpha-beta T cell activation	GO:2000514	53	0.5625039189984085	0.11573891293494028	0.4801402365283246	GO:2000514	BP
serine-type endopeptidase inhibitor activity	GO:0004867	55	0.5612909724020835	0.11615998567288653	0.4814433549937281	GO:0004867	MF
positive regulation of macrophage chemotaxis	GO:0010759	14	0.6212600998433608	0.11624189227960481	0.4814433549937281	GO:0010759	BP
smooth muscle cell differentiation	GO:0051145	52	0.5630070538686727	0.11627394578389365	0.4814433549937281	GO:0051145	BP
positive regulation of voltage-gated potassium channel activity	GO:1903818	14	0.3788469556790137	0.11656449321107401	0.4823409219075961	GO:1903818	BP
polysome	GO:0005844	57	0.5601023692681125	0.1168188113206309	0.48308753220384876	GO:0005844	CC
collagen trimer	GO:0005581	81	0.5504528054356234	0.11691425508016358	0.48314202779860854	GO:0005581	CC
establishment of spindle orientation	GO:0051294	26	0.4111573385162015	0.1169797843385129	0.48314202779860854	GO:0051294	BP
regulation of interleukin-6 production	GO:0032675	109	0.5435178258149476	0.11710774619868923	0.48336517970140797	GO:0032675	BP
negative regulation of hemopoiesis	GO:1903707	122	0.5411172948276334	0.11744554373876606	0.48419944041657903	GO:1903707	BP
positive regulation of dendrite extension	GO:1903861	20	0.3988596006629311	0.11745798600500067	0.48419944041657903	GO:1903861	BP
cellular glucose homeostasis	GO:0001678	122	0.45889705220624777	0.11757357112369804	0.4843071468172837	GO:0001678	BP
calcium-release channel activity	GO:0015278	15	0.3832912590722625	0.11763226508807688	0.4843071468172837	GO:0015278	MF
positive regulation of cysteine-type endopeptidase activity involved in apoptotic process	GO:0043280	103	0.5446796301609484	0.11774007528080975	0.4844459485122304	GO:0043280	BP
detection of light stimulus involved in visual perception	GO:0050908	15	0.3833491111812349	0.11781431301014719	0.4844465273335486	GO:0050908	BP	detection of light stimulus involved in sensory perception
plasma membrane bounded cell projection cytoplasm	GO:0032838	164	0.53545901827662	0.11810694412088726	0.48534456358413636	GO:0032838	CC
mesoderm morphogenesis	GO:0048332	60	0.558351146649777	0.11830193659825913	0.48584049087903153	GO:0048332	BP
mitochondrion distribution	GO:0048311	13	0.37496207846420815	0.1185653546854643	0.48661662833243285	GO:0048311	BP
regulation of presynapse assembly	GO:1905606	28	0.4147770219198791	0.11867684984292053	0.48676866014618214	GO:1905606	BP
aorta morphogenesis	GO:0035909	28	0.5851947744271838	0.11879886270912111	0.4867890205328426	GO:0035909	BP
CD4-positive, alpha-beta T cell differentiation involved in immune response	GO:0002294	56	0.5603030131720278	0.11883072449838128	0.4867890205328426	GO:0002294	BP
regulation of excitatory synapse assembly	GO:1904889	14	0.37962451684152404	0.11892874311474619	0.4868854868404575	GO:1904889	BP
regulation of glial cell proliferation	GO:0060251	30	0.5821446436563726	0.11955229676655411	0.4888436855546125	GO:0060251	BP
spindle localization	GO:0051653	38	0.4269904786466284	0.11955660036736393	0.4888436855546125	GO:0051653	BP
cellular response to hypoxia	GO:0071456	184	0.5333582758872423	0.11970617325002994	0.4891493504429348	GO:0071456	BP
regulation of skeletal muscle cell proliferation	GO:0014857	14	0.6200881235984178	0.11981194048630277	0.4892757444718598	GO:0014857	BP
positive regulation of glutamate secretion	GO:0014049	10	0.3580395867833767	0.12009351498893585	0.4896782340842553	GO:0014049	BP
nucleotide receptor activity	GO:0016502	13	0.37548994624243087	0.12012854637523397	0.4896782340842553	GO:0016502	MF
neurotransmitter receptor activity	GO:0030594	82	0.45029295760480803	0.12015409848267637	0.4896782340842553	GO:0030594	MF
chondrocyte differentiation	GO:0002062	87	0.5482550695455192	0.12024652409313882	0.4896782340842553	GO:0002062	BP
intrinsic component of endoplasmic reticulum membrane	GO:0031227	118	0.4585188600269342	0.12028498683684828	0.4896782340842553	GO:0031227	CC
negative regulation of animal organ morphogenesis	GO:0110111	34	0.5769418457119753	0.12066670006777756	0.4904671471290263	GO:0110111	BP
anion:cation symporter activity	GO:0015296	11	0.3648623458560367	0.12070096222587004	0.4904671471290263	GO:0015296	MF
primary active transmembrane transporter activity	GO:0015399	62	0.4429781429837624	0.12078992233033188	0.4904671471290263	GO:0015399	MF	P-P-bond-hydrolysis-driven transmembrane transporter activity
DNA polymerase binding	GO:0070182	15	0.3843010413379615	0.12084168064105576	0.4904671471290263	GO:0070182	MF
protein localization to presynapse	GO:1905383	11	0.364969888156008	0.1209968198308818	0.4904671471290263	GO:1905383	BP
alpha-tubulin binding	GO:0043014	31	0.5804973755287163	0.12099897703050592	0.4904671471290263	GO:0043014	MF
negative regulation of smooth muscle cell proliferation	GO:0048662	41	0.5700221729490023	0.12100390154773927	0.4904671471290263	GO:0048662	BP
amino acid import	GO:0043090	21	0.5977186454692374	0.12117498271611823	0.49085628066789405	GO:0043090	BP
regulation of single stranded viral RNA replication via double stranded DNA intermediate	GO:0045091	12	0.37082314588427057	0.12131232024035843	0.4911083280070981	GO:0045091	BP
activation of MAPKK activity	GO:0000186	45	0.5667562865728294	0.12151595991553572	0.4916283081236216	GO:0000186	BP
protein deacetylase activity	GO:0033558	23	0.40675581060117244	0.12171983275981263	0.49214858786867965	GO:0033558	MF
monocyte chemotactic protein-1 production	GO:0071605	11	0.634678806997419	0.12196724340608459	0.4928441516619166	GO:0071605	BP	regulation of monocyte chemotactic protein-1 production
Schmidt-Lanterman incisure	GO:0043220	11	0.6345425867507887	0.12234516303684721	0.4939551684789054	GO:0043220	CC
adult behavior	GO:0030534	124	0.45975378423264207	0.12239329656406038	0.4939551684789054	GO:0030534	BP
positive regulation of endopeptidase activity	GO:0010950	135	0.53856500654844075	0.12262199245111989	0.4945257163055045	GO:0010950	BP
establishment of mitotic spindle localization	GO:0040001	27	0.414157366463115	0.12272508220961051	0.4945257163055045	GO:0040001	BP
cell proliferation in forebrain	GO:0021846	24	0.5910272098102681	0.12277427064402038	0.4945257163055045	GO:0021846	BP
guanosine-containing compound metabolic process	GO:1901068	43	0.5680445846755806	0.12283722289387265	0.4945257163055045	GO:1901068	BP
regulation of blood pressure	GO:0008217	149	0.5366965653123625	0.12295282611281726	0.49468650900036876	GO:0008217	BP
membrane depolarization	GO:0051899	74	0.4481223317317476	0.1232366328426584	0.4953285082206379	GO:0051899	BP
positive regulation of extrinsic apoptotic signaling pathway in absence of ligand	GO:2001241	11	0.3657872096357901	0.12326391601024439	0.4953285082206379	GO:2001241	BP
positive regulation of monocyte chemotaxis	GO:0090026	17	0.6079375098627111	0.12343138828411432	0.4956968160943117	GO:0090026	BP
regulation of protein polyubiquitination	GO:1902914	21	0.5970083060848649	0.12390342714702851	0.49695387476119107	GO:1902914	BP
negative regulation of epithelial cell migration	GO:0010633	60	0.5574763148866545	0.12392077090553665	0.49695387476119107	GO:0010633	BP
bundle of His cell to Purkinje myocyte communication	GO:0086069	14	0.6187471123181465	0.12400162483447108	0.49695387476119107	GO:0086069	BP
regulation of protein complex disassembly	GO:0043244	87	0.45223373714602555	0.12404844350111102	0.49695387476119107	GO:0043244	BP
lung development	GO:0030324	158	0.535510808427776	0.12441010882972081	0.4978130056783838	GO:0030324	BP
antimicrobial humoral response	GO:0019730	56	0.5593970829328961	0.12447249668550313	0.4978130056783838	GO:0019730	BP
regulation of interleukin-8 production	GO:0032677	60	0.5573892275618189	0.12449132216031776	0.4978130056783838	GO:0032677	BP
establishment of planar polarity involved in neural tube closure	GO:0090177	12	0.6280529484449352	0.12458528031963277	0.49788420704753	GO:0090177	BP
mitochondrial electron transport, NADH to ubiquinone	GO:0006120	47	0.5647788539850707	0.1246657755516802	0.4979015519590013	GO:0006120	BP
mitogen-activated protein kinase binding	GO:0051019	21	0.4032209568910437	0.12479419699289714	0.4979741327275073	GO:0051019	MF
DNA geometric change	GO:0032392	81	0.5493885902820611	0.12483628074952346	0.4979741327275073	GO:0032392	BP
antigen processing and presentation of endogenous peptide antigen	GO:0002483	11	0.6336248924577	0.12491504418222459	0.49798448711181975	GO:0002483	BP
juxtaparanode region of axon	GO:0044224	10	0.359971611071682	0.12522015373082074	0.49889662711280075	GO:0044224	CC
regulation of double-strand break repair	GO:2000779	59	0.442255879606273	0.12532088840397623	0.4989938906121782	GO:2000779	BP
symmetric synapse	GO:0032280	10	0.3600504692058986	0.1254329727663029	0.4991361996020015	GO:0032280	CC
negative regulation of intrinsic apoptotic signaling pathway	GO:2001243	83	0.5487059277720017	0.1255167485270509	0.4991657553952912	GO:2001243	BP
carboxy-terminal domain protein kinase complex	GO:0032806	15	0.6142105816766593	0.12569666142931996	0.49957736925525464	GO:0032806	CC
response to hydroperoxide	GO:0033194	18	0.604241738779733	0.1258052162056933	0.4997050446857976	GO:0033194	BP
neuromuscular junction	GO:0031594	59	0.44235382831871706	0.12596298148914875	0.5000279131609318	GO:0031594	CC
protein localization to cytoskeleton	GO:0044380	48	0.4361454955311239	0.12613379290134286	0.5002379634768255	GO:0044380	BP
cytoplasmic ribonucleoprotein granule	GO:0036464	163	0.5348064507282828	0.1261689204302975	0.5002379634768255	GO:0036464	CC
mitochondrial respiratory chain complex IV assembly	GO:0033617	15	0.6137267276743452	0.12730727838304096	0.5044454461020131	GO:0033617	BP
negative regulation of transmembrane receptor protein serine/threonine kinase signaling pathway	GO:0090101	104	0.5432841270908324	0.12782161451259258	0.506176690298807	GO:0090101	BP
negative regulation of Wnt signaling pathway	GO:0030178	184	0.532632160772576	0.1279745150717686	0.5064754113433554	GO:0030178	BP
Lys63-specific deubiquitinase activity	GO:0061578	11	0.6324204186980212	0.1283516535572404	0.5067868654156418	GO:0061578	MF
regulation of triglyceride metabolic process	GO:0090207	27	0.4154354133033855	0.1283963315780842	0.5067868654156418	GO:0090207	BP
ribonucleoside metabolic process	GO:0009119	84	0.548045870208161	0.12844121250261153	0.5067868654156418	GO:0009119	BP
cell killing	GO:0001906	115	0.5411114337869233	0.12845718299123024	0.5067868654156418	GO:0001906	BP
respiratory system process	GO:0003016	25	0.4121648507816201	0.12857054573871154	0.5067868654156418	GO:0003016	BP
positive regulation of T-helper cell differentiation	GO:0045624	20	0.598180885486544	0.12858077087412903	0.5067868654156418	GO:0045624	BP
cellular response to cholesterol	GO:0071397	17	0.39352449201236434	0.12859581060332667	0.5067868654156418	GO:0071397	BP
negative regulation of intrinsic apoptotic signaling pathway in response to DNA damage	GO:1902230	28	0.5829807876716192	0.1286874002119124	0.5068423027623394	GO:1902230	BP
negative regulation of DNA replication	GO:0008156	30	0.5801253192217571	0.12891652873388937	0.5074390516930576	GO:0008156	BP
aminoglycan metabolic process	GO:0006022	149	0.46389634184843626	0.12912161712909595	0.5079405131107276	GO:0006022	BP
chemoattractant activity	GO:0042056	24	0.5894680403147285	0.12931743535894752	0.5082393196569155	GO:0042056	MF
positive regulation of epidermal growth factor receptor signaling pathway	GO:0045742	25	0.41235749249960524	0.12941071124358827	0.5082393196569155	GO:0045742	BP
long-chain fatty-acyl-CoA biosynthetic process	GO:0035338	17	0.6062434441979412	0.12943078421975593	0.5082393196569155	GO:0035338	BP
protein localization to cell surface	GO:0034394	56	0.4413971959975126	0.12958892664782481	0.5085548633994469	GO:0034394	BP
cytoplasmic translation	GO:0002181	66	0.553977797779778	0.12976272764941477	0.5087506167300265	GO:0002181	BP
mesoderm formation	GO:0001707	58	0.5575572460741844	0.1297944369387709	0.5087506167300265	GO:0001707	BP
extracellular matrix structural constituent conferring tensile strength	GO:0030020	41	0.5683312445772679	0.13024686685303347	0.5097664750868176	GO:0030020	MF
cellular response to interleukin-1	GO:0071347	146	0.5363567868003953	0.1302967769608587	0.5097664750868176	GO:0071347	BP
peptidyl-proline modification	GO:0018208	35	0.5739231533321293	0.1303303064494178	0.5097664750868176	GO:0018208	BP
regulation of centriole replication	GO:0046599	18	0.602974828375286	0.13047045215579173	0.5097664750868176	GO:0046599	BP
K63-linked polyubiquitin modification-dependent protein binding	GO:0070530	14	0.3832644046022606	0.13049942509427992	0.5097664750868176	GO:0070530	MF
regulation of monocyte chemotaxis	GO:0090025	23	0.5911025384055683	0.13052142540460884	0.5097664750868176	GO:0090025	BP
axonal growth cone	GO:0044295	27	0.41601740717344005	0.13104547029155003	0.5113676910817364	GO:0044295	CC
prostatic bud formation	GO:0060513	10	0.6378913334910497	0.1310878327092368	0.5113676910817364	GO:0060513	BP
negative regulation of potassium ion transmembrane transport	GO:1901380	20	0.5974942782732223	0.13127468997332362	0.5117912480892008	GO:1901380	BP
circadian rhythm	GO:0007623	181	0.46740728963790296	0.1315458829101361	0.5122809375702474	GO:0007623	BP
viral entry into host cell	GO:0046718	110	0.5416891271831261	0.13155700431025472	0.5122809375702474	GO:0046718	BP
negative regulation of stem cell differentiation	GO:2000737	19	0.5999011496544391	0.13174557515884008	0.5123271688527332	GO:2000737	BP
somitogenesis	GO:0001756	54	0.5593290132737786	0.131816906864405	0.5123271688527332	GO:0001756	BP
myosin II complex	GO:0016460	20	0.40265172441007024	0.13185313716334113	0.5123271688527332	GO:0016460	CC
regulation of ribosome biogenesis	GO:0090069	12	0.6256276783132213	0.13188232260311258	0.5123271688527332	GO:0090069	BP
regulation of response to reactive oxygen species	GO:1901031	31	0.5781965041023289	0.131997229556297	0.5124690539424405	GO:1901031	BP
import into nucleus	GO:0051170	116	0.5405258106533215	0.1323239693739061	0.5132402413451078	GO:0051170	BP
myoblast migration	GO:0051451	12	0.625450219523096	0.13242899032625025	0.5132402413451078	GO:0051451	BP
negative regulation of response to drug	GO:2001024	25	0.5869540502131692	0.13244815037036287	0.5132402413451078	GO:2001024	BP
carbonate dehydratase activity	GO:0004089	13	0.6204812697950417	0.1325961643924891	0.5132402413451078	GO:0004089	MF
clathrin-coated vesicle	GO:0030136	166	0.4660798884159392	0.13260378498314773	0.5132402413451078	GO:0030136	CC
xenobiotic metabolic process	GO:0006805	90	0.5459205177719582	0.13266687180685718	0.5132402413451078	GO:0006805	BP
protein localization to centrosome	GO:0071539	28	0.4179245495876626	0.13291067689368555	0.5135875404499021	GO:0071539	BP
positive regulation of mononuclear cell proliferation	GO:0032946	112	0.541169806820892	0.1329517203901862	0.5135875404499021	GO:0032946	BP
antigen processing and presentation of peptide antigen via MHC class II	GO:0002495	93	0.4548656810178096	0.1330518077462675	0.5135875404499021	GO:0002495	BP
embryonic axis specification	GO:0000578	30	0.5792591422478477	0.13310385656797358	0.5135875404499021	GO:0000578	BP
outflow tract septum morphogenesis	GO:0003148	24	0.5885831951790742	0.13314941588598717	0.5135875404499021	GO:0003148	BP
interleukin-8 biosynthetic process	GO:0042228	11	0.6307212503584744	0.1333241397817198	0.5137389151162896	GO:0042228	BP
cellular response to acid chemical	GO:0071229	185	0.5320940002852684	0.13334581507377538	0.5137389151162896	GO:0071229	BP
clathrin-coated vesicle membrane	GO:0030665	100	0.4565292669367008	0.13365248155301546	0.5144983679836194	GO:0030665	CC
retina vasculature development in camera-type eye	GO:0061298	17	0.6050599188704991	0.13375479783617827	0.5144983679836194	GO:0061298	BP
chondrocyte development	GO:0002063	26	0.5849767681982447	0.13377901890060462	0.5144983679836194	GO:0002063	BP
voltage-gated anion channel activity	GO:0008308	12	0.3750230039172385	0.13389535185607349	0.5146430396443319	GO:0008308	MF
regulation of appetite	GO:0032098	19	0.5992075358851675	0.134448202825397	0.5159654456145784	GO:0032098	BP
water homeostasis	GO:0030104	66	0.4466834683468347	0.13452921034564322	0.5159654456145784	GO:0030104	BP
TRIF-dependent toll-like receptor signaling pathway	GO:0035666	29	0.5803108949395149	0.1345538041815854	0.5159654456145784	GO:0035666	BP
ovulation cycle	GO:0042698	66	0.5533093309330933	0.1345818490866569	0.5159654456145784	GO:0042698	BP
regulation of protein catabolic process in the vacuole	GO:1904350	10	0.36342559735036667	0.13480851996046087	0.5159654456145784	GO:1904350	BP
epithelial cilium movement	GO:0003351	20	0.5966024780995975	0.13483877117212834	0.5159654456145784	GO:0003351	BP
negative regulation of antigen receptor-mediated signaling pathway	GO:0050858	26	0.5847429317622764	0.13485212416841835	0.5159654456145784	GO:0050858	BP
face development	GO:0060324	45	0.5644595568207778	0.1348707474082769	0.5159654456145784	GO:0060324	BP
icosanoid receptor activity	GO:0004953	12	0.6246023608591634	0.1350651035533224	0.5162083006384462	GO:0004953	MF
negative regulation of Ras protein signal transduction	GO:0046580	44	0.4348515997325992	0.13509213863450314	0.5162083006384462	GO:0046580	BP
B cell receptor signaling pathway	GO:0050853	50	0.5610742820979353	0.13544236409991864	0.5171608706588547	GO:0050853	BP
multicellular organismal movement	GO:0050879	47	0.43702336319640295	0.13549962854674488	0.5171608706588547	GO:0050879	BP	musculoskeletal movement
positive regulation of DNA-templated transcription, initiation	GO:2000144	19	0.5988918793195109	0.13569224588022974	0.5172697825803976	GO:2000144	BP
regulation of cell fate specification	GO:0042659	12	0.6243920393301259	0.13572525863310708	0.5172697825803976	GO:0042659	BP
positive regulation of interleukin-1 production	GO:0032732	43	0.5657829898651133	0.13578069471852372	0.5172697825803976	GO:0032732	BP
interleukin-8 production	GO:0032637	67	0.552741284073927	0.1358446339385963	0.5172697825803976	GO:0032637	BP
regulation of acute inflammatory response to antigenic stimulus	GO:0002864	12	0.6242671609222599	0.13611840309387802	0.5177215661628164	GO:0002864	BP
alpha-beta T cell activation involved in immune response	GO:0002287	57	0.5571112758943425	0.1361667145004812	0.5177215661628164	GO:0002287	BP	alpha-beta T cell differentiation involved in immune response
macrophage activation involved in immune response	GO:0002281	11	0.3702394608546028	0.13620084028755647	0.5177215661628164	GO:0002281	BP
negative regulation of protein binding	GO:0032091	93	0.45525744827221254	0.13645145925817068	0.5179937905194675	GO:0032091	BP
negative regulation of lipid biosynthetic process	GO:0051055	43	0.5656689907771061	0.13646000339089245	0.5179937905194675	GO:0051055	BP
cell adhesion mediator activity	GO:0098631	42	0.5664178233551307	0.13661187603899486	0.5179937905194675	GO:0098631	MF
telomeric DNA binding	GO:0042162	33	0.42510665191973457	0.13666192153425516	0.5179937905194675	GO:0042162	MF
Golgi-associated vesicle	GO:0005798	132	0.537589848641684	0.13670188003815312	0.5179937905194675	GO:0005798	CC
pre-mRNA binding	GO:0036002	27	0.5827601132402143	0.1367478253956257	0.5179937905194675	GO:0036002	MF
microfilament motor activity	GO:0000146	21	0.40634043672717707	0.13741658024020528	0.5199266780338697	GO:0000146	MF
intracellular calcium activated chloride channel activity	GO:0005229	11	0.3706409521078291	0.1374171458615061	0.5199266780338697	GO:0005229	MF	intracellular chloride channel activity
heme metabolic process	GO:0042168	27	0.4174095131138719	0.13755396212799723	0.5199549797659598	GO:0042168	BP
positive regulation of ATP metabolic process	GO:1903580	35	0.42744265847932095	0.13758368231800405	0.5199549797659598	GO:1903580	BP
cell migration involved in sprouting angiogenesis	GO:0002042	52	0.5595379381280164	0.1377745109223456	0.5202158188703492	GO:0002042	BP
cell cortex region	GO:0099738	31	0.4229603016867961	0.13781183822016593	0.5202158188703492	GO:0099738	CC
regulation of response to biotic stimulus	GO:0002831	119	0.5394213364633158	0.13817624830607975	0.5207094326220623	GO:0002831	BP
peroxisome organization	GO:0007031	76	0.5492291966539417	0.13829856734691973	0.5207094326220623	GO:0007031	BP
response to carbohydrate	GO:0009743	196	0.4692003331945023	0.13832513832217117	0.5207094326220623	GO:0009743	BP
negative regulation of actin filament polymerization	GO:0030837	38	0.430490792697384	0.13833868023585993	0.5207094326220623	GO:0030837	BP
endolysosome	GO:0036019	17	0.3961653779390879	0.1383483035501004	0.5207094326220623	GO:0036019	CC
transferase activity, transferring acyl groups	GO:0016746	184	0.46823865591790337	0.13846854913897752	0.5207094326220623	GO:0016746	MF
photoreceptor cell maintenance	GO:0045494	33	0.5745294627424505	0.138578346453675	0.5207094326220623	GO:0045494	BP
histone kinase activity	GO:0035173	12	0.623491600283934	0.13857975111079662	0.5207094326220623	GO:0035173	MF
morphogenesis of a branching epithelium	GO:0061138	166	0.5333924921241854	0.13873459225672993	0.520991823190408	GO:0061138	BP
response to hexose	GO:0009746	168	0.46683673469387754	0.1391217281353515	0.5220551279077125	GO:0009746	BP
granulocyte migration	GO:0097530	83	0.5470145174607057	0.13918843682130397	0.5220551279077125	GO:0097530	BP
nucleoside-diphosphatase activity	GO:0017110	11	0.3712431889876685	0.1392572871017208	0.5220551279077125	GO:0017110	MF
positive regulation of T cell cytokine production	GO:0002726	19	0.5979781366294524	0.13934355579864927	0.522079179261644	GO:0002726	BP
neurotransmitter receptor activity involved in regulation of postsynaptic membrane potential	GO:0099529	32	0.42462378544908763	0.1401801561133066	0.5249128640714767	GO:0099529	MF
dorsal/ventral pattern formation	GO:0009953	77	0.5486626897757387	0.14030673059459697	0.5250385489900936	GO:0009953	BP
regulation of postsynaptic neurotransmitter receptor activity	GO:0098962	12	0.3770867839209191	0.14043754553825652	0.5250385489900936	GO:0098962	BP
interleukin-6 production	GO:0032635	117	0.5395253263075754	0.140454637837821	0.5250385489900936	GO:0032635	BP
potassium ion import across plasma membrane	GO:1990573	17	0.39675017868911805	0.14058307073891807	0.525218352280598	GO:1990573	BP
defense response to Gram-negative bacterium	GO:0050829	44	0.5642265143727941	0.14070419633716627	0.5253706657066779	GO:0050829	BP
insulin-like growth factor receptor signaling pathway	GO:0048009	29	0.4209690684589785	0.14087670340286462	0.5257145472876307	GO:0048009	BP
embryonic skeletal system development	GO:0048706	94	0.5439770360724184	0.14117004668302713	0.5261124490676304	GO:0048706	BP
2 iron, 2 sulfur cluster binding	GO:0051537	15	0.609734932155254	0.1412140390058427	0.5261124490676304	GO:0051537	MF
muscle cell fate commitment	GO:0042693	13	0.6178358634582014	0.14131284900195784	0.5261124490676304	GO:0042693	BP
regulation of TOR signaling	GO:0032006	85	0.45379044525949364	0.14134751877894902	0.5261124490676304	GO:0032006	BP
formation of extrachromosomal circular DNA	GO:0001325	15	0.39031240138845064	0.14138567956742532	0.5261124490676304	GO:0001325	BP	t-circle formation, telomere maintenance via telomere trimming
postsynaptic neurotransmitter receptor activity	GO:0098960	33	0.42605706296652734	0.14171081062560759	0.5266412901984607	GO:0098960	MF
nuclear pore outer ring	GO:0031080	10	0.634161343742607	0.141837209105816	0.5266412901984607	GO:0031080	CC
positive regulation of chemokine secretion	GO:0090197	13	0.6176781098693073	0.14184624535688367	0.5266412901984607	GO:0090197	BP
female gonad development	GO:0008585	86	0.5458797265758327	0.14188701379844387	0.5266412901984607	GO:0008585	BP
methylation-dependent chromatin silencing	GO:0006346	14	0.3866338363064718	0.1419716125238959	0.5266412901984607	GO:0006346	BP
growth factor receptor binding	GO:0070851	102	0.5421415209979457	0.14201110349034662	0.5266412901984607	GO:0070851	MF
regulation of centrosome cycle	GO:0046605	52	0.5588593303998004	0.14231797694269385	0.527480120890778	GO:0046605	BP
positive regulation of organ growth	GO:0046622	46	0.5625406158130899	0.14247715384957174	0.5276162049400296	GO:0046622	BP
double-strand break repair	GO:0006302	173	0.4675939479519434	0.14255157773294008	0.5276162049400296	GO:0006302	BP
startle response	GO:0001964	27	0.41845359256919584	0.14259679322866814	0.5276162049400296	GO:0001964	BP
respiratory chain complex IV assembly	GO:0008535	18	0.5997308363362178	0.14302782881084655	0.5287869755376582	GO:0008535	BP
negative regulation of lipid storage	GO:0010888	17	0.6025907601481495	0.1431347751278344	0.5287869755376582	GO:0010888	BP
ribosomal small subunit biogenesis	GO:0042274	22	0.5901951075997962	0.14315584990848196	0.5287869755376582	GO:0042274	BP
mRNA cleavage factor complex	GO:0005849	14	0.38700007888301646	0.14326387252291933	0.5288871815668247	GO:0005849	CC
neurotransmitter metabolic process	GO:0042133	125	0.537968486391851	0.1434171985929015	0.5291544268625226	GO:0042133	BP
integral component of Golgi membrane	GO:0030173	30	0.42281020456520024	0.14353340221698782	0.5292844803692421	GO:0030173	CC
positive regulation of chromosome organization	GO:2001252	154	0.46577921559974683	0.1437208551832504	0.5293250902656219	GO:2001252	BP
negative regulation of G1/S transition of mitotic cell cycle	GO:2000134	95	0.5434649262088215	0.14374940269997777	0.5293250902656219	GO:2000134	BP
cadherin binding involved in cell-cell adhesion	GO:0098641	17	0.6024236742195694	0.14378729891583733	0.5293250902656219	GO:0098641	MF
anterior/posterior pattern specification	GO:0009952	152	0.5344236508409552	0.14393952583090597	0.5294677586740519	GO:0009952	BP
centriole	GO:0005814	113	0.5398497446728872	0.14406889793828834	0.5294677586740519	GO:0005814	CC
spinal cord development	GO:0021510	84	0.4538342266390176	0.14407400703482579	0.5294677586740519	GO:0021510	BP
complement activation, classical pathway	GO:0006958	27	0.5812305514611263	0.1441499863015926	0.5294677586740519	GO:0006958	BP
response to glucose	GO:0009749	163	0.4667703852572691	0.14426280418391776	0.5295846231074982	GO:0009749	BP
diencephalon development	GO:0021536	65	0.5523827510996844	0.14452523695954803	0.5300331850629689	GO:0021536	BP
positive regulation of organic acid transport	GO:0032892	30	0.42302609061948765	0.14465661448627684	0.5300331850629689	GO:0032892	BP
protein deacetylation	GO:0006476	75	0.4512312407524836	0.14465871961645851	0.5300331850629689	GO:0006476	BP
neuronal ion channel clustering	GO:0045161	12	0.3783947209296212	0.14470927429449365	0.5300331850629689	GO:0045161	BP
mRNA cis splicing, via spliceosome	GO:0045292	12	0.6215658437836843	0.1448395993954255	0.5301970710394547	GO:0045292	BP
positive regulation of peptidase activity	GO:0010952	154	0.5341140872368438	0.1449740975447358	0.5301970710394547	GO:0010952	BP
phagocytic vesicle	GO:0045335	122	0.5382726692917391	0.14504103306834257	0.5301970710394547	GO:0045335	CC
positive regulation of glial cell differentiation	GO:0045687	45	0.5628200397139193	0.14507839707702422	0.5301970710394547	GO:0045687	BP
cellular metabolic compound salvage	GO:0043094	29	0.5781867003632918	0.1451705456420554	0.5302374454791945	GO:0043094	BP
gene silencing	GO:0016458	183	0.4687037454499066	0.1454176142896883	0.5308433066588398	GO:0016458	BP
response to platelet-derived growth factor	GO:0036119	20	0.5939428616525926	0.14591262102436178	0.5320967917418692	GO:0036119	BP
midbody abscission	GO:0061952	17	0.6018806449516844	0.1459237607208889	0.5320967917418692	GO:0061952	BP
cellular response to ATP	GO:0071318	17	0.398147202703079	0.14603397434238194	0.5322018529824376	GO:0071318	BP
regulation of intrinsic apoptotic signaling pathway in response to DNA damage	GO:1902229	35	0.5710109264944916	0.14616755147066063	0.5323918949945288	GO:1902229	BP
protein processing	GO:0016485	193	0.5304206185943119	0.14629438344655593	0.5324952265458244	GO:0016485	BP
gamma-catenin binding	GO:0045295	10	0.6326236101253845	0.1464610198469342	0.5324952265458244	GO:0045295	MF
positive regulation of cysteine-type endopeptidase activity	GO:2001056	120	0.5384456288282555	0.1465223033626208	0.5324952265458244	GO:2001056	BP
positive regulation of smooth muscle cell migration	GO:0014911	35	0.5709409427487809	0.14656549916633746	0.5324952265458244	GO:0014911	BP
cholesterol biosynthetic process	GO:0006695	63	0.44707151153144187	0.1466123679876507	0.5324952265458244	GO:0006695	BP	secondary alcohol biosynthetic process
inorganic anion transport	GO:0015698	131	0.4632025818058054	0.14668459819654783	0.5324952265458244	GO:0015698	BP
DNA damage response, detection of DNA damage	GO:0042769	37	0.5689387823100484	0.14693820433681198	0.5331198556903867	GO:0042769	BP
positive regulation of lymphocyte proliferation	GO:0050671	111	0.5399096234549334	0.14702767233720748	0.5331485977485649	GO:0050671	BP
regulation of actin filament depolymerization	GO:0030834	38	0.43201529073612666	0.14719751088325528	0.5331808589185186	GO:0030834	BP
retina vasculature morphogenesis in camera-type eye	GO:0061299	10	0.6323554924690482	0.1472788983914481	0.5331808589185186	GO:0061299	BP
regulation of apoptotic DNA fragmentation	GO:1902510	10	0.3676523933443735	0.1473030063947395	0.5331808589185186	GO:1902510	BP
fatty acid derivative biosynthetic process	GO:1901570	77	0.5478132934134202	0.1473627733352345	0.5331808589185186	GO:1901570	BP
negative regulation of adaptive immune response based on somatic recombination of immune receptors built from immunoglobulin superfamily domains	GO:0002823	38	0.5679056766233929	0.147668328406526	0.533704751271662	GO:0002823	BP
stem cell proliferation	GO:0072089	108	0.5403910626035715	0.14767083130168804	0.533704751271662	GO:0072089	BP
Rap protein signal transduction	GO:0032486	14	0.6117377928531987	0.14778639550350503	0.5337652329104016	GO:0032486	BP
regulation of neuron projection regeneration	GO:0070570	27	0.4195152195783908	0.14786868126833724	0.5337652329104016	GO:0070570	BP
positive regulation of heart growth	GO:0060421	35	0.5707016434892541	0.1479324873101327	0.5337652329104016	GO:0060421	BP
base-excision repair	GO:0006284	38	0.43215671756646024	0.14804083874047827	0.5338615574656629	GO:0006284	BP
meiotic spindle organization	GO:0000212	10	0.367936282627553	0.14817290521949797	0.5340432493523031	GO:0000212	BP
glucosyltransferase activity	GO:0046527	16	0.6043392504930967	0.14852408757060329	0.5347340587568161	GO:0046527	MF
isomerase activity	GO:0016853	118	0.5385753976438615	0.14852815091807556	0.5347340587568161	GO:0016853	MF
positive regulation of cardiac muscle tissue growth	GO:0055023	31	0.574970697650716	0.14870131368033385	0.5348726708948027	GO:0055023	BP
negative regulation of calcium-mediated signaling	GO:0050849	28	0.5788658747080921	0.14875106302004656	0.5348726708948027	GO:0050849	BP
neutrophil homeostasis	GO:0001780	16	0.6042652859960552	0.14881208142515237	0.5348726708948027	GO:0001780	BP
cellular response to interleukin-4	GO:0071353	32	0.4262728098585986	0.1490631908379341	0.5354808470870402	GO:0071353	BP
regulation of histone methylation	GO:0031060	55	0.4437365104031771	0.1492390632946283	0.5356706226624793	GO:0031060	BP
NAD biosynthesis via nicotinamide riboside salvage pathway	GO:0034356	12	0.620238189131635	0.14927988291389377	0.5356706226624793	GO:0034356	BP
T cell differentiation involved in immune response	GO:0002292	61	0.5534091351582883	0.14945490397033973	0.5360044773220412	GO:0002292	BP
serine-type endopeptidase activity	GO:0004252	100	0.4582328647446589	0.14956379658386976	0.5361009331498577	GO:0004252	MF
cellular response to glucose starvation	GO:0042149	38	0.5675729076108432	0.1496633506694624	0.5361638283161343	GO:0042149	BP
sulfur amino acid metabolic process	GO:0000096	36	0.5693709118047324	0.14994624732967649	0.5368831133852272	GO:0000096	BP
neuroepithelial cell differentiation	GO:0060563	44	0.5627367611434979	0.15014980099566888	0.5372301809986153	GO:0060563	BP
negative regulation of mitotic cell cycle phase transition	GO:1901991	200	0.5296049155391882	0.15020752078089153	0.5372301809986153	GO:1901991	BP
regulation of peptide hormone secretion	GO:0090276	170	0.46794984426164044	0.15049264946055874	0.5377622146348505	GO:0090276	BP
cellular response to nerve growth factor stimulus	GO:1990090	43	0.4365981201182649	0.15052077895102117	0.5377622146348505	GO:1990090	BP
regulation of posttranscriptional gene silencing	GO:0060147	82	0.4540504362930853	0.15081870630001284	0.5385323330363102	GO:0060147	BP	regulation of gene silencing by RNA
tRNA wobble uridine modification	GO:0002098	10	0.3688589227978866	0.15102718906672907	0.5389824029029884	GO:0002098	BP
podosome assembly	GO:0071800	17	0.39946068375274996	0.15130507710868463	0.5394060207868365	GO:0071800	BP
ATPase activity, coupled to movement of substances	GO:0043492	63	0.4476798849621149	0.1513108966232882	0.5394060207868365	GO:0043492	MF
negative regulation of skeletal muscle tissue development	GO:0048642	12	0.619475773588874	0.15187629118672852	0.5409649348787006	GO:0048642	BP
positive regulation of alpha-beta T cell proliferation	GO:0046641	18	0.5975652524614885	0.15191367703231787	0.5409649348787006	GO:0046641	BP
NADH dehydrogenase complex assembly	GO:0010257	55	0.5558433336211114	0.15230005745875413	0.5418434357507698	GO:0010257	BP	mitochondrial respiratory chain complex I assembly
regulation of insulin secretion involved in cellular response to glucose stimulus	GO:0061178	50	0.4414476702792501	0.1523358040089329	0.5418434357507698	GO:0061178	BP
vacuole organization	GO:0007033	128	0.46329810256308207	0.15240900555914128	0.5418434357507698	GO:0007033	BP
formation of primary germ layer	GO:0001704	102	0.541036447941636	0.1527634254676598	0.5427284782336452	GO:0001704	BP
oligosaccharide catabolic process	GO:0009313	11	0.3755090335531976	0.1528390836031349	0.5427284782336452	GO:0009313	BP
cell-cell adhesion involved in gastrulation	GO:0070586	10	0.369466130431354	0.15292838629725167	0.5427284782336452	GO:0070586	BP
positive regulation of apoptotic signaling pathway	GO:2001235	163	0.5325229767529324	0.1529899947055075	0.5427284782336452	GO:2001235	BP
NADH dehydrogenase activity	GO:0003954	38	0.5669676839692688	0.1533444147682257	0.5433877366002675	GO:0003954	MF	NADH dehydrogenase (ubiquinone) activity, NADH dehydrogenase (quinone) activity
hematopoietic progenitor cell differentiation	GO:0002244	149	0.5339621288577762	0.15341926596645825	0.5433877366002675	GO:0002244	BP
regulation of pseudopodium assembly	GO:0031272	10	0.6303761533002129	0.15342517004651177	0.5433877366002675	GO:0031272	BP
histone deacetylase activity	GO:0004407	21	0.4100424700266847	0.1536480702517982	0.5437254683635943	GO:0004407	MF
cysteine-type endopeptidase activator activity involved in apoptotic process	GO:0008656	12	0.6189499697662803	0.15368685615416366	0.5437254683635943	GO:0008656	MF
cyclic-nucleotide phosphodiesterase activity	GO:0004112	22	0.5878450620340272	0.1538711294162448	0.5440829876275871	GO:0004112	MF	3',5'-cyclic-nucleotide phosphodiesterase activity
response to increased oxygen levels	GO:0036296	26	0.5807768228613076	0.15408265641861513	0.5445364365756247	GO:0036296	BP
neuron cellular homeostasis	GO:0070050	27	0.4207786434571021	0.1543352521881257	0.5451344564051679	GO:0070050	BP
cellular response to glucagon stimulus	GO:0071377	23	0.4142138356145577	0.15450142272564985	0.5454064786698972	GO:0071377	BP
regulation of T cell receptor signaling pathway	GO:0050856	35	0.5695615856962254	0.15457910752146217	0.5454064786698972	GO:0050856	BP
negative regulation of epithelial cell apoptotic process	GO:1904036	35	0.5695412678345675	0.15469958661512775	0.545537161429183	GO:1904036	BP
protein serine/threonine phosphatase activity	GO:0004722	48	0.5593790371483561	0.1549323423692446	0.5460306800378606	GO:0004722	MF
positive regulation of interleukin-17 production	GO:0032740	14	0.6097826209445678	0.155006568086612	0.5460306800378606	GO:0032740	BP
programmed necrotic cell death	GO:0097300	38	0.5666328351503908	0.15541038828268364	0.5471583837330025	GO:0097300	BP
cellular response to thyroid hormone stimulus	GO:0097067	14	0.6096417584151275	0.15553692093911176	0.5473091437566807	GO:0097067	BP
translation repressor activity, mRNA regulatory element binding	GO:0000900	13	0.6136614607982331	0.15595437653708014	0.5484273480400251	GO:0000900	MF
regulation of antigen processing and presentation	GO:0002577	18	0.5965964386227939	0.15602246365164374	0.5484273480400251	GO:0002577	BP
platelet morphogenesis	GO:0036344	19	0.4060215643274854	0.1562218822828706	0.5488332436138678	GO:0036344	BP
renal absorption	GO:0070293	15	0.39430945619017566	0.15646593569317574	0.5493009982396443	GO:0070293	BP
negative regulation of interferon-beta production	GO:0032688	13	0.3865023602363877	0.15655160437498566	0.5493009982396443	GO:0032688	BP
epidermal cell differentiation	GO:0009913	187	0.5301281130145306	0.1566070756682008	0.5493009982396443	GO:0009913	BP
telomeric loop disassembly	GO:0090657	10	0.370767289645927	0.15706361943617325	0.5504244484983966	GO:0090657	BP
response to hepatocyte growth factor	GO:0035728	18	0.5963465635603251	0.15709575113153992	0.5504244484983966	GO:0035728	BP
acetylcholine receptor signaling pathway	GO:0095500	23	0.4148144588899109	0.15740849433491907	0.5504521879055636	GO:0095500	BP	signal transduction involved in cellular response to ammonium ion
hair follicle morphogenesis	GO:0031069	20	0.5913345434456633	0.15743618220894054	0.5504521879055636	GO:0031069	BP
regulation of fatty acid biosynthetic process	GO:0042304	38	0.566293826718856	0.15752348192118487	0.5504521879055636	GO:0042304	BP
glycosphingolipid metabolic process	GO:0006687	59	0.4467548115627784	0.15754057008245137	0.5504521879055636	GO:0006687	BP
carbohydrate homeostasis	GO:0033500	190	0.4701788067480917	0.15760353411647418	0.5504521879055636	GO:0033500	BP	glucose homeostasis
oligosaccharide metabolic process	GO:0009311	39	0.43457809447376317	0.15764444803900474	0.5504521879055636	GO:0009311	BP
regulation of protein ubiquitination	GO:0031396	176	0.5309605745832274	0.15769301742843692	0.5504521879055636	GO:0031396	BP
negative regulation of protein tyrosine kinase activity	GO:0061099	24	0.5832510986552986	0.1581272987099224	0.5516378524114395	GO:0061099	BP
regulation of type I interferon production	GO:0032479	114	0.46167258808546374	0.15820143366036235	0.5516378524114395	GO:0032479	BP
protein tyrosine kinase activity	GO:0004713	120	0.4626534616710418	0.1584165002070589	0.5518374004093187	GO:0004713	MF
negative regulation of protein complex assembly	GO:0031333	108	0.460653115167142	0.1584277763793422	0.5518374004093187	GO:0031333	BP
modification of morphology or physiology of other organism	GO:0035821	123	0.5368842278492804	0.15851187488049873	0.5518374004093187	GO:0035821	BP
U12-type spliceosomal complex	GO:0005689	23	0.5849281311349377	0.15866699683056393	0.5520834620959164	GO:0005689	CC
positive regulation of meiotic nuclear division	GO:0045836	11	0.6226699168339547	0.1589350012169843	0.5521724710989186	GO:0045836	BP
hydro-lyase activity	GO:0016836	39	0.5652091085224187	0.15900019800770085	0.5521724710989186	GO:0016836	MF
ribonucleoprotein granule	GO:0035770	175	0.5309482719262202	0.15902746128987796	0.5521724710989186	GO:0035770	CC
regulation of endothelial cell migration	GO:0010594	141	0.5344313526037693	0.15903040120514894	0.5521724710989186	GO:0010594	BP
negative regulation of canonical Wnt signaling pathway	GO:0090090	157	0.5326353083942885	0.1592252108256757	0.5522696720814657	GO:0090090	BP
negative regulation of cell migration involved in sprouting angiogenesis	GO:0090051	15	0.6049700220889871	0.15930958126925807	0.5522696720814657	GO:0090051	BP
'de novo' protein folding	GO:0006458	21	0.5887360469049499	0.15931180812873116	0.5522696720814657	GO:0006458	BP
cortical cytoskeleton	GO:0030863	76	0.4532855623005194	0.15959246915713973	0.5529143360602629	GO:0030863	CC
glycosaminoglycan metabolic process	GO:0030203	146	0.46620822572983833	0.15966691136154426	0.5529143360602629	GO:0030203	BP
extrinsic component of synaptic membrane	GO:0099243	12	0.3828443357783211	0.15998905293608645	0.5536057838723795	GO:0099243	CC
methylosome	GO:0034709	12	0.6171425191261141	0.16003593323933882	0.5536057838723795	GO:0034709	CC
tongue development	GO:0043586	16	0.601336291913215	0.1605625699827867	0.5542458756500696	GO:0043586	BP
protein phosphorylated amino acid binding	GO:0045309	44	0.4388284681239532	0.16058698135718094	0.5542458756500696	GO:0045309	MF
negative regulation of Notch signaling pathway	GO:0045746	32	0.4283069357769176	0.16060501393231322	0.5542458756500696	GO:0045746	BP
regulation of B cell activation	GO:0050864	102	0.5402662455084504	0.16061629915053272	0.5542458756500696	GO:0050864	BP
regulation of protein import	GO:1904589	53	0.5557483122180187	0.16064483547826275	0.5542458756500696	GO:1904589	BP
motor activity	GO:0003774	101	0.45955142774007346	0.16077056981269686	0.5542569563800813	GO:0003774	MF
cell-cell junction maintenance	GO:0045217	10	0.37196593328601846	0.16094754737544603	0.5542569563800813	GO:0045217	BP
acetylcholine-gated cation-selective channel activity	GO:0022848	16	0.39876232741617357	0.16097007428994162	0.5542569563800813	GO:0022848	MF
exocytic process	GO:0140029	58	0.44674183924423444	0.16098714594153785	0.5542569563800813	GO:0140029	BP
T cell homeostasis	GO:0043029	32	0.42842049135002763	0.1612687064720067	0.5544779025370374	GO:0043029	BP
actin-based cell projection	GO:0098858	181	0.5302745648784839	0.1612814693488285	0.5544779025370374	GO:0098858	CC
antigen processing and presentation of peptide or polysaccharide antigen via MHC class II	GO:0002504	94	0.45814690765616267	0.1613992149793942	0.5544779025370374	GO:0002504	BP
positive regulation of transcription elongation from RNA polymerase II promoter	GO:0032968	12	0.38324526119304886	0.1614235791469521	0.5544779025370374	GO:0032968	BP
positive regulation of nucleotide metabolic process	GO:0045981	41	0.4367878145184614	0.16158193063524337	0.5544779025370374	GO:0045981	BP	positive regulation of purine nucleotide metabolic process
regulation of response to cytokine stimulus	GO:0060759	151	0.5330808960993695	0.16160156210234575	0.5544779025370374	GO:0060759	BP
regulation of interleukin-8 biosynthetic process	GO:0045414	10	0.6278211497515969	0.1616449804581819	0.5544779025370374	GO:0045414	BP
cellular component disassembly involved in execution phase of apoptosis	GO:0006921	30	0.42618013321749204	0.1618438754049523	0.5546654619582028	GO:0006921	BP
regulation of nuclear-transcribed mRNA catabolic process, deadenylation-dependent decay	GO:1900151	16	0.6010207100591716	0.16186933334601575	0.5546654619582028	GO:1900151	BP	positive regulation of nuclear-transcribed mRNA catabolic process, deadenylation-dependent decay
positive regulation of glucose transmembrane transport	GO:0010828	33	0.5702753558654965	0.16254479947639575	0.5566882655718572	GO:0010828	BP
aspartic-type peptidase activity	GO:0070001	17	0.40220831902273296	0.16279862884346688	0.556980417424734	GO:0070001	MF
response to dsRNA	GO:0043331	36	0.5672505377760217	0.16280048603528094	0.556980417424734	GO:0043331	BP
fatty acid derivative binding	GO:1901567	23	0.584046072953419	0.1630372589660756	0.5573357847559923	GO:1901567	MF
synaptic membrane adhesion	GO:0099560	26	0.42096024780588537	0.16313414241651406	0.5573357847559923	GO:0099560	BP
protein C-terminus binding	GO:0008022	181	0.46986057562789546	0.16316009361012074	0.5573357847559923	GO:0008022	MF
translation regulator activity	GO:0045182	44	0.5607025022103697	0.16381892684758198	0.5592940698326324	GO:0045182	MF
negative regulation of protein localization to cell periphery	GO:1904376	23	0.5838126879092819	0.16420864075654354	0.5599115343876766	GO:1904376	BP
regulation of toll-like receptor signaling pathway	GO:0034121	63	0.550718735387725	0.16422634223562077	0.5599115343876766	GO:0034121	BP
histamine transport	GO:0051608	10	0.6270246825960097	0.16427413725930004	0.5599115343876766	GO:0051608	BP
retrograde axonal transport	GO:0008090	15	0.39628168717786894	0.1643423423814548	0.5599115343876766	GO:0008090	BP
SMAD binding	GO:0046332	70	0.5480910500639524	0.16456207522923094	0.5603681499212041	GO:0046332	MF
neuron cell-cell adhesion	GO:0007158	15	0.39640265067844743	0.16483497725156934	0.5610052479285582	GO:0007158	BP
response to interleukin-2	GO:0070669	12	0.3843691668638431	0.16549672426599044	0.5629644033564233	GO:0070669	BP
regulation of interferon-alpha production	GO:0032647	24	0.5817642956764296	0.16568860186184203	0.5632784784835521	GO:0032647	BP
regulation of adenylate cyclase-activating G protein-coupled receptor signaling pathway	GO:0106070	12	0.38444146488944975	0.16576136320011536	0.5632784784835521	GO:0106070	BP
intracellular lipid transport	GO:0032365	33	0.5696960121039755	0.16603705661664603	0.5639222213816268	GO:0032365	BP
negative regulation of leukocyte degranulation	GO:0043301	12	0.6154007939637721	0.1663398621068649	0.5640474378001529	GO:0043301	BP
ionotropic glutamate receptor binding	GO:0035255	25	0.4200157903047529	0.16638291690497903	0.5640474378001529	GO:0035255	MF
histone deubiquitination	GO:0016578	22	0.4147668970070107	0.1664841841629595	0.5640474378001529	GO:0016578	BP
ribonucleoprotein complex subunit organization	GO:0071826	173	0.5305673125496972	0.16661808372148046	0.5640474378001529	GO:0071826	BP
tertiary granule membrane	GO:0070821	66	0.5492661266126613	0.16672911842567906	0.5640474378001529	GO:0070821	CC
embryonic heart tube morphogenesis	GO:0003143	57	0.5529898436133075	0.1667642553708098	0.5640474378001529	GO:0003143	BP
phosphatidic acid metabolic process	GO:0046473	37	0.43428848478635107	0.16680880305888124	0.5640474378001529	GO:0046473	BP
SMAD protein complex assembly	GO:0007183	12	0.6152627704603413	0.16684729284023647	0.5640474378001529	GO:0007183	BP
negative regulation of DNA-dependent DNA replication	GO:2000104	18	0.5941327581823124	0.16685037392252916	0.5640474378001529	GO:2000104	BP
transmitter-gated ion channel activity involved in regulation of postsynaptic membrane potential	GO:1904315	29	0.4258383760260132	0.1670313466289949	0.5641170376965987	GO:1904315	MF
positive regulation of mononuclear cell migration	GO:0071677	22	0.5851147037507445	0.1670738216851936	0.5641170376965987	GO:0071677	BP
peptidyl-glutamic acid modification	GO:0018200	23	0.41676391043505717	0.16712981064825813	0.5641170376965987	GO:0018200	BP
binding of sperm to zona pellucida	GO:0007339	28	0.42457215058494374	0.1672761862323616	0.5643197655248607	GO:0007339	BP
positive regulation of potassium ion transmembrane transporter activity	GO:1901018	23	0.4168188245630895	0.167410041046825	0.5644800662012077	GO:1901018	BP
regulation of NMDA receptor activity	GO:2000310	33	0.4305864778293282	0.1677602254034813	0.5653692544783302	GO:2000310	BP
antimicrobial humoral immune response mediated by antimicrobial peptide	GO:0061844	30	0.5726904141326383	0.1683597787960786	0.566884263255651	GO:0061844	BP
ATP-dependent RNA helicase activity	GO:0004004	25	0.4203915995578715	0.16838318128517502	0.566884263255651	GO:0004004	MF
positive regulation of macrophage derived foam cell differentiation	GO:0010744	14	0.6063061337179819	0.16850173152564882	0.5669914157049367	GO:0010744	BP
proton-transporting two-sector ATPase complex	GO:0016469	23	0.41711398800126304	0.16892232981392544	0.5680156857307986	GO:0016469	CC
voltage-gated sodium channel activity	GO:0005248	17	0.40368888600098396	0.16925891956166259	0.5680156857307986	GO:0005248	MF
Flemming body	GO:0090543	26	0.5779009383825807	0.16928224686614746	0.5680156857307986	GO:0090543	CC
nonribosomal peptide biosynthetic process	GO:0019184	16	0.5992652859960552	0.16928510245374068	0.5680156857307986	GO:0019184	BP
olfactory receptor activity	GO:0004984	13	0.3898940623976119	0.16930941758540424	0.5680156857307986	GO:0004984	MF
negative regulation of myoblast differentiation	GO:0045662	24	0.5810669456066946	0.16932740463281223	0.5680156857307986	GO:0045662	BP
positive regulation of natural killer cell mediated cytotoxicity	GO:0045954	21	0.5865524110196565	0.169828276169021	0.5692425209460383	GO:0045954	BP
positive regulation of anion transport	GO:1903793	44	0.44016008108282956	0.16989032856715883	0.5692425209460383	GO:1903793	BP
cellular response to vitamin D	GO:0071305	19	0.59095062466773	0.169997912195374	0.5692425209460383	GO:0071305	BP
Rac guanyl-nucleotide exchange factor activity	GO:0030676	14	0.3940770123620956	0.1700413954431956	0.5692425209460383	GO:0030676	MF
oxidoreductase activity, acting on CH-OH group of donors	GO:0016614	105	0.5388004812603573	0.17021799240569546	0.5693303192412008	GO:0016614	MF
negative regulation of telomere maintenance	GO:0032205	34	0.43200925783918687	0.17024178252012045	0.5693303192412008	GO:0032205	BP
positive regulation of protein kinase B signaling	GO:0051897	142	0.5333835028659486	0.1706061513460787	0.5702571664113817	GO:0051897	BP
negative regulation of chromosome organization	GO:2001251	118	0.4634271447964228	0.17076534072812055	0.5702640908995423	GO:2001251	BP
cell fate specification	GO:0001708	62	0.5503411247538308	0.17078266900907066	0.5702640908995423	GO:0001708	BP
positive regulation of response to wounding	GO:1903036	54	0.5539040266823759	0.17094378209004368	0.5703036390999107	GO:1903036	BP
cerebral cortex radial glia guided migration	GO:0021801	20	0.4115499960539815	0.1709689710363758	0.5703036390999107	GO:0021801	BP	telencephalon glial cell migration
lysine-acetylated histone binding	GO:0070577	17	0.4041158833740219	0.17115733511327283	0.5705583056797526	GO:0070577	MF	acetylation-dependent protein binding
positive regulation of triglyceride biosynthetic process	GO:0010867	12	0.38591371559271237	0.1712198525150925	0.5705583056797526	GO:0010867	BP
ADP binding	GO:0043531	32	0.43010901335018564	0.17138338268402392	0.5707556428496209	GO:0043531	MF
PDZ domain binding	GO:0030165	74	0.5460286314689105	0.17145366817935995	0.5707556428496209	GO:0030165	MF
regulation of glial cell differentiation	GO:0045685	72	0.5466448301062772	0.17159157769372899	0.570924038148397	GO:0045685	BP
type I interferon biosynthetic process	GO:0045351	10	0.6248087690245249	0.17175831041641673	0.5710945815560019	GO:0045351	BP
cellular senescence	GO:0090398	61	0.5506275716158509	0.17181753470796202	0.5710945815560019	GO:0090398	BP
negative regulation of histone methylation	GO:0031061	19	0.4095560871876661	0.17238969616307737	0.5726001853459913	GO:0031061	BP
glomerular epithelium development	GO:0072010	17	0.595596357526757	0.17244566609762266	0.5726001853459913	GO:0072010	BP
regulation of transmembrane receptor protein serine/threonine kinase signaling pathway	GO:0090092	189	0.5288576050054213	0.17257846836088897	0.5727502670779148	GO:0090092	BP
proton transmembrane transport	GO:1902600	112	0.4626467865944374	0.17279780286549287	0.573187232437642	GO:1902600	BP
presynapse assembly	GO:0099054	40	0.4377163860564382	0.17309118245226113	0.5736169237127049	GO:0099054	BP
inorganic anion transmembrane transport	GO:0098661	79	0.4556139019699944	0.17310281286099216	0.5736169237127049	GO:0098661	BP
Cul4A-RING E3 ubiquitin ligase complex	GO:0031464	11	0.6185833094350445	0.1732821270106255	0.5739202362692348	GO:0031464	CC
repressing transcription factor binding	GO:0070491	56	0.5526160325626095	0.17355195041580326	0.5742573360470689	GO:0070491	MF
lipase activity	GO:0016298	80	0.4559372769804139	0.17355957418614376	0.5742573360470689	GO:0016298	MF
pancreas development	GO:0031016	68	0.5477245084835803	0.17397007208136497	0.5751111872722111	GO:0031016	BP
regulation of protein insertion into mitochondrial membrane involved in apoptotic signaling pathway	GO:1900739	25	0.5785472919627349	0.17412837682913304	0.5751111872722111	GO:1900739	BP	positive regulation of protein insertion into mitochondrial membrane involved in apoptotic signaling pathway
response to manganese ion	GO:0010042	17	0.5952018490842763	0.1742236964056178	0.5751111872722111	GO:0010042	BP
ATPase activity, coupled to transmembrane movement of ions, rotational mechanism	GO:0044769	10	0.375924611623689	0.17429065891313508	0.5751111872722111	GO:0044769	MF
regulation of long-term synaptic potentiation	GO:1900271	40	0.4378942376096751	0.17432158788458707	0.5751111872722111	GO:1900271	BP
armadillo repeat domain binding	GO:0070016	10	0.3759403832505323	0.17434542263284222	0.5751111872722111	GO:0070016	MF
cellular response to amino acid stimulus	GO:0071230	61	0.5502836078553535	0.17474828774633305	0.5755797173438578	GO:0071230	BP
neuropeptide receptor binding	GO:0071855	18	0.4075900646168144	0.17475134840758688	0.5755797173438578	GO:0071855	MF
phosphatidic acid biosynthetic process	GO:0006654	36	0.43461302076473945	0.1747692438276245	0.5755797173438578	GO:0006654	BP
negative regulation of nitric oxide biosynthetic process	GO:0045019	14	0.6047453768917838	0.17483960211760502	0.5755797173438578	GO:0045019	BP	negative regulation of nitric oxide metabolic process
cellular response to fibroblast growth factor stimulus	GO:0044344	117	0.5363597927618924	0.1750863525551489	0.5761019491724023	GO:0044344	BP
cellular response to misfolded protein	GO:0071218	14	0.39540675464001174	0.17546676498204183	0.5770286994399034	GO:0071218	BP
negative regulation of T cell receptor signaling pathway	GO:0050860	19	0.5897835260499734	0.17554452174762433	0.5770286994399034	GO:0050860	BP
morphogenesis of an epithelial sheet	GO:0002011	47	0.5571139620507919	0.17580203910218395	0.5772977520999071	GO:0002011	BP
endothelial cell migration	GO:0043542	183	0.5290926375425739	0.1759291355048062	0.5772977520999071	GO:0043542	BP
poly(A)-specific ribonuclease activity	GO:0004535	12	0.6128375003286274	0.1759543943462833	0.5772977520999071	GO:0004535	MF
alcohol dehydrogenase (NADP+) activity	GO:0008106	12	0.6128309277808449	0.1759795686655116	0.5772977520999071	GO:0008106	MF
response to interferon-beta	GO:0035456	24	0.5797544801452593	0.17633793287734761	0.5778556688151743	GO:0035456	BP
regulation of cell-substrate adhesion	GO:0010810	178	0.5294583520778839	0.17643032869776384	0.5778556688151743	GO:0010810	BP
HMG box domain binding	GO:0071837	14	0.6043453273081734	0.17649240177975425	0.5778556688151743	GO:0071837	MF
response to chemokine	GO:1990868	47	0.557021411215142	0.17650317690790807	0.5778556688151743	GO:1990868	BP	cellular response to chemokine
tRNA threonylcarbamoyladenosine metabolic process	GO:0070525	10	0.6233577793549404	0.17679543553127514	0.5784354759999222	GO:0070525	BP
proton transmembrane transporter activity	GO:0015078	50	0.4447543706985207	0.176857221860484	0.5784354759999222	GO:0015078	MF
[truncated: 4,539 more rows]
