# Supplementary material for: Characterization of Human Genes Modulated by Porphyromonas gingivalis Highlights the Ribosome, Hypothalamus, and Cholinergic Neurons
Source: Front Immunol. 2021 Jun 14;12:646259. doi: 10.3389/fimmu.2021.646259 (PMC8236716; doi:10.3389/fimmu.2021.646259)
Supplement: Supplementary Table 6 — Neuroanatomical enrichment results for genes associated with P. gingivalis detection. [file Table_6.csv]

	AUROC	p	pFDR
anterior hypothalamic area	0.7397330922365373	1.1556140503032122e-135	2.6810245967034523e-133
medial habenular nucleus	0.7023896073454589	2.961983471452785e-97	3.435900826885231e-95
paraventricular nucleus of the hypothalamus	0.684406292388735	4.598737241894011e-81	3.5563568003980355e-79
lateral hypothalamic area, anterior region	0.6825268823737664	1.8547578017743917e-79	1.0757595250291472e-77
septal nuclei	0.6819022666825454	6.284888915618886e-79	2.916188456847163e-77
substantia innominata	0.6793618388167462	8.616503416609013e-77	3.3317146544221514e-75
central gray of the pons	0.6749489141057559	3.7712565062830386e-73	1.2499021563680927e-71
midbrain reticular formation	0.6715653495728011	2.0287835761044722e-70	5.88347237070297e-69
paraventricular nuclei, right of thalamus	0.6576217021682238	1.0034136706676615e-59	2.5865774621655273e-58
paraventricular nuclei, left of thalamus	0.6561187358512933	1.2603231894299685e-58	2.923949799477527e-57
dorsomedial hypothalamic nucleus	0.6479563887005321	7.700121566365735e-53	1.6240256394516823e-51
ventromedial hypothalamic nucleus	0.6474973650291367	1.5948963656043829e-52	3.08346630683514e-51
preoptic region	0.6443559774749485	2.1916774544045427e-50	3.9113013032450304e-49
arcuate nucleus of the hypothalamus	0.6397637424228554	2.422012979645464e-47	4.013621509126769e-46
central nucleus	0.6366329406598892	2.5302429426333357e-45	3.668852266818337e-44
posterior hypothalamic area	0.6310454251963975	7.832088790250572e-42	8.652593330181584e-41
central gray substance of midbrain	0.6296564181625173	5.485986388202024e-41	5.533690617664651e-40
amygdalohippocampal transition zone	0.6280904771896453	4.804311811865815e-40	4.458401361411477e-39
nucleus accumbens	0.6244615491387299	6.63706690043528e-38	5.922305849619173e-37
globus pallidus, external segment	0.624091586537358	1.0883411443026426e-37	9.351672054748634e-37
supraoptic nucleus	0.621254918544767	4.598878089484959e-36	3.6791024715879673e-35
pallidohypothalamic nucleus	0.6157443120950497	5.188175821111639e-33	3.5401670308761774e-32
corpus callosum	0.6154071870501208	7.892288814925006e-33	5.231460014464576e-32
perifornical nucleus	0.612744806548716	2.0777075897594567e-31	1.3389671134005387e-30
supramammillary nucleus	0.6097749520196313	7.301962602453482e-30	4.131842253095629e-29
lateral hypothalamic area, mammillary region	0.6090601950756088	1.6959438694007608e-29	9.150208783743639e-29
cingulum bundle	0.6068391232480448	2.2471152587681123e-28	1.184842590986823e-27
globus pallidus, internal segment	0.6061460779778546	4.978962517954556e-28	2.566931787034349e-27
olfactory tubercle	0.6053885998049731	1.1809840409350225e-27	5.829538244615431e-27
body of caudate nucleus	0.6049385956597716	1.967141973318391e-27	9.313815057344218e-27
lateral habenular nucleus	0.5976163606643881	5.86727959135274e-24	2.3880857284102383e-23
bed nucleus of stria terminalis	0.5975347528555307	6.3939825255964676e-24	2.557593010238587e-23
tuberomammillary nucleus	0.5948313254085723	1.0598457895094802e-22	4.0308889043639247e-22
lateral mammillary nucleus	0.5934859037497735	4.164996032727015e-22	1.509811061863543e-21
lateral parabrachial nucleus	0.5927821646700839	8.456550205388347e-22	2.928238280074771e-21
IV, lateral hemisphere	0.5924048028166846	1.2336350683951238e-21	4.147874432864764e-21
locus ceruleus	0.591770897553575	2.31843761932085e-21	7.5757398265132e-21
lateral hypothalamic area, tuberal region	0.590387075397028	9.056162944090912e-21	2.839229463552826e-20
lateral tuberal nucleus	0.590338089108058	9.500150046958582e-21	2.900045803808409e-20
I-II	0.5897579769472793	1.6712824519165255e-20	4.9709939595465886e-20
midbrain raphe nuclei	0.589172895945723	2.9437760670665636e-20	8.536950594493033e-20
medial parabrachial nucleus	0.5880256878266372	8.839056349608734e-20	2.531680337171884e-19
piriform cortex	0.5820796056900789	2.1112952124271015e-17	5.442449880923195e-17
substantia nigra, pars reticulata	0.5806880062175321	7.206199924395665e-17	1.797675680064295e-16
nucleus subceruleus	0.5806117993225633	7.702767774786899e-17	1.9011086422878304e-16
III, lateral hemisphere	0.5747501874792234	1.0788828865030386e-14	2.383817425416238e-14
reticular nucleus of thalamus	0.5715697513176204	1.3544726642593644e-13	2.8567059828015683e-13
head of caudate nucleus	0.570348226623427	3.4794262195109686e-13	7.143600733863227e-13
choroid plexus of the lateral ventricle	0.5702172004524885	3.846390258541826e-13	7.827741578786874e-13
cuneiform nucleus	0.566946298983251	4.433370013918494e-12	8.76851583842896e-12
central glial substance	0.5669381436032791	4.45984857299404e-12	8.76851583842896e-12
medial mammillary nucleus	0.5620068391772572	1.4375415101806355e-10	2.6680770428952593e-10
putamen	0.561074695449217	2.693386838840717e-10	4.920202729220837e-10
nucleus of the diagonal band, vertical division	0.5575294815635754	2.699897341480237e-09	4.78149758185813e-09
pontine raphe nucleus	0.5561547329423612	6.370881193944885e-09	1.1197306340872826e-08
principal sensory nucleus of trigeminal nerve	0.5549885136063873	1.2995389834515774e-08	2.2499480907519847e-08
III, paravermis	0.5547851151893413	1.4694485775265392e-08	2.5252745924900527e-08
ventral tegmental area	0.5540073295802384	2.3415051426883394e-08	3.99433230223305e-08
X, lateral hemisphere	0.5532246291394967	3.7183945563797745e-08	6.29684333635115e-08
dorsal motor nucleus of the vagus	0.5518414010834773	8.290192718087181e-08	1.3937135584030624e-07
pretectal region	0.5515033038740486	1.0054573905220781e-07	1.666186532865158e-07
X	0.5512747371982814	1.144782921622614e-07	1.8836144525989112e-07
VIIIB, lateral hemisphere	0.547494097476234	9.053925323364669e-07	1.448628051738347e-06
zona incerta	0.5472689873853555	1.0192651504188867e-06	1.6196542116245324e-06
tail of caudate nucleus	0.5467305162706582	1.3503172905368163e-06	2.1311130027519825e-06
subthalamic nucleus	0.54455184161712	4.0868960215506354e-06	6.3634891073808545e-06
superior olivary complex	0.543959469381814	5.4763647157800045e-06	8.414017311661994e-06
subcuneiform nucleus	0.5433891868843128	7.2338725678071635e-06	1.1041173919284619e-05
inferior colliculus	0.5412590664466335	1.986330914428987e-05	2.975470254517084e-05
red nucleus	0.541257338154189	1.9879219372851208e-05	2.975470254517084e-05
VI	0.5387960876859974	6.027397781067841e-05	8.85035623549202e-05
abducens nucleus	0.5330145713956259	0.0006404157721532655	0.0009171386366639357
pontine reticular formation	0.5325493366732584	0.0007632598863148427	0.0010800833027339275
cortico-medial group	0.5325484725270363	0.0007635071622774315	0.0010800833027339275
cochlear nuclei	0.5324860379624836	0.0007815709580915166	0.0010989361350135264
nucleus of Darkschewitsch	0.5307480778822585	0.0014751656243640605	0.0020250794369968167
Edinger-Westphal nucleus	0.5298273300825233	0.002040217640699016	0.0027680145768548053
mammillary body	0.5292912893790759	0.0024545821514919066	0.003310831739221641
VIIIB, paravermis	0.5264246463144029	0.0062863783092669745	0.008286589589488285
fastigial nucleus	0.52490045440589	0.01002843532118199	0.01314461578821594
raphe nuclei of medulla	0.5232756434716318	0.016091548337478685	0.020500567472080827
IX, lateral hemisphere	0.5211518421032022	0.02872652342572887	0.03563932318058341
dentate nucleus	0.519666320738132	0.04199115597855411	0.051818873335236985
VIIAf	0.5181339734496474	0.06077150293288309	0.07343223271056706
V, lateral hemisphere	0.5180136950973475	0.06250212100875423	0.07513208328513461
substantia nigra, pars compacta	0.5177991167885518	0.06569073251477338	0.07855798939911043
medial geniculate complex	0.5156540898285399	0.1055075098211668	0.12300373004276734
superior colliculus	0.5151533170927852	0.11712935351054768	0.13452480205171813
trochlear nucleus	0.5145828725678672	0.13156731557788848	0.15018123210705023
globose nucleus	0.5145457142803135	0.13255364988942625	0.15018123210705023
CA1 field	0.5136249124714393	0.15886726657052785	0.17551050402077364
VI, lateral hemisphere	0.5120928352286491	0.21112941762918447	0.23104728721684337
basomedial nucleus	0.5110064954090882	0.25506533283130806	0.2778176395157909
oculomotor nuclear complex	0.5076586849260762	0.42839027361095217	0.44567956716475743
basal nucleus of meynert	0.506167546610562	0.5236318941267428	0.5351656362881249
VIIAt	0.5012937079083152	0.8935812558717382	0.897449572996724
vestibular nuclei	0.4997769692609686	0.9816025181213641	0.9816025181213641
spinal trigeminal nucleus	0.49572828218262815	0.6586937327239513	0.6644215043128552
Crus I, paravermis	0.4948620296040293	0.5952158435318262	0.6030134310016755
emboliform nucleus	0.49460797061470774	0.5771421229039164	0.5872674233057396
VIIIB	0.49263604294482666	0.4463747875595945	0.4582254456363979
arcuate nucleus of medulla	0.49258235786077365	0.44306722743907223	0.45685154118162113
IV	0.4923753948405609	0.43044803697138556	0.44582118114893504
hypoglossal nucleus	0.49176363332439477	0.3943890294218678	0.4121543010174475
lateral nucleus	0.4916833217348707	0.3897948120266008	0.40919636375643165
anterior group of nuclei	0.49089057559429633	0.3462110508869214	0.365095290026208
facial motor nucleus	0.4908165290648831	0.34230492667317214	0.3626243972062828
parahippocampal gyrus, lateral bank of gyrus	0.49081123616927214	0.34202679772709954	0.3626243972062828
IX, paravermis	0.4905648464776725	0.32923977064919674	0.3519982801410767
gigantocellular group	0.48976470108507064	0.2898795293292187	0.31135208705730893
inferior olivary complex	0.4892935793665647	0.2682495596655964	0.28945998996473654
subiculum	0.4891765415625978	0.26305268901103596	0.28517861612411377
posterior group of nuclei	0.48645971984919567	0.16147140280132755	0.17754201635027483
paraterminal gyrus	0.48608846102849057	0.15028365161615354	0.1668220438992709
IV, paravermis	0.4859867618199675	0.14732457898834875	0.16432356887161975
VIIIA	0.48565476764323295	0.1379743621271881	0.15463793243240406
VIIB, lateral hemisphere	0.4855684070301536	0.1356187206299965	0.15273564653475333
caudal group of intralaminar nuclei	0.4854599026701308	0.13270324388769525	0.15018123210705023
VIIIA, paravermis	0.4847911075033006	0.11579198503831663	0.13365045039248485
gracile nucleus	0.4844301644281229	0.10739617954087902	0.12457956826741967
motor nucleus of trigeminal nerve	0.4834056650725869	0.08617177964593871	0.10096895392857465
Crus I, lateral hemisphere	0.483193139111069	0.08222434585953665	0.0968327321797589
claustrum	0.48287119063416717	0.07652503395799848	0.09058065244007983
V, paravermis	0.4823159226772762	0.06745469143462265	0.08025378673247413
subcallosal cingulate gyrus	0.481808776863133	0.05996182342964945	0.0728332096108831
III	0.4808326156869004	0.04747757365016293	0.05797261624651474
VIIB	0.4805210909738037	0.04398556555692865	0.053992863540780145
inferior rostral gyrus	0.478188652301856	0.02410723549167673	0.03006923996811291
nucleus of the diagonal band, horizontal division	0.477993247237365	0.022868648871008538	0.028678521827426924
VI, paravermis	0.47748604741408296	0.01990842491715876	0.025101927069461044
frontal pole, superior aspect	0.4767416934619507	0.016170706238753413	0.020500567472080827
lateral medullary reticular group	0.4764432929696034	0.014854951206902693	0.019040600441996822
Crus II, paravermis	0.47621839891528045	0.013926586383775549	0.017949822450199597
medial group of nuclei	0.47600808732845684	0.01310515550956593	0.016985452950945785
VIIIA, lateral hemisphere	0.4753617059542645	0.010842374211688415	0.014131633803998383
paracentral lobule, posterior part, lateral bank of gyrus	0.4718793587062866	0.003639424965684359	0.004824837668792979
frontal pole, medial aspect	0.4716846017514623	0.0034118065228504616	0.004549075363800615
pineal gland	0.4711203142683773	0.0028235453870296954	0.0037864886115080306
Crus II, lateral hemisphere	0.46999368363120725	0.001916844035665033	0.0026159283310252216
IX	0.4692426865549919	0.0014703120151108283	0.0020250794369968167
V	0.46759546182809586	0.000805747885318308	0.0011193623316996853
dentate gyrus	0.46757850295848563	0.0008006605700619355	0.001118995495508247
basolateral nucleus	0.4669643110310696	0.0006353021191023814	0.0009154664076506365
central medullary reticular group	0.46570627615898885	0.00039088089182461765	0.0005667772931456955
cuneate nucleus	0.4632287689399924	0.0001433278410492461	0.00020913244731713898
lateral group of nuclei, dorsal division	0.46004303988277856	3.599703369422806e-05	5.319306889847713e-05
interstitial nucleus of Cajal	0.4588574852750834	2.0963872584116686e-05	3.1177041278942764e-05
temporal pole, medial aspect	0.4567485904289865	7.733155612099853e-06	1.1726092169981477e-05
VIIB, paravermis	0.4557893341132253	4.839353759370016e-06	7.484867147825624e-06
cingulate gyrus, frontal part, inferior bank of gyrus	0.4542175601533536	2.19959188670437e-06	3.4480089034825255e-06
CA2 field	0.4510177347108904	4.083040505705482e-07	6.578231925858832e-07
temporal pole, inferior aspect	0.4492847434714428	1.5692256605500925e-07	2.545876596137213e-07
temporal pole, superior aspect	0.4488547767167682	1.2318388790581085e-07	2.0125818305738113e-07
lateral group of nuclei, ventral division	0.4482947019465163	8.961080806433287e-08	1.495662407980232e-07
lateral orbital gyrus	0.4446313700741302	1.0317103050382865e-08	1.799675118563026e-08
lingual gyrus, peristriate	0.4414915487849699	1.4474939824954477e-09	2.5832200302995685e-09
paracentral lobule, posterior part, bank of cingulate sulcus	0.4402735886939429	6.57246119679883e-10	1.1820240291917277e-09
transverse gyri	0.4394017191648999	3.699468580763982e-10	6.705286802634717e-10
CA4 field	0.4381043656397099	1.550095091183886e-10	2.854143342497314e-10
cuneus, peristriate	0.43792975409369017	1.3769834599554766e-10	2.576291634755408e-10
occipital pole, lateral aspect	0.4377179302509778	1.1922097896061825e-10	2.248720903972637e-10
cuneus, striate	0.4376328658572317	1.1250347857529864e-10	2.1394104122515806e-10
lingual gyrus, striate	0.43758884840903933	1.0917417089956962e-10	2.0932568304710867e-10
superior parietal lobule, superior bank of gyrus	0.43581092156603823	3.190116287699877e-11	6.167558156219762e-11
rostral group of intralaminar nuclei	0.43416812558853085	9.938432322375922e-12	1.937576721673289e-11
pontine nuclei	0.4326445817896846	3.2855652934910497e-12	6.571130586982099e-12
fusiform gyrus, lateral bank of gyrus	0.42979516764031633	3.8829317356141065e-13	7.833392718804111e-13
superior occipital gyrus, superior bank of gyrus	0.4295086491585241	3.1178244247879486e-13	6.458350594203607e-13
CA3 field	0.4292383874275366	2.5328401067309594e-13	5.293864006861104e-13
frontal pole, inferior aspect	0.42724372191018445	5.3363914672065866e-14	1.1358191012769982e-13
cingulate gyrus, retrosplenial part, inferior bank of gyrus	0.42722244230946316	5.247278514280427e-14	1.1271931623269066e-13
precentral gyrus, bank of the central sulcus	0.4264945071355524	2.941065177768175e-14	6.376888983572118e-14
inferior temporal gyrus, bank of mts	0.4264167879846949	2.7638680052798527e-14	6.049220539857791e-14
precuneus, superior lateral bank of gyrus	0.4247705354222988	7.300989172485738e-15	1.6286822000160492e-14
planum polare	0.4241012001640797	4.214816305142713e-15	9.493566823234072e-15
cingulate gyrus, frontal part, superior bank of gyrus	0.42387112123242376	3.4856784858116382e-15	7.92820988929706e-15
anterior orbital gyrus	0.4233116945718385	2.191305473629028e-15	5.0334937612072725e-15
short insular gyri	0.42245213912646157	1.0670356180396758e-15	2.475522633852048e-15
medial orbital gyrus	0.42215055209492	8.274162711840313e-16	1.938995706209043e-15
Heschl's gyrus	0.42162542123752766	5.301558203143003e-16	1.2550627582950783e-15
superior parietal lobule, inferior bank of gyrus	0.42153717030458726	4.918029218711802e-16	1.1762709059186992e-15
inferior occipital gyrus, superior bank of gyrus	0.4205912002369921	2.187637136601726e-16	5.286789746787504e-16
inferior temporal gyrus, lateral bank of gyrus	0.41940148692560264	7.79273118947403e-17	1.903066985218921e-16
occipital pole, superior aspect	0.41924923516308193	6.821077342298013e-17	1.7200977645794987e-16
occipital pole, inferior aspect	0.41898810097656625	5.425092526702937e-17	1.3831005123022872e-16
supramarginal gyrus, inferior bank of gyrus	0.4178175609094815	1.926631519118188e-17	5.0222304768024675e-17
X, paravermis	0.41743706652602686	1.3718190274252275e-17	3.6166137995755997e-17
parahippocampal gyrus, bank of the cos	0.4165011961674035	5.9111851110362895e-18	1.5763160296096772e-17
paracentral lobule, anterior part, superior bank of gyrus	0.41626771465999757	4.784459607837744e-18	1.2906914290911123e-17
occipito-temporal gyrus, superior bank of gyrus	0.4142455044818134	7.480312043066385e-19	2.0416851694016487e-18
inferior temporal gyrus, bank of the its	0.41401099680076864	6.015159012102095e-19	1.6613296319139118e-18
parolfactory gyri	0.41313405041267026	2.6483802474220515e-19	7.402701414480915e-19
superior temporal gyrus, lateral bank of gyrus	0.4124899374223112	1.4422998682206078e-19	4.080653285697329e-19
superior temporal gyrus, inferior bank of gyrus	0.410284690272441	1.7419354263645138e-20	5.1155572014755343e-20
inferior frontal gyrus, opercular part	0.410077889279645	1.424942495643473e-20	4.2933332336270876e-20
gyrus rectus	0.4096307476188046	9.215275048558068e-21	2.8505917483539625e-20
postcentral gyrus, inferior lateral aspect of gyrus	0.4094689902478398	7.866926976476634e-21	2.5001740527980536e-20
superior frontal gyrus, medial bank of gyrus	0.4089064850663381	4.52852244109138e-21	1.4591905643516668e-20
postcentral gyrus, superior lateral aspect of gyrus	0.4079792561699366	1.8089168649165792e-21	5.99526732372352e-21
angular gyrus, inferior bank of gyrus	0.407396173506519	1.0110596910909162e-21	3.449497769604303e-21
inferior frontal gyrus, orbital part	0.40718316146275113	8.1675512752903185e-22	2.871018024041445e-21
posterior orbital gyrus	0.4070029329662872	6.815672360279457e-22	2.432670750130514e-21
long insular gyri	0.40591481084514314	2.269310763108083e-22	8.356826937159924e-22
frontal operculum	0.40547242198852473	1.4459646476497595e-22	5.410706423463617e-22
precuneus, inferior lateral bank of gyrus	0.4047441627597806	6.854521456170812e-23	2.650414963052714e-22
middle temporal gyrus, inferior bank of gyrus	0.4042886496824128	4.2851714261817035e-23	1.685016560803653e-22
inferior occipital gyrus, inferior bank of gyrus	0.4018545658110809	3.354658390681479e-24	1.3897870475680413e-23
planum temporale	0.40030326131484706	6.402350208551869e-25	2.7006277243346065e-24
fusiform gyrus, bank of cos	0.39816487747891827	6.261186324890842e-26	2.6899911618049543e-25
inferior frontal gyrus, triangular part	0.398051836351229	5.529630103513432e-26	2.420517328330408e-25
fusiform gyrus, bank of the its	0.3972486664468495	2.2782755460656564e-26	1.0164613974754467e-25
paracentral lobule, anterior part, inferior bank of gyrus	0.3968303116570355	1.4316744543146978e-26	6.512715164725684e-26
middle frontal gyrus, superior bank of gyrus	0.39533517666524354	2.680344967134596e-27	1.2436800647504526e-26
postcentral gyrus, bank of the central sulcus	0.3948840923372644	1.609291959402673e-27	7.778244470446254e-27
middle temporal gyrus, superior bank of gyrus	0.39388724566083827	5.172451120173527e-28	2.6087144780005612e-27
precentral gyrus, superior lateral aspect of gyrus	0.3906425926330994	1.1954130461368579e-29	6.603233969136929e-29
superior frontal gyrus, lateral bank of gyrus	0.39020268819686976	7.111363870063259e-30	4.12459104463669e-29
superior occipital gyrus, inferior bank of gyrus	0.3889129499602627	1.5328024933397499e-30	9.118209703969794e-30
dorsal lateral geniculate nucleus	0.3888861614273751	1.4844379501041844e-30	9.062884326951863e-30
superior rostral gyrus	0.3888232407805725	1.3767152717090055e-30	8.632376838824034e-30
supramarginal gyrus, superior bank of gyrus	0.38367022883942187	2.4967588571811122e-33	1.7552971359576303e-32
middle frontal gyrus, inferior bank of gyrus	0.38191271745091987	2.718622776551342e-34	1.971001512999723e-33
postcentral gyrus, bank of the posterior central sulcus	0.38172595384865077	2.1437506501996594e-34	1.604355325310713e-33
angular gyrus, superior bank of gyrus	0.38015083132216804	2.8485212217231057e-35	2.2028564114658683e-34
precentral gyrus, inferior lateral aspect of gyrus	0.37680906986271145	3.605925724650176e-37	2.98776702899586e-36
cingulate gyrus, parietal part, inferior bank of gyrus	0.371142106955918	1.6642508004476968e-40	1.608775773766107e-39
cingulate gyrus, retrosplenial part, superior bank of gyrus	0.3691001834420402	9.614263945748674e-42	1.0138678342789512e-40
cingulate gyrus, parietal part, superior bank of gyrus	0.36837997157499025	3.479820230551431e-42	4.03659146743966e-41
precentral gyrus, bank of the precentral sulcus	0.36677179545550903	3.52685483964292e-43	4.306475383142934e-42
occipito-temporal gyrus, inferior bank of gyrus	0.36597910332407346	1.1296701228005664e-43	1.4560192693873966e-42
superior frontal gyrus	0.36439128864995246	1.1319614507057355e-44	1.5447944503748861e-43
paracentral lobule, anterior part	0.3616338520641078	1.954574849979628e-46	3.023075767968491e-45
