# Supplementary material for: Characterization of Human Genes Modulated by Porphyromonas gingivalis Highlights the Ribosome, Hypothalamus, and Cholinergic Neurons
Source: Front Immunol. 2021 Jun 14;12:646259. doi: 10.3389/fimmu.2021.646259 (PMC8236716; doi:10.3389/fimmu.2021.646259)
Supplement: Supplementary Table 7 — Nervous system cell-type enrichment results for genes associated with P. gingivalis detection. [file Table_7.csv]

celltype	AUC	pValue	rank	Description	Probable location (manually assigned)	adjusted_P
ENT2	0.6815720790935168	9.612499015701553e-73	1	Nitrergic enteric neurons	Myenteric plexus of small intestine	1.2699999999999998e-70
ENT3	0.6750912279570627	8.969051012106755e-68	2	Nitrergic enteric neurons	Myenteric plexus of small intestine	5.939999999999999e-66
ENT8	0.6722597321409383	1.1688954890055228e-65	3	Cholinergic enteric neurons, VGLUT2	Myenteric plexus of small intestine	5.159999999999999e-64
SYCHO2	0.6638903216508453	1.3158221721904005e-59	4	Cholinergic neurons, sympathetic	Sympathetic ganglion	4.36e-58
ENT7	0.6621518862521855	2.1808693570695802e-58	5	Cholinergic enteric neurons, VGLUT2	Myenteric plexus of small intestine	6.419999999999999e-57
ENTG1	0.6570009753316317	7.516034945672654e-55	6	Enteric glia, proliferating	Enteric nervous system	1.66e-53
ENT6	0.6532501678227791	2.4019210947118375e-52	7	Cholinergic enteric neurons	Myenteric plexus of small intestine	4.24e-51
PSNP2	0.6497382154275593	4.690244069567467e-50	8	Non-peptidergic (NP1.1), DRG	Dorsal root ganglion	7.77e-49
SYNOR4	0.6462446729699765	7.899519035206446e-48	9	Noradrenergic erector muscle neurons	Sympathetic ganglion	1.16e-46
SYNOR3	0.6460736896865159	1.0121153465223396e-47	10	Noradrenergic neurons, sympathetic	Sympathetic ganglion	1.41e-46
SYNOR1	0.6452083436049723	3.532065289450128e-47	11	Noradrenergic erector muscle neurons	Sympathetic ganglion	4.46e-46
PSNP3	0.6444882226967193	9.937968840948626e-47	12	Non-peptidergic (NP1.2), DRG	Dorsal root ganglion	1.2e-45
ENT4	0.6434205253263853	4.5639465878954095e-46	13	Cholinergic enteric neurons	Myenteric plexus of small intestine	5.2599999999999995e-45
ENT1	0.6431866480070493	6.3637134166339996e-46	14	Nitrergic enteric neurons	Myenteric plexus of small intestine	6.75e-45
PSNP4	0.6365504580834954	6.352279566076404e-42	15	Non-peptidergic (NP2.1), DRG	Dorsal root ganglion	5.1e-41
PSNP6	0.6330416661925911	6.943246462189345e-40	16	Non-peptidergic (NP3), DRG	Dorsal root ganglion	4.84e-39
SYNOR2	0.6309938964340662	1.0164267449844879e-38	17	Noradrenergic neurons, sympathetic	Sympathetic ganglion	6.57e-38
SYCHO1	0.6276051246945372	7.880962742282076e-37	18	Cholinergic neurons, sympathetic	Sympathetic ganglion	4.75e-36
PSNP5	0.6138993606931871	1.0955348861770206e-29	19	Non-peptidergic (NP2.2), DRG	Dorsal root ganglion	5.28e-29
HBCHO3	0.6127264185291519	4.1094740811574025e-29	20	Afferent nuclei of cranial nerves VI-XII	Afferent nuclei of cranial nerves VI-XII	1.94e-28
ENT5	0.6049659582080193	1.8413997735891294e-25	21	Cholinergic enteric neurons	Myenteric plexus of small intestine	7.62e-25
PSPEP3	0.6013269535393223	7.747791089485393e-24	22	Peptidergic (PEP1..4), DRG	Dorsal root ganglion	2.93e-23
PSNP1	0.5994113718737871	5.265947945082745e-23	23	Non-peptidergic (TH), DRG	Dorsal root ganglion	1.86e-22
ENT9	0.5954944008505549	2.370666034355025e-21	24	Cholinergic enteric neurons	Myenteric plexus of small intestine	7.85e-21
DECHO1	0.5944815382300922	6.191803838407351e-21	25	Cholinergic neurons, septal nucleus, Meissnert and diagonal band	Medial septal nuclues, diagonal band nucleus and nucleus basalis of Meissnert	2e-20
HBSER4	0.5933959840103765	1.7133956751579643e-20	26	Serotonergic neurons, hindbrain	Nucleus raphe medulla (pallidus, oscurus, magnus, B1-3)	5.47e-20
HBSER2	0.5930210691859679	2.4286409470047886e-20	27	Serotonergic neurons, hindbrain	Nucleus raphe Pons (B5, B6)	7.66e-20
HBSER5	0.5921887503745197	5.2429818453575597e-20	28	Serotonergic neurons, hindbrain	Nucleus raphe pons (pallidus, oscurus, magnus, B1-3)	1.6e-19
TECHO	0.5827254103282752	2.0568557325469367e-16	29	Cholinergic interneurons, telencephalon	Striatum,Amygdala	5.29e-16
ENMFB	0.5810999629588894	7.804062563966012e-16	30	Enteric mesothelial fibroblasts	Enteric nervous system	1.93e-15
PSPEP2	0.5803510024487588	1.4302219429375938e-15	31	Peptidergic (PEP1.3), DRG	Dorsal root ganglion	3.48e-15
PSPEP1	0.578785288610933	4.9857106083170215e-15	32	Peptidergicv (PEP2), DRG	Dorsal root ganglion	1.2e-14
SYNOR5	0.5763607867380182	3.289191968840067e-14	33	Noradrenergic erector muscle neurons	Sympathetic ganglion	7.78e-14
HBGLU1	0.5749877846508211	9.334608923182073e-14	34	Excitatory neurons, hindbrain	Inferior olivary complex	2.15e-13
HYPEP6	0.5689288608404666	7.486814555524718e-12	35	Orexin-producing neurons, hypothalamus	Dorsomedial nucleus of the hypothalamus	1.67e-11
PSPEP5	0.5683926022707592	1.0849004127781149e-11	36	Peptidergic (PEP1.2), DRG	Dorsal root ganglion	2.4e-11
DEGLU2	0.5679250846699107	1.495705930310726e-11	37	Excitatory neurons, hypothalamus	Subparafascicular nucleus	3.25e-11
HBINH2	0.5677088271621327	1.7339763429789925e-11	38	Inhibitory neurons, hindbrain	Nucleus of the solitary tract	3.71e-11
CHOR	0.565933018799944	5.7381001502760476e-11	39	Chorid plexus epithelial cells	Medulla,Thalamus	1.21e-10
PSPEP4	0.56447215469278	1.5010390071481418e-10	40	Peptidergic (PEP1.1), DRG	Dorsal root ganglion	3.08e-10
ENTG7	0.5637295942038879	2.427945531448052e-10	41	Enteric glia	Enteric nervous system	4.91e-10
HBCHO4	0.5626253139961038	4.915241558848181e-10	42	Afferent nuclei of cranial nerves III-V	Afferent nuclei of cranial nerves III-V	9.65e-10
PER2	0.5623430809607428	5.875039886727813e-10	43	Pericytes, possibly mixed with VENC	CNS	1.14e-9
HBSER1	0.5586043623808964	5.804059058205879e-9	44	Serotonergic neurons, hindbrain	Ventral midbrain/isthmic dorsal raphe (B7), caudal linear nucleus (B8), medial lemniscus (B9), isthmic periaqueductal grey (B4?)	1.11e-8
HBADR	0.5578548487825106	9.038865069383419e-9	45	Adrenergic cell groups of the medulla	Nucleus of the solitary tract, adrenergic cell groups C1-3	1.72e-8
HYPEP7	0.5561987445212657	2.359824806109562e-8	46	Pmch neurons, hypothalamus	Lateral hypothalamic area	4.37e-8
HBGLU4	0.5554425938638177	3.625468494700135e-8	47	Excitatory neurons, hindbrain	Medial vestibular nucleus and Nucleus prepositus	6.63e-8
TEINH12	0.555142424966467	4.292714432611624e-8	48	Non-border Cck interneurons, cortex/hippocampus	Hippocampus,Cortex	7.74e-8
HBCHO2	0.5540974832272035	7.677348329583318e-8	49	Cholinergic neurons, hindbrain	Medial pontine nuclei, reticulotegmental nuclei	1.37e-7
TEINH11	0.5515454550051643	3.0390511954968124e-7	50	R-LM border Cck interneurons, cortex/hippocampus	Hippocampus (sr/slm),Cortex	5.26e-7
PSPEP6	0.5481799129723531	1.6959306577348844e-6	51	Peptidergic (TrpM8), DRG	Dorsal root ganglion	2.84e-6
ENTG6	0.5474333228404591	2.4473102404480814e-6	52	Enteric glia	Enteric nervous system	4.05e-6
PSPEP8	0.5472154060679154	2.721109484664809e-6	53	Peptidergic (TrpM8), DRG	Dorsal root ganglion	4.48e-6
MOL3	0.5453773357707142	6.53769406756842e-6	54	Mature oligodendrocytes, spinal cord enriched (high Klk6)	Spinal cord-enriched	1.06e-5
HYPEP4	0.5453412270089114	6.6491086785901515e-6	55	Oxytocin-producing cells, hypothalamus	Dorsomedial nucleus of the hypothalamus. magnocellular neurosecretory cells.	1.07e-5
ENTG3	0.5451728511415109	7.193060509535462e-6	56	Enteric glia	Enteric nervous system	1.16e-5
HYPEP8	0.5439065950875649	1.2882441915125798e-5	57	Peptidergic neurons, hypothalamus	Anteroventral periventricular continue along midline to Medial septal nucleus	2.06e-5
HBSER3	0.543114256655706	1.8408032884386966e-5	58	Serotonergic neurons, hindbrain	Ventral midbrain, rostral pons	2.92e-5
MEGLU6	0.5389621441114115	1.0845032491882989e-4	59	Excitatory neurons, midbrain	Superior colliculus, sensory related, deep layer	1.65e-4
HYPEP5	0.5387006913919241	1.2060716489014012e-4	60	Vasopressin-producing cells, hypothalamus	Paraventricular hypothalamic nucleus magnocellular division and/or Diagonal band nucleus	1.83e-4
PSPEP7	0.5380826547730568	1.5464632636143005e-4	61	Peptidergic (TrpM8), DRG	Dorsal root ganglion	2.33e-4
NFOL1	0.5377747426401336	1.7480325612155445e-4	62	Newly formed oligodendrocytes (NFOL)	CNS	2.62e-4
HBGLU8	0.5367685170787332	2.5926668271247875e-4	63	Excitatory neurons, hindbrain	Tegmental reticular nucleus	3.8e-4
SATG1	0.5352383589144553	4.636760913766337e-4	64	Satellite glia, proliferating	Dorsal root ganglion	6.54e-4
HBCHO1	0.5341628392959408	6.886571193929803e-4	65	Cholinergic neurons, hindbrain	Medulla (several nuclei)	9.6e-4
ENTG4	0.5334045552980797	9.043091178379799e-4	66	Enteric glia	Enteric nervous system	0.00124
ENTG5	0.5331431815912002	9.921153793950664e-4	67	Enteric glia	Enteric nervous system	0.00136
TEGLU7	0.533116080266696	0.0010016579312151534	68	Excitatory neurons, cerebral cortex	Cortical pyramidal layer 2/3	0.00136
SCINH5	0.5309830559042645	0.0020829295179927015	69	Inhibitory neurons, spinal cord	Dorsal horn, lamina 2-6	0.00274
HBNOR	0.5305307877367376	0.0024196455467511303	70	Noradrenergic neurons of the medulla	A1-2 noradrenergic cell groups	0.00314
SCINH6	0.5294875842748475	0.003394296662051967	71	Inhibitory neurons, spinal cord	Dorsal horn, lamina 2-4	0.0043
TEGLU16	0.5287282731130841	0.004315427121918112	72	Excitatory neurons, cerebral cortex	Piriform pyramidal	0.00542
TEINH13	0.5286300604414845	0.004449836014258204	73	Trilaminar cells, hippocampus	Hippocampus	0.00556
PSNF3	0.5284667413809887	0.0046817665376256146	74	Neurofilament (NF2/3), DRG	Dorsal root ganglion	0.00582
EPSC	0.5277689020281588	0.005801023330646888	75	Ependymal cells, spinal cord	Spinal cord	0.00718
HBGLU6	0.5274970986570384	0.006298594902950884	76	Excitatory neurons, hindbrain	Pontine gray	0.00776
HBINH6	0.5257317199590905	0.010575281254171636	77	Inhibitory neurons, hindbrain	Koelliker-Fuse subnucleus	0.0128
ABC	0.5222057823322752	0.027375005613962947	78	Vascular leptomeningeal cells	Pia/meninges surface	0.0324
MBDOP2	0.5207312490439474	0.039433505099976104	79	Dopaminergic neurons, ventral midbrain (SNc, VTA)	Ventral tegmental area and subtantia nigra	0.0464
MEGLU14	0.5197219419908397	0.05007060744568353	80	Glutamatergic projection neurons of the raphe nucleus	Dorsal raphe nucleus	0.0577
TEINH19	0.5167912063392132	0.09527736087487607	81	Hippocamposeptal projection, cortex/hippocampus	Hippocampus (so),Cortex	0.108
TEGLU5	0.5166964702223604	0.09715986653542145	82	Excitatory neurons, cerebral cortex	Entorhinal superficial layers	0.109
PSNF1	0.5132294760010265	0.1887327118294872	83	Neurofilament (NF1), DRG	Dorsal root ganglion	0.205
COP1	0.5110315822875224	0.2730885004150199	84	Committed oligodendrocytes cells (COP)	CNS	0.294
DECHO2	0.5093886731317943	0.35094614585376344	85	Cholinergic neurons, habenula	Habenula	0.377
NFOL2	0.5087207795573524	0.3862704141741611	86	Newly formed oligodendrocytes (NFOL), pons/medulla specific	Pons/medulla (possible batch effect)	0.411
VECC	0.5077812406370059	0.43948799533811056	87	Vascular endothelial cells, capillary	CNS	0.466
EPEN	0.5075358274769188	0.454052249330053	88	Ependymal cells	Brain	0.479
SZNBL	0.5072244387892487	0.4729175272276447	89	Neuronal intermidate progenitor cells	Sub ventricular zone, Dentate gyrus	0.497
MFOL2	0.503579192124529	0.7221499802730402	90	Myelin forming oligodendrocytes (MFOL)	CNS	0.75
TEGLU13	0.5034582238218588	0.731170642945262	91	Excitatory neurons, cerebral cortex	Subiculum	0.757
DEINH4	0.5023674547700228	0.8140524041717974	92	Inhibitory neurons, thalamus	Paraventricular nucleus of the thalamus (best fit) but do not fit with Nmu expression	0.827
PER1	0.501796035589807	0.858384321285977	93	Pericytes	CNS	0.865
ENTG2	0.5003158924063195	0.9749666394461912	94	Enteric glia	Enteric nervous system	0.975
HBGLU7	0.4996440482014834	0.9717929251902255	95	Excitatory neurons, hindbrain	Tegmental reticular nucleus	0.975
SCHW	0.4980202600968631	0.8440762734137586	96	Schwann cells	Dorsal root ganglion	0.854
HBINH5	0.49759398707732994	0.8110806522117885	97	Inhibitory neurons, hindbrain	Gigantocellular reticular nucleus	0.827
HBGLU2	0.4973204454288362	0.790078741235976	98	Excitatory neurons, hindbrain	Nucleus of the solitary tract	0.808
DETPH	0.49708482983212665	0.7721095304408856	99	Neuroblast-like, habenula	Medial habenula	0.793
TEGLU21	0.4968933032706163	0.7575918091796487	100	Excitatory neurons, hippocampus CA1	CA1 (posterior),subiculum,entorhinal	0.781
TEINH20	0.4960229003821682	0.6927552442000935	101	Inhibitory interneurons, hippocampus	Hippocampus (sr/slm)	0.723
TEGLU15	0.49340947936380314	0.5126218269304872	102	Excitatory neurons, cerebral cortex	Piriform pyramidal	0.537
VECV	0.4907189420401435	0.3564951256308187	103	Vascular endothelial cells, venous	CNS	0.381
MEINH14	0.4887714392810232	0.26461588420882215	104	Inhibitory neurons, midbrain	Midbrain reticular nucleus, Darkschewitz nucleus,	0.286
VECA	0.486734099186739	0.18751834067807763	105	Vascular endothelial cells, arterial	CNS	0.204
TEINH16	0.48648355020713946	0.17932119356479434	106	Ivy and MGE-derived neurogliaform cells, cortex/hippocampus	Hippocampus,Cortex	0.196
TEGLU19	0.4853038129588262	0.144275159435804	107	Excitatory neurons, cerebral cortex	Anterior olfactory nucleus and ventral striatum	0.159
TEGLU23	0.48517115079018924	0.1406879009899185	108	Excitatory neurons, hippocampus CA3	CA3	0.155
MBCHO1	0.48498957981727225	0.13588979227603784	109	Cholinergic neurons, midbrain red nucleus	Red nucleus	0.151
MOL2	0.48427364657723704	0.11819361412001052	110	Mature oligodendrocytes, hindbrain	Pons/medulla (possible batch effect)	0.132
TEINH10	0.483371243582596	0.09852354626524115	111	R-LM border Cck interneurons, cortex/hippocampus	Hippocampus (sr/slm),Cortex	0.11
MEGLU10	0.4832228579049902	0.0955549716510459	112	Excitatory neurons, midbrain	Inferior colliculus	0.108
MEINH10	0.4812273154802766	0.06217410587385579	113	Inhibitory neurons, midbrain	Superior colliculus superficial grey layer	0.0707
PSNF2	0.48114111272507537	0.06098333317531926	114	Neurofilament (NF4/5), DRG	Dorsal root ganglion	0.0697
DEINH1	0.48035857185659403	0.05101408347005464	115	Inhibitory neurons, thalamus	Reticular nucleus of the thalamus (Sst low)	0.0585
TEINH1	0.47997093600231605	0.04660496087981571	116	Inhibitory neurons, pallidum	Medial septal nucleus and Magnocellular nucleus	0.053900000000000003
TEINH3	0.47992179016021225	0.046069573766396164	117	Inhibitory neurons, telencephalon	Bed nuclei of the stria terminalis posterior division	0.0535
SCGLU3	0.47942677617182017	0.04096000053988341	118	Excitatory neurons, spinal cord	Dorsal horn lamina 1-3	0.0478
TEGLU17	0.479413976129343	0.04083451813929391	119	Excitatory neurons, cerebral cortex	Piriform pyramidal	0.0478
HBGLU9	0.4773071049401211	0.024163293905670413	120	Excitatory neurons, hindbrain	Spinal nucleus of the trigeminal	0.0287
TEGLU14	0.4772530603163286	0.02382794407775689	121	Excitatory neurons, cerebral cortex	Subiculum	0.0284
MEGLU11	0.4769261851575132	0.021884472403676816	122	Excitatory neurons, midbrain	Inferior colliculus	0.0262
TEGLU2	0.47576114425426635	0.016035207339174545	123	Excitatory neurons, cerebral cortex	Cortex pyramidal layer 6b	0.0193
TEINH18	0.47391525170888466	0.009555808622893933	124	Basket and bistratified cells, cortex/hippocampus	Hippocampus,Cortex	0.0116
MFOL1	0.47309233539777473	0.007511847294124743	125	Myelin forming oligodendrocytes (MFOL)	Pons/medulla (possible batch effect)	0.00917
COP2	0.4725568669541461	0.0064018404559702926	126	Committed oligodendrocytes cells (COP), pons/medulla specific	Pons/medulla (possible batch effect)	0.00785
MEGLU9	0.4708043673112831	0.003724890133593822	127	Excitatory neurons, midbrain	Mantle of inferior colliculus	0.0047
TEGLU8	0.46991444830868767	0.0027991113559714116	128	Excitatory neurons, cerebral cortex	Cortical pyramidal layer 4	0.00357
TEGLU18	0.46991326311956944	0.0027980326947669525	129	Excitatory neurons, cerebral cortex	Anterior olfactory nucleus, deep layer	0.00357
OPC	0.46971762790244914	0.0026251204601502763	130	Oligodendrocytes precursor cells	CNS	0.00338
TEINH7	0.469506901277223	0.002449841586295043	131	Interneuron-selective interneurons, hippocampus	Hippocampus	0.00317
TEINH9	0.4693549600322624	0.002330177383149282	132	Non-border Cck interneurons, hippocampus	Hippocampus	0.00304
HYPEP1	0.46902358115479775	0.0020875432872181194	133	Peptidergic neurons, hypothalamus	Lateral hypothalamic area	0.00274
HBINH8	0.46865435523815663	0.0018446390253602021	134	Inhibitory neurons, hindbrain	Spinal nucleus of the trigeminal	0.00244
MEINH12	0.4680338692284451	0.0014941682661089768	135	Inhibitory neurons, midbrain	Superior colliculus	0.00199
SATG2	0.4676085443602065	0.0012905650496309376	136	Satellite glia	Dorsal root ganglion,Sympathetic ganglion	0.00173
MOL1	0.46734527435073764	0.0011777055721400383	137	Mature oligodendrocytes	CNS	0.00158
MEINH6	0.46726041480987035	0.0011433179045788257	138	Inhibitory neurons, midbrain	Superior colliculus	0.00155
MEINH4	0.4659812006882314	7.255303235431306e-4	139	Inhibitory neurons, midbrain	Anterior pretectal nucleus	0.001
TEGLU10	0.4658607854738165	6.945830342039901e-4	140	Excitatory neurons, cerebral cortex	Cortical pyramidal layer 5	9.64e-4
HBGLU5	0.4657490616462688	6.669708782348028e-4	141	Excitatory neurons, hindbrain	Pontine reticular nucleus, caudal part	9.35e-4
MEINH13	0.4645091958033559	4.219057966973397e-4	142	Inhibitory neurons, midbrain	Ventral/caudal midbrain (SN, VTA, reticular nucleus)	5.98e-4
VLMC2	0.46446392157903854	4.147967648751394e-4	143	Vascular leptomeningeal cells	Olfactory bulb-enriched	5.91e-4
TEINH21	0.46349767639722733	2.8730875589391344e-4	144	Sleep-active, long-range projection interneurons, cortex/hippocampus	Hippocampus,Cortex	4.12e-4
SCINH7	0.46342925147879993	2.7984098869973634e-4	145	Inhibitory neurons, spinal cord	Dorsal horn, lamina 2-6	4.03e-4
SCINH11	0.4633865056579348	2.752685305137653e-4	146	Central canal neurons, spinal cord	Spinal Cord central canal	3.99e-4
TEGLU11	0.4632845793937647	2.646465612674389e-4	147	Excitatory neurons, cerebral cortex	Cortical pyramidal (poor markers)	3.85e-4
TEGLU12	0.4628899904299929	2.2704232035820874e-4	148	Excitatory neurons, cerebral cortex	Lateral cortex layer 6: gustatory, barrel field, auditory	3.34e-4
SCGLU5	0.4628658125719805	0.00022490956980316532	149	Excitatory neurons, spinal cord	Dorsal horn, lamina 2-3	3.33e-4
DEGLU1	0.46233476883439334	1.8254965953268566e-4	150	Excitatory neurons, thalamus	Posterior thalamus	2.72e-4
SCINH3	0.4600277587094017	7.150655248035774e-5	151	Inhibitory neurons, spinal cord	Dorsal horn, lamina 2-6	1.1e-4
MEGLU5	0.4590310146609474	4.696422573485666e-5	152	Excitatory neurons, midbrain	Superior colliculus, sensory related	7.24e-5
SCINH4	0.4586604455299723	4.007300369246431e-5	153	Inhibitory neurons, spinal cord	Dorsal horn, lamina 3-6	6.21e-5
DGNBL1	0.4576346248418168	2.5653396178450746e-5	154	Granule neuroblasts, dentate gyrus	Dentate gyrus	4e-5
TEGLU9	0.4574034339511487	2.316824091924536e-5	155	Excitatory neurons, cerebral cortex	Cingulate/Retrosplenial area, layer 5	3.63e-5
HBINH4	0.4571082428480948	2.0326953825699994e-5	156	Inhibitory neurons, hindbrain	Paragigantocellular reticular nucleus	3.21e-5
TEINH6	0.45431111751639985	5.647830962835407e-6	157	Interneuron-selective interneurons, cortex/hippocampus	Hippocampus,Cortex	9.24e-6
DEGLU4	0.4518975193833729	1.7621179875162274e-6	158	Excitatory neurons, thalamus	Parafascicular nucleus	2.94e-6
TEGLU20	0.4513345545522008	1.3322488737939618e-6	159	Excitatory neurons, cerebral cortex	Cortex pyramidal layer 6	2.25e-6
HBINH7	0.44976639132353075	6.016779030944819e-7	160	Inhibitory neurons, hindbrain	Superior olivary complex	1.02e-6
MEGLU3	0.449347940552178	4.84754895083832e-7	161	Excitatory neurons, midbrain	Periaqueductal grey	8.29e-7
DEINH2	0.4487231088490328	3.4998162073005416e-7	162	Inhibitory neurons, thalamus	Reticular nucleus of the thalamus	6.02e-7
SCGLU4	0.4484204905608378	2.9849893297201655e-7	163	Excitatory neurons, spinal cord	Dorsal horn lamina 2-3	5.2e-7
TEGLU24	0.44812348216780257	2.551241520702143e-7	164	Excitatory neurons, hippocampus CA1	CA1	4.48e-7
OBNBL1	0.4478745924529685	2.2352490297380853e-7	165	Neuroblasts, olfactory	Main olfactory bulb mitral layer, Main olfactory bulb outer plexiform layer	3.95e-7
DEINH5	0.44627798468546026	9.436736352888206e-8	166	Peptidergic neurons, hypothalamus	Medial preoptic nucleus, Bed nuclei of the stria terminalis anterior division	1.68e-7
DGNBL2	0.4446545916438794	3.829653701181732e-8	167	Granule neuroblasts, dentate gyrus	Dentate gyrus	6.95e-8
SCINH8	0.4439710535730766	2.599940867863032e-8	168	Inhibitory neurons, spinal cord	Dorsal horn, lamina 2-6	4.78e-8
HYPEN	0.4432171152686492	1.687270822184761e-8	169	Hypendymal cell, subcommissural organ	Subcommissural organ	3.15e-8
MBDOP1	0.44292437355643965	1.4244077433132263e-8	170	Dopaminergic neurons, periaqueductal grey	Ventral midbrain, periaqueductal grey	2.68e-8
TEINH8	0.4421929538452592	9.296170755190929e-9	171	Interneuron-selective interneurons, hippocampus	Hippocampus	1.76e-8
SCGLU8	0.4401894311471493	2.8131884823570447e-9	172	Excitatory neurons, spinal cord	Dorsal horn lamina 2-5	5.44e-9
MEGLU2	0.43677632352439216	3.3589618861963107e-10	173	Excitatory neurons, midbrain	Periaqueductal grey	6.64e-10
HYPEP3	0.4367752173478818	3.356587919972337e-10	174	Peptidergic neurons, hypothalamus	Ventromedial hypothalamic nucleus	6.64e-10
TEGLU4	0.43642519149495645	2.682139918186766e-10	175	Excitatory neurons, cerebral cortex	Cortex pyramidal layer 5, Cingulate/Retrosplenial area (superficial and deep)	5.38e-10
MEGLU1	0.4360774570076598	2.143847594348644e-10	176	Excitatory neurons, midbrain	Superior colliculus, red nucleus	4.37e-10
MEGLU8	0.4355110156217407	1.4846765384818463e-10	177	Excitatory neurons, midbrain	Inferior colliculus	3.07e-10
SCGLU6	0.4352416616414648	1.2453307314225184e-10	178	Excitatory neurons, spinal cord	Dorsal horn lamina 1-2	2.6e-10
MEGLU4	0.43346806563229684	3.8455999851178524e-11	179	Excitatory neurons, midbrain	Superior colliculus, sensory related	8.15e-11
MEINH11	0.4320861351204089	1.507237503886514e-11	180	Inhibitory neurons, midbrain	Superior colliculus superficial gray layer	3.25e-11
HBINH9	0.4319581346956371	1.3806947087920015e-11	181	Inhibitory neurons, hindbrain	Paragigantocellular reticular nucleus	3.02e-11
EPMB	0.42854660732503763	1.2579761607836504e-12	182	Ependymal cells, midbrain	Dorsal midbrain pia	2.83e-12
TEGLU22	0.4264206940973157	2.670230151735331e-13	183	Excitatory neurons, amygdala	Basolateral amygdala	6.05e-13
MEINH3	0.42590640103259997	1.8232589915725472e-13	184	Inhibitory neurons, midbrain	Dorsal midbrain, medial geniculate nucleus, anteroventral midbrain	4.17e-13
SCGLU1	0.42385238927805235	3.8720927619463314e-14	185	Excitatory neurons, spinal cord	Dorsal horn lamina 4-6	9e-14
HBGLU3	0.4237476185599984	3.573925415850088e-14	186	Excitatory neurons, hindbrain	Nucleus of the solitary tract	8.38e-14
OEC	0.4228230920351499	1.7540846827445593e-14	187	Olfactory ensheathing cells	Olfactory bulb	4.19e-14
SCINH9	0.41920162816540313	9.966525973985825e-16	188	Inhibitory neurons, spinal cord	Dorsal horn, lamina 2-6	2.45e-15
DEGLU3	0.41852528024191765	5.751654088094394e-16	189	Excitatory neurons, thalamus	Paraventricular nucleus of the thalamus	1.44e-15
SCINH1	0.41779014693816663	3.148449821117079e-16	190	Inhibitory neurons, spinal cord	Dorsal horn, lamina 2-3,6	7.95e-16
DEINH8	0.4173854443605857	2.2545204692567827e-16	191	Inhibitory neurons, hypothalamus	Suprachiasmatic nucleus, Medial preoptic nucleus	5.74e-16
SEPNBL	0.41593153336291566	6.703001641533351e-17	192	Neuroblasts, septum	Triangular nucleus of septum	1.74e-16
MEINH2	0.41585662941064183	6.29343551270473e-17	193	Inhibitory neurons, midbrain	Midbrain	1.65e-16
MSN1	0.41554547776079537	4.8405029651075545e-17	194	D1 medium spiny neurons, striatum	Striatum dorsal	1.28e-16
HBINH1	0.41474476399250076	2.4527207268709633e-17	195	Inhibitory neurons, hindbrain	Pons, interpeduncular and tegmental nuclei in rh1	6.57e-17
DEINH6	0.4146828971205277	2.3266090039777496e-17	196	Peptidergic neurons, hypothalamus	Arcuate hypothalamic nucleus (probably, Npy, Agrp cells)	6.29e-17
PVM1	0.41461036354649033	2.1868832006361435e-17	197	Perivascular macrophages	CNS	5.97e-17
VLMC1	0.41388115618833066	1.1699686968373276e-17	198	Vascular leptomeningeal cells	CNS	3.23e-17
DEINH3	0.4133303592987726	7.269328187610223e-18	199	Inhibitory neurons, hypothalamus	Subthalamic nucleus	2.03e-17
SCINH10	0.41287058493349665	4.875127139978551e-18	200	Inhibitory neurons, spinal cord	Dorsal horn, lamina 2-6	1.37e-17
TEINH17	0.4118340975432768	1.965876569992373e-18	201	Axo-axonic, cortex/hippocampus	Hippocampus,Cortex	5.6e-18
PVM2	0.4105842761117706	6.484748131303073e-19	202	Perivascular macrophages, activated	CNS	1.87e-18
ACMB	0.4100942399176752	4.1805608606022773e-19	203	Dorsal midbrain Myoc-expressing astrocyte-like	Dorsal midbrain	1.22e-18
HYPEP2	0.40977629318355074	3.1404127247133263e-19	204	Peptidergic neurons, hypothalamus	Paraventricular hypothalamic nucleus	9.25e-19
MEINH5	0.40962530008988474	2.740509839724457e-19	205	Inhibitory neurons, midbrain	Superior colliculus (sparse)	8.16e-19
RGDG	0.40838598733522713	8.884820817069631e-20	206	Dentate gyrus radial glia-like cells	Dentate gyrus subgranular zone	2.68e-19
ACBG	0.4076871208184948	4.676501807225706e-20	207	Bergmann glia	Cerebellum	1.44e-19
HBINH3	0.40752941165315865	4.043299936849862e-20	208	Inhibitory neurons, hindbrain	Paragigantocellular reticular nucleus	1.26e-19
TEGLU3	0.4053706291805571	5.385584999789799e-21	209	Excitatory neurons, cerebral cortex	Cortex pyramidal layer 6	1.76e-20
DEINH7	0.4045000682668932	2.358203427751056e-21	210	Inhibitory neurons, hypothalamus	Suprachiasmatic nucleus, Medial preoptic nucleus	7.85e-21
PER3	0.4041554942839119	1.6972136771426004e-21	211	Pericytes	CNS	5.77e-21
TEINH5	0.40187345214301157	1.8663359125131625e-22	212	Interneuron-selective interneurons, cortex/hippocampus	Hippocampus,Cortex	6.42e-22
MEINH8	0.40171329358683106	1.5954121118144938e-22	213	Inhibitory neurons, midbrain	Superior colliculus superficial grey layer; Erdinger-Westphal nucleus, periaqueductal grey, nucleus of the optic tract	5.56e-22
VSMCA	0.40056136877649295	5.1255658584247226e-23	214	Vascular smooth muscle cells, arterial	CNS	1.84e-22
MGL3	0.39988059614696597	2.6041122919260542e-23	215	Microglia, activated	CNS	9.449999999999999e-23
ACOB	0.3996227780074411	2.0126711036236064e-23	216	Olfactory astrocytes	Olfactory bulb periglomerular layer	7.409999999999999e-23
CR	0.3993688314857025	1.560595454399273e-23	217	Cajal-Retzius cells, hippocampus	Dentate gyrus molecular layer	5.819999999999999e-23
OBNBL2	0.39838291216452826	5.7777531244727134e-24	218	Neuroblasts, olfactory bulb	Main olfactory bulb mitral layer, Main olfactory bulb outer plexiform layer	2.2199999999999997e-23
OBNBL3	0.397636401045242	2.7056369748712734e-24	219	Neuroblasts, olfactory bulb	Olfactory bulb	1.0499999999999999e-23
MEINH9	0.39762130963713616	2.664303882648109e-24	220	Inhibitory neurons, midbrain	Dorsal midbrain scattered	1.0499999999999999e-23
CBINH2	0.397197090945408	1.7268840076121436e-24	221	Granular layer interneurons, cerebellum	Cerebellum, granular layer	6.93e-24
SCGLU7	0.3961897592074972	6.123817871772077e-25	222	Excitatory neurons, spinal cord	Dorsal horn lamina 2-5	2.5e-24
SCGLU9	0.39469389251504083	1.2896438825873926e-25	223	Excitatory neurons, spinal cord	Dorsal horn lamina 3	5.42e-25
TEINH14	0.3930784797468562	2.3397509375877732e-26	224	CGE-derived neurogliaform cells Cxcl14+, cortex/hippocampus	Hippocampus,Cortex	1e-25
MGL2	0.3926623993537401	1.5011958798986897e-26	225	Microglia, activated	CNS	6.52e-26
DGGRC1	0.39246447277099117	1.2147800674599794e-26	226	Granule neuroblasts, dentate gyrus	Dentate gyrus	5.37e-26
MGL1	0.3915747117936115	4.6680346738914944e-27	227	Microglia	CNS	2.1e-26
MSN4	0.3891209752557796	3.2079297307717357e-28	228	D1 medium spiny neurons, striatum	Striatum ventral	1.4700000000000002e-27
RGSZ	0.3891003529651219	3.1357592539727427e-28	229	Subventricular zone radial glia-like cells	Striatum, rostral migragtory stream, olfactory bulb	1.4600000000000001e-27
TEINH15	0.3845266291451594	1.8194654107477078e-30	230	CGE-derived neurogliaform cells, cortex/hippocampus	Hippocampus,Cortex	8.93e-30
OBDOP1	0.38292417444466775	2.85325790494831e-31	231	NA	NA	1.4299999999999999e-30
MEGLU7	0.3806497965267322	1.9705905919938326e-32	232	Excitatory neurons, midbrain	Inferior colliculus	9.999999999999999e-32
ACTE1	0.3799631769642218	8.706585004236532e-33	233	Telencephalon astrocytes, fibrous	Telencephalon	4.52e-32
MSN2	0.37730013602810575	3.507283566775764e-34	234	D2 medium spiny neurons, striatum	Striatum dorsal	1.86e-33
SCGLU2	0.3771045798235933	2.762803557520327e-34	235	Excitatory neurons, spinal cord	Dorsal horn lamina 4-6	1.4900000000000001e-33
OBINH1	0.3768608259282717	2.050983742171382e-34	236	Inhibitory neurons, olfactory bulb	Main and accessory olfactory bulb granular layer	1.13e-33
ACTE2	0.37552543384242737	3.9685120504727345e-35	237	Telencephalon astrocytes, protoplasmic	Telencephalon	2.24e-34
OBDOP2	0.3755204560481307	3.944158326398051e-35	238	NA	NA	2.24e-34
MSN5	0.3728017112234565	1.3186565771174155e-36	239	Patch D1/D2 neurons, striatum	Striatum ventral	7.77e-36
MSN3	0.3721319213464254	5.645641577429062e-37	240	D2 medium spiny neurons, striatum	Striatum ventral	3.48e-36
DEGLU5	0.3695675671575562	2.106289964672634e-38	241	Excitatory neurons, midbrain	Anterior pretectal nucleus	1.3299999999999999e-37
TEGLU1	0.36806719674645044	2.984723438705073e-39	242	Excitatory neurons, cerebral cortex	Cingulate/Retrosplenial area, layer 6	1.98e-38
OBNBL5	0.36733577703526993	1.142173177567339e-39	243	Inhibitory neurons, olfactory bulb	Main olfactory bulb, glomerular layer and Accessory olfactory bulb, granular layer	7.76e-39
TEINH4	0.3659785774696497	1.8949532528157797e-40	244	Interneuron-selective interneurons, cortex/hippocampus	Hippocampus,Cortex	1.36e-39
MSN6	0.36561085279255845	1.1611122632992464e-40	245	Matrix D1 neurons, striatum	Striatum ventral	8.55e-40
CBPC	0.36413244788644433	1.598882709611591e-41	246	Purkinje cells	Cerebellum, border of granular layer and molecular layer	1.2099999999999999e-40
OBNBL4	0.3640167734285024	1.3678925855345607e-41	247	Inhibitory neurons, olfactory bulb	Main olfactory bulb, glomerular layer	1.07e-40
HBGLU10	0.362072115123266	9.733893850949335e-43	248	Excitatory neurons, hindbrain	Nucleus of the solitary tract	8.059999999999999e-42
SCGLU10	0.3617245386611851	6.045656548571929e-43	249	Excitatory neurons, spinal cord	Dorsal horn lamina 2-4	5.1699999999999994e-42
ACNT2	0.36049652470945487	1.1130741059476698e-43	250	Non-telencephalon astrocytes, fibrous	Non-telencephalon	9.83e-43
MEINH7	0.3593759679044466	2.3458587053871753e-44	251	Inhibitory neurons, midbrain	Superior colliculus	2.1399999999999997e-43
ACNT1	0.3592747527537474	2.0368447566744761e-44	252	Non-telencephalon astrocytes, protoplasmic	Non-telencephalon	1.9299999999999998e-43
OBINH4	0.3584762513384736	6.659994433504543e-45	253	Inhibitory neurons, olfactory bulb	Olfactory bulb, inner granular layer	6.54e-44
CBNBL1	0.3582222258041271	4.660766058919065e-45	254	Neuroblasts, cerebellum	Hindbrain (pons, medulla cerabellum)	4.75e-44
DGGRC2	0.3567717913612039	5.998922664981643e-46	255	Granule neurons, dentate gyrus	Dentate gyrus	6.62e-45
CBNBL2	0.3544722084213534	2.2285538816683305e-47	256	Neuroblasts, cerebellum	Cerabellum	2.95e-46
TEGLU6	0.3518917356604759	5.205119610211051e-49	257	Excitatory neurons, cerebral cortex	Cingulate/Retrosplenial area, layer 2	8.109999999999999e-48
OBINH3	0.3463359641371255	1.2798205793353726e-52	258	Inhibitory neurons, olfactory bulb	Accessory olfactory bulb granular layer	2.42e-51
SCINH2	0.34377153093564833	2.4930687375864599e-54	259	Inhibitory neurons, spinal cord	Dorsal horn, lamina 2-6	5.08e-53
OBINH2	0.3418127293736007	1.1785504729155515e-55	260	Inner horizontal cell, olfactory bulb	Olfactory bulb, mitral cell layer	2.84e-54
TEINH2	0.34132980431421484	5.52164895365392e-56	261	Inhibitory neurons, septal nucleus	Septal nucleus	1.4599999999999998e-54
OBINH5	0.33397918239017566	4.0471622659027144e-61	262	Inhibitory neurons, olfactory nulb	Olfactory bulb	1.53e-59
MEINH1	0.3270949718904746	3.8794985907399777e-66	263	Inhibitory neurons, midbrain	VTA, Substantia nigra, central nucleus raphe	2.0599999999999997e-64
CBGRC	0.32345249066703075	7.105835594827932e-69	264	Granule neurons, cerebellum	Cerebellum	6.279999999999999e-67
CBINH1	0.3028043628865771	1.835343985641198e-85	265	Molecular layer interneurons, cerebellum	Cerebellum, molecular layer	4.859999999999999e-83
