# Supplementary material for: Characterization of Human Genes Modulated by Porphyromonas gingivalis Highlights the Ribosome, Hypothalamus, and Cholinergic Neurons
Source: Front Immunol. 2021 Jun 14;12:646259. doi: 10.3389/fimmu.2021.646259 (PMC8236716; doi:10.3389/fimmu.2021.646259)
Supplement: Supplementary Table 8 — Neuroanatomical enrichment results for the SRP-dependent cotranslational protein targeting to membrane genes. [file Table_8.csv]

brain_area	AUROC	p	pFDR
substantia innominata	0.8455621079315975	9.169896169919107e-30	3.039165587744618e-28
globus pallidus, external segment	0.8059422531580305	1.0999309011446671e-23	1.9629536081966367e-22
globus pallidus, internal segment	0.8024109521354301	3.531148726759741e-23	5.749083897523974e-22
substantia nigra, pars reticulata	0.7987829767122111	1.1543240132119732e-22	1.6737698191573612e-21
septal nuclei	0.7928176291140328	7.851015519984059e-22	1.0119086670201676e-20
nucleus accumbens	0.7904158073386611	1.6807731058285272e-21	2.0523124239590438e-20
subcallosal cingulate gyrus	0.7789550571453123	5.837755237030182e-20	6.449329595195248e-19
head of caudate nucleus	0.7739478602732663	2.632399906951866e-19	2.544653243386804e-18
central gray of the pons	0.7733103463091862	3.18274400566612e-19	2.9535864372581592e-18
medial parabrachial nucleus	0.7713822290968463	5.636687955715533e-19	5.02966002202309e-18
IV, lateral hemisphere	0.7648228710148663	3.82489243692e-18	3.059913949536e-17
zona incerta	0.758940770817221	2.0486811650347133e-17	1.5332065493163016e-16
X, lateral hemisphere	0.7524920512159491	1.236549655681856e-16	8.964985003693456e-16
III, paravermis	0.7436909211996219	1.339174963341945e-15	9.414805802888825e-15
lateral parabrachial nucleus	0.7406118415399158	3.0226048987932244e-15	2.0035552472000804e-14
III, lateral hemisphere	0.7391971728108618	4.3787778985903956e-15	2.8218790902026992e-14
cingulum bundle	0.7382014264844892	5.676808463533356e-15	3.559512333891185e-14
body of caudate nucleus	0.736704047434906	8.371404662088641e-15	5.1109628463278023e-14
paraterminal gyrus	0.7362416215519464	9.433799270954059e-15	5.611901104772671e-14
VIIIB, paravermis	0.7357915485090658	1.059483975313395e-14	6.145007056817691e-14
olfactory tubercle	0.7354934691071583	1.1440044937615284e-14	6.473391281772551e-14
putamen	0.7352029088252986	1.2327667225160236e-14	6.809568562469463e-14
VI	0.7341083397782935	1.632249759464201e-14	8.606407822629424e-14
corpus callosum	0.732629221448827	2.3803768558966204e-14	1.2272165123733689e-13
IV, paravermis	0.7295463822290967	5.1872283207779724e-14	2.604368126143365e-13
pretectal region	0.7289196098650855	6.069862001126924e-14	2.9337666338780133e-13
VIIIB, lateral hemisphere	0.7282724284609434	7.1360027981276e-14	3.3786788758481696e-13
VIIB, paravermis	0.7281521225401736	7.353559170401053e-14	3.412051455066089e-13
VI, lateral hemisphere	0.7267079144109306	1.0532895481781055e-13	4.79143480739844e-13
V, lateral hemisphere	0.7220702285812495	3.28990921209654e-13	1.4678056484738408e-12
VIIAt	0.7215412047778637	3.740932768827481e-13	1.637540381826369e-12
Crus II, paravermis	0.7199004253673628	5.561800551197951e-13	2.346068596141681e-12
Crus I, paravermis	0.719337028443757	6.368999686226415e-13	2.6385855842938e-12
IX, paravermis	0.7163836255048552	1.2888983617221786e-12	5.2460424547288675e-12
III	0.7153175216980322	1.6586216794515593e-12	6.634486717806237e-12
IX	0.7151112829767121	1.7413079545794637e-12	6.8471770417361965e-12
VIIB, lateral hemisphere	0.7130897138437742	2.7986196715641557e-12	1.0821329396714735e-11
Crus I, lateral hemisphere	0.713001095643207	2.857158252282344e-12	1.0866569090647604e-11
V, paravermis	0.7126503824009626	3.1008390254373445e-12	1.1603139579055871e-11
V	0.7122185700781989	3.428989250845529e-12	1.2627388987240679e-11
VI, paravermis	0.7116734338747099	3.892208226209168e-12	1.3892189361238879e-11
VIIIA, paravermis	0.7110380682306436	4.509854496544989e-12	1.585282186664299e-11
bed nucleus of stria terminalis	0.7109220589499012	4.632569872570675e-12	1.604113746919995e-11
VIIIA, lateral hemisphere	0.7107974563891036	4.768021662053674e-12	1.6267368023477242e-11
parahippocampal gyrus, lateral bank of gyrus	0.7068015811635301	1.1911029996662571e-11	4.0048680568488646e-11
VIIAf	0.7060013319584085	1.4279053626451657e-11	4.732486344766835e-11
X	0.7054454541548508	1.6189337898306535e-11	5.2900371724043896e-11
IX, lateral hemisphere	0.7047692704305233	1.8852529252126642e-11	6.074703870129695e-11
Crus II, lateral hemisphere	0.7043643121079316	2.064810403435306e-11	6.562137172561521e-11
VIIIA	0.6985117513104753	7.542534313838932e-11	2.3024578431718846e-10
anterior hypothalamic area	0.6972904313826587	9.83905203642342e-11	2.9644936005847183e-10
VIIB	0.6923116997507948	2.860721888805765e-10	8.401107319024525e-10
VIIIB	0.6873372647589584	8.096395978914155e-10	2.2906876428147367e-09
I-II	0.6855434175474778	1.1707181763547493e-09	3.272368878485564e-09
IV	0.6837936108962791	1.6721181929257217e-09	4.618231199509136e-09
X, paravermis	0.6832178611325943	1.8788900595860335e-09	5.128264633223056e-09
temporal pole, medial aspect	0.6785543954627481	4.769402517913364e-09	1.2718406714435637e-08
cingulate gyrus, frontal part, inferior bank of gyrus	0.6741997507948785	1.1150538014535883e-08	2.8427745267827748e-08
arcuate nucleus of the hypothalamus	0.6618077038755692	1.1213175537718194e-07	2.7675071539900227e-07
central nucleus	0.6478414754661854	1.2477065864923175e-06	2.92391846531533e-06
central gray substance of midbrain	0.6457930523330755	1.7465386178124184e-06	4.051969593324811e-06
parolfactory gyri	0.6395613130531923	4.730684324893682e-06	1.0655521974517808e-05
tail of caudate nucleus	0.6385156182864999	5.569654914633157e-06	1.2424614809566274e-05
nucleus subceruleus	0.6380676935636334	5.971040167749021e-06	1.3193155418264503e-05
amygdalohippocampal transition zone	0.6287117599037553	2.4363258632266198e-05	5.233588891375702e-05
pineal gland	0.6232582495488528	5.3044485962639666e-05	0.00011086775444443606
reticular nucleus of thalamus	0.6231809100283578	5.3621244423497894e-05	0.0001110725777343885
lateral hypothalamic area, anterior region	0.6220401521010569	6.284965756056494e-05	0.00012903646508009793
lateral habenular nucleus	0.6214015639769701	6.865254518504084e-05	0.00013971395160464453
piriform cortex	0.6198912950073041	8.445817347834524e-05	0.00016932277002749564
dorsomedial hypothalamic nucleus	0.6128195626020452	0.00021603075807683576	0.0004176594656152158
choroid plexus of the lateral ventricle	0.6122540173584258	0.0002323685403533341	0.0004455330691072191
inferior temporal gyrus, lateral bank of gyrus	0.6113382959525651	0.00026130249265725764	0.000492863238182795
ventromedial hypothalamic nucleus	0.6024120262954369	0.0007844727833037835	0.0014218569197381077
supraoptic nucleus	0.5995316662370027	0.0010994222162979473	0.0019470683525276622
paraventricular nucleus of the hypothalamus	0.5938864183208731	0.002079407160489774	0.003654715615406269
red nucleus	0.5914131649050443	0.0027216017451737284	0.004677122999113371
cuneiform nucleus	0.5893217753716593	0.0034008777981673123	0.005717417747643597
cingulate gyrus, retrosplenial part, inferior bank of gyrus	0.5857050786285125	0.0049484071855947645	0.008259211993222916
pallidohypothalamic nucleus	0.5840793374581077	0.005832309786419591	0.009664970503209608
superior colliculus	0.5838607458967088	0.0059614330755115765	0.009774061925037589
nucleus of the diagonal band, vertical division	0.5665243404657558	0.02915298040524462	0.04307956340138059
frontal pole, inferior aspect	0.5651370628168773	0.0326858515251476	0.04769256323166191
gyrus rectus	0.5620348887170232	0.041931770914187434	0.06005043735858941
subcuneiform nucleus	0.5594499226604794	0.05124382857465371	0.07225900962272347
paraventricular nuclei, left of thalamus	0.5591405645784996	0.05246628252716874	0.07288729069642604
cingulate gyrus, retrosplenial part, superior bank of gyrus	0.5590449643378878	0.0528489507284341	0.07298188433926614
nucleus of Darkschewitsch	0.5580653304116181	0.05690632500576614	0.07811992545170263
central medullary reticular group	0.5570550829251526	0.061358625419116436	0.0837364770425589
cortico-medial group	0.5565502277219214	0.06368947117468775	0.08640910709080443
long insular gyri	0.556365472200739	0.06456053899196258	0.08708165724497278
superior temporal gyrus, lateral bank of gyrus	0.5523695969751654	0.08593184994341228	0.11137535858587513
planum polare	0.5520059938128384	0.08813177183243512	0.1132593305885738
vestibular nuclei	0.5519683982125977	0.0883618053298787	0.1132593305885738
gigantocellular group	0.5500558563203575	0.10071680406420383	0.12768469149123107
medial habenular nucleus	0.5498694895591647	0.10199094086035505	0.12859727325870854
transverse gyri	0.5447677666065137	0.14210828316495747	0.17630546360572263
ventral tegmental area	0.5431447108361261	0.15713801860417576	0.19391500168174883
perifornical nucleus	0.5424841024318983	0.16358933988593072	0.19975119396597854
temporal pole, superior aspect	0.5421457420297328	0.1669700358940781	0.20281177134778072
middle temporal gyrus, superior bank of gyrus	0.5417386353871273	0.17110687341772157	0.20675413871308024
superior parietal lobule, superior bank of gyrus	0.5381283836040216	0.21120058116979645	0.24746734763329686
inferior rostral gyrus	0.5372937612786801	0.22136648544365878	0.2567851231146442
temporal pole, inferior aspect	0.535234059465498	0.2479421036261521	0.2847651883231054
lateral tuberal nucleus	0.5328832602904529	0.2809103886692489	0.3179083422988573
lateral hypothalamic area, tuberal region	0.5309626621981611	0.3099640121948305	0.3473992793681192
gracile nucleus	0.5305346094354215	0.31670057613353675	0.35324295030279096
parahippocampal gyrus, bank of the cos	0.5276247099767981	0.36501963920473013	0.40518926457175786
fusiform gyrus, bank of cos	0.5264635430093666	0.38552270779418796	0.4238922663898181
superior frontal gyrus	0.5218242459396752	0.4742155954167082	0.5165165170735977
frontal operculum	0.5183332259173327	0.5477322593012746	0.5938031969995126
inferior temporal gyrus, bank of mts	0.515365321818338	0.614373623039902	0.6568418458306786
pontine raphe nucleus	0.5149292128555469	0.6244596626143333	0.6645625767271803
middle temporal gyrus, inferior bank of gyrus	0.5118012589155281	0.69877843828292	0.740258436902454
occipital pole, superior aspect	0.5089584944573344	0.7689474219702672	0.8072208230638099
preoptic region	0.5087023072956948	0.7753750303219051	0.8103018334895585
postcentral gyrus, inferior lateral aspect of gyrus	0.5064347555211823	0.832890955860532	0.8665053890566969
occipital pole, inferior aspect	0.5002019420812924	0.9947235159425535	0.9987142434050886
postcentral gyrus, bank of the central sulcus	0.5001852926011858	0.9951591188944411	0.9987142434050886
fusiform gyrus, bank of the its	0.4999505886396838	0.9987142434050886	0.9987142434050886
medial orbital gyrus	0.4994521783964939	0.9856747651577913	0.99858753500702
paraventricular nuclei, right of thalamus	0.4992915914754662	0.9814741151257587	0.99858753500702
superior rostral gyrus	0.49867180115149956	0.9652674295245839	0.9865288266506761
inferior occipital gyrus, inferior bank of gyrus	0.4980487883475122	0.9489909399435956	0.9741853896766114
supramarginal gyrus, superior bank of gyrus	0.49787047778637106	0.9443361131186585	0.9737154588601279
midbrain reticular formation	0.49471674400618715	0.8624658516528497	0.8932682034975943
lateral nucleus	0.48888996304889576	0.7156310908065535	0.7546655139414564
posterior orbital gyrus	0.48387793245681876	0.597044825996503	0.6412703686629107
basolateral nucleus	0.48380059293632377	0.5952864112116997	0.6412703686629107
inferior frontal gyrus, orbital part	0.4777664990977056	0.4659668653865122	0.5099260036305228
raphe nuclei of medulla	0.4733925195497121	0.3829436184164232	0.42306152129814373
fastigial nucleus	0.46816350863624645	0.2965078036774206	0.3339311187046678
angular gyrus, inferior bank of gyrus	0.46578370714101575	0.2618673841195909	0.29780996625365236
anterior orbital gyrus	0.46531591045802184	0.2554011774010493	0.2918870598869135
short insular gyri	0.4640838489301366	0.2389046797913812	0.27575067518209173
postcentral gyrus, superior lateral aspect of gyrus	0.46235928503909945	0.21709870898107742	0.2531000024302008
superior olivary complex	0.46085868350949555	0.199321733747724	0.23473422451508613
lingual gyrus, peristriate	0.45987314170318816	0.18823997925834512	0.22281466932620442
precuneus, superior lateral bank of gyrus	0.45981030334278594	0.18754913635989912	0.22281466932620442
middle frontal gyrus, inferior bank of gyrus	0.45951652058090575	0.18434411700240916	0.22045275847710788
planum temporale	0.45949503738076825	0.1841113469907465	0.22045275847710788
emboliform nucleus	0.45717914840594653	0.1602762258488185	0.1967411872853222
medial mammillary nucleus	0.4530414840594655	0.1236036014214183	0.15417223403101638
cochlear nuclei	0.451709525650941	0.11330771390775972	0.142093997981623
posterior hypothalamic area	0.44887535447280225	0.09365292795964704	0.11938175432218744
lateral orbital gyrus	0.4474676677837931	0.08496172544836679	0.11073663092146682
inferior frontal gyrus, triangular part	0.4461641746154507	0.07750687443540276	0.10159093146335277
pontine reticular formation	0.4448746455271978	0.07066504641304283	0.09314937936264737
Heschl's gyrus	0.44437838360402165	0.06816763911527322	0.09037081299853365
mammillary body	0.4442645226432929	0.06760499637813398	0.09013999517084531
cingulate gyrus, parietal part, superior bank of gyrus	0.4439755736014437	0.06619429140143035	0.0887692231510511
superior occipital gyrus, superior bank of gyrus	0.44080089370112563	0.05223309764786178	0.07288729069642604
spinal trigeminal nucleus	0.44058767293976103	0.05139110598167832	0.07225900962272347
lingual gyrus, striate	0.4395570164131649	0.047479688017930954	0.0675784516574232
inferior temporal gyrus, bank of the its	0.43768475552118247	0.04101385686288687	0.05910071299496741
superior frontal gyrus, medial bank of gyrus	0.4365225143937441	0.03738804439640798	0.054212664374791567
fusiform gyrus, lateral bank of gyrus	0.43454283750107425	0.031839683225037975	0.046751939925372216
paracentral lobule, posterior part, lateral bank of gyrus	0.4291860015467904	0.02022888678489247	0.030083985474968288
middle frontal gyrus, superior bank of gyrus	0.4283991793417547	0.018880799023498734	0.028260292731946492
superior frontal gyrus, lateral bank of gyrus	0.42810915613989864	0.01840408661387016	0.027725636976739458
occipito-temporal gyrus, superior bank of gyrus	0.4271923605740311	0.01696574241330729	0.025725831633250273
paracentral lobule, anterior part	0.4258018604451319	0.014972413876059588	0.022852631705564636
superior parietal lobule, inferior bank of gyrus	0.4252868007218355	0.014288195938520714	0.02195272488567421
inferior frontal gyrus, opercular part	0.4237459181919739	0.012403120129462075	0.01918349246690134
postcentral gyrus, bank of the posterior central sulcus	0.4235858683509496	0.012220548636163021	0.019027968346240407
cingulate gyrus, frontal part, superior bank of gyrus	0.42298433874709973	0.011555487042005751	0.0181140067144955
angular gyrus, superior bank of gyrus	0.4220320959010054	0.01056821041104774	0.016679080376619564
superior temporal gyrus, inferior bank of gyrus	0.42113248689524785	0.009705172056635073	0.01542191724068039
lateral mammillary nucleus	0.4203504984102432	0.009006614956296389	0.014410583930074222
supramarginal gyrus, inferior bank of gyrus	0.42025812064965196	0.008927131692282705	0.014382601059788802
occipital pole, lateral aspect	0.416244521783965	0.006024529548622307	0.009774061925037589
cingulate gyrus, parietal part, inferior bank of gyrus	0.41621068574374837	0.00600418323171796	0.009774061925037589
subthalamic nucleus	0.41033234510612704	0.0032788258979320373	0.005552464294308267
precuneus, inferior lateral bank of gyrus	0.41020613130531924	0.003235291432847772	0.005519026561916788
lateral hypothalamic area, mammillary region	0.4064884635215262	0.002166842258863557	0.0037515477914652627
basomedial nucleus	0.4064374409211996	0.002154747128095706	0.0037515477914652627
caudal group of intralaminar nuclei	0.40014071496090053	0.0010584603305034376	0.0018889445898215196
inferior occipital gyrus, superior bank of gyrus	0.39875665979204256	0.0009005186637586512	0.0016195374417985046
occipito-temporal gyrus, inferior bank of gyrus	0.3938402294405775	0.0004993413354822337	0.0009121825971014034
frontal pole, medial aspect	0.39260709375268543	0.00042903883240090777	0.0007899762628334174
claustrum	0.3920270473489731	0.00039926959680898857	0.0007410443716774827
cuneus, striate	0.39148781902552204	0.00037333657717936956	0.0006985006927872076
precentral gyrus, inferior lateral aspect of gyrus	0.3886472028873421	0.0002608190757865521	0.000492863238182795
paracentral lobule, anterior part, superior bank of gyrus	0.3859768411102518	0.00018478289134946782	0.0003602489982611473
cuneate nucleus	0.38436184153991576	0.00014948811361285348	0.0002939088335439153
principal sensory nucleus of trigeminal nerve	0.3801892669932113	8.53912245397284e-05	0.00016932277002749564
cuneus, peristriate	0.38017959955314945	8.527874630481674e-05	0.00016932277002749564
interstitial nucleus of Cajal	0.3750982856406291	4.209266000628089e-05	8.877724655870152e-05
precentral gyrus, superior lateral aspect of gyrus	0.37503866976024747	4.1738856746877584e-05	8.877724655870152e-05
Edinger-Westphal nucleus	0.36764791183294665	1.4248921520912942e-05	3.089485787711965e-05
tuberomammillary nucleus	0.3662848027842227	1.1615207334453949e-05	2.5421963222578453e-05
precentral gyrus, bank of the precentral sulcus	0.36000150382400964	4.417074427393197e-06	1.0046679089757075e-05
paracentral lobule, posterior part, bank of cingulate sulcus	0.3591266004984103	3.848235481519469e-06	8.839511205074424e-06
precentral gyrus, bank of the central sulcus	0.3515623657299991	1.1304389897138697e-06	2.67614128177161e-06
globose nucleus	0.35093827876600503	1.019065141129926e-06	2.43735167775405e-06
frontal pole, superior aspect	0.3501192317607631	8.88829304707066e-07	2.148004153042076e-06
superior occipital gyrus, inferior bank of gyrus	0.3437532224800206	2.99870740416555e-07	7.323159134383238e-07
paracentral lobule, anterior part, inferior bank of gyrus	0.33666860015467903	8.515876526413417e-08	2.124390703363347e-07
central glial substance	0.3357421371487497	7.195398963100647e-08	1.814491912434076e-07
anterior group of nuclei	0.3255241900833548	1.0572316692451514e-08	2.725308302943057e-08
arcuate nucleus of medulla	0.32437269055598517	8.459299824918281e-09	2.205120853237125e-08
supramammillary nucleus	0.3225004296640027	5.869459343113252e-09	1.5474029177298574e-08
inferior colliculus	0.32029356792987884	3.79703344395458e-09	1.0243159988342587e-08
lateral group of nuclei, dorsal division	0.31045372518690384	5.117370489440389e-10	1.4657159920372473e-09
oculomotor nuclear complex	0.31000902294405774	4.663016968569572e-10	1.3522749208851758e-09
lateral medullary reticular group	0.3055797241557102	1.826202061245898e-10	5.431780489859594e-10
subiculum	0.3011359242072699	6.98376712568765e-11	2.160311964212713e-10
substantia nigra, pars compacta	0.2967007175388846	2.6207981634570244e-11	8.216556404351752e-11
posterior group of nuclei	0.28802204176334106	3.626369002268163e-12	1.314558763322209e-11
CA1 field	0.27885569734467647	4.1186673158188605e-13	1.769501513462918e-12
midbrain raphe nuclei	0.2705212898513362	5.2760906003766446e-14	2.604368126143365e-13
abducens nucleus	0.26573698118071665	1.5688915668230057e-14	8.464717290765984e-14
basal nucleus of meynert	0.2571039572054653	1.653956656099023e-15	1.1285821888675687e-14
inferior olivary complex	0.23618791355160265	5.116836564982717e-18	3.9570202769199673e-17
medial group of nuclei	0.23137621380080775	1.2681130205960015e-18	1.0507222170652584e-17
medial geniculate complex	0.23128813268024404	1.235856579064211e-18	1.0507222170652584e-17
locus ceruleus	0.22258099166451834	9.292565577436899e-20	9.373370495501568e-19
hypoglossal nucleus	0.22183874709976797	7.42531950633149e-20	7.830336933949573e-19
lateral group of nuclei, ventral division	0.21828918535705077	2.5194954895402106e-20	2.922614767866644e-19
dentate nucleus	0.2021198547735671	1.5466594114966567e-22	2.110735196866026e-21
dorsal motor nucleus of the vagus	0.19774533814557013	3.7170801061577424e-23	5.749083897523974e-22
rostral group of intralaminar nuclei	0.18780667268196272	1.350609255646854e-24	2.6111778942505847e-23
trochlear nucleus	0.18173820572312452	1.694350547120946e-25	3.573539335745995e-24
dentate gyrus	0.17849853914239067	5.504802561822159e-26	1.2771141943427407e-24
nucleus of the diagonal band, horizontal division	0.17760430093666751	4.0282111742459725e-26	1.0383833249167395e-24
facial motor nucleus	0.171945626020452	5.473602609010958e-27	1.5873447566131778e-25
pontine nuclei	0.152579058176506	4.563511178853758e-30	1.7645576558234532e-28
motor nucleus of trigeminal nerve	0.15225519893443326	4.039551020110876e-30	1.7645576558234532e-28
CA4 field	0.1412165936237862	5.914718373712199e-32	3.430536656753075e-30
CA2 field	0.09655140929792899	5.920134846330377e-40	4.578237614495492e-38
CA3 field	0.08197452092463693	9.143795949666967e-43	1.0606803301613683e-40
dorsal lateral geniculate nucleus	0.07360842571109391	2.009608628163217e-44	4.662292017338664e-42
