# Supplementary material for: Characterization of Human Genes Modulated by Porphyromonas gingivalis Highlights the Ribosome, Hypothalamus, and Cholinergic Neurons
Source: Front Immunol. 2021 Jun 14;12:646259. doi: 10.3389/fimmu.2021.646259 (PMC8236716; doi:10.3389/fimmu.2021.646259)
Supplement: Supplementary Table 9 — Nervous system cell-type enrichment results for the SRP-dependent cotranslational protein targeting to membrane genes. [file Table_9.csv]

Rank	Cluster_ID	Name	SRP_AUC	pValue	adjusted_P	Probable location (manually assigned)	Chat_exp	Avp_exp
1	ENT5	Cholinergic enteric neurons	0.9172282392518356	1.3894665277304706e-37	3.68e-36	Myenteric plexus of small intestine	0.374517374517	0.003861003861
2	HYPEP5	Vasopressin-producing cells, hypothalamus	0.9064596077082298	9.343493123934563e-36	1.38e-34	Paraventricular hypothalamic nucleus magnocellular division and/or Diagonal band nucleus	0	467.687861272
3	HYPEP4	Oxytocin-producing cells, hypothalamus	0.8817865244080437	9.552165882240701e-32	7.669999999999999e-31	Dorsomedial nucleus of the hypothalamus. magnocellular neurosecretory cells.	0	1.32653061224
4	ENT6	Cholinergic enteric neurons	0.8791353008840995	2.4900835288210854e-31	1.94e-30	Myenteric plexus of small intestine	0.35593220339	0
5	ENT3	Nitrergic enteric neurons	0.8759399397810053	7.833022951853644e-31	5.93e-30	Myenteric plexus of small intestine	0.0451612903226	0
6	ENT8	Cholinergic enteric neurons, VGLUT2	0.875711699702213	8.498097068106949e-31	6.2599999999999994e-30	Myenteric plexus of small intestine	0.556701030928	0
7	HYPEP8	Peptidergic neurons, hypothalamus	0.861827921865813	1.1025407038509492e-28	7.13e-28	Anteroventral periventricular continue along midline to Medial septal nucleus	0	0.133333333333
8	HBSER3	Serotonergic neurons, hindbrain	0.8581099240605564	3.9351716222100157e-28	2.3700000000000003e-27	Ventral midbrain, rostral pons	0	0
9	ENT4	Cholinergic enteric neurons	0.8575145151593587	4.818718632269596e-28	2.8400000000000003e-27	Myenteric plexus of small intestine	0.387096774194	0
10	DGNBL2	Granule neuroblasts, dentate gyrus	0.8571564428618328	5.44208243769275e-28	3.14e-27	Dentate gyrus	0	0.00138408304498
11	MEGLU14	Glutamatergic projection neurons of the raphe nucleus	0.850571385805948	4.990016536034384e-27	2.81e-26	Dorsal raphe nucleus	0	0
12	ENMFB	Enteric mesothelial fibroblasts	0.8491903679378923	7.901122784786883e-27	4.27e-26	Enteric nervous system	0	0
13	HYPEP7	Pmch neurons, hypothalamus	0.8487355416939218	9.188639359555657e-27	4.87e-26	Lateral hypothalamic area	0	0.230769230769
14	PER2	Pericytes, possibly mixed with VENC	0.8355819667182963	6.652350150057533e-25	3.37e-24	CNS	0	0.00204918032787
15	ENT2	Nitrergic enteric neurons	0.8355439267051643	6.733665455828061e-25	3.37e-24	Myenteric plexus of small intestine	0	0
16	HBSER1	Serotonergic neurons, hindbrain	0.8347847803561372	8.578828934363582e-25	4.13e-24	Ventral midbrain/isthmic dorsal raphe (B7), caudal linear nucleus (B8), medial lemniscus (B9), isthmic periaqueductal grey (B4?)	0	0
17	ENTG5	Enteric glia	0.8325131300067066	1.765054698582929e-24	8.209999999999999e-24	Enteric nervous system	0.0017667844523	0.00088339222614800005
18	VECC	Vascular endothelial cells, capillary	0.832351873429299	1.8574657037068728e-24	8.49e-24	CNS	0	0.00975609756098
19	ABC	Vascular leptomeningeal cells	0.8263886878924428	1.205236918130459e-23	5.409999999999999e-23	Pia/meninges surface	0	0
20	ENTG4	Enteric glia	0.8249125699915568	1.9049506639491435e-23	8.41e-23	Enteric nervous system	9.89119683482e-4	0
21	TECHO	Cholinergic interneurons, telencephalon	0.8221149751127349	4.51078457958409e-23	1.96e-22	Striatum,Amygdala	2.26446280992	0.0247933884298
22	ENTG6	Enteric glia	0.8213516939796717	5.699564929848872e-23	2.44e-22	Enteric nervous system	0.00123304562269	0
23	ENT7	Cholinergic enteric neurons, VGLUT2	0.8132739798867565	6.553468544674167e-22	2.7100000000000004e-21	Myenteric plexus of small intestine	0.322580645161	0
24	SZNBL	Neuronal intermidate progenitor cells	0.8129159075892307	7.292473544706192e-22	2.9700000000000003e-21	Sub ventricular zone, Dentate gyrus	0	0
25	HYPEP6	Orexin-producing neurons, hypothalamus	0.8093575124477673	2.095043547367858e-21	8.410000000000001e-21	Dorsomedial nucleus of the hypothalamus	0	0.1875
26	ENT1	Nitrergic enteric neurons	0.8072859856456838	3.851592745870001e-21	1.48e-20	Myenteric plexus of small intestine	0.142857142857	0
27	MEINH14	Inhibitory neurons, midbrain	0.8037499183380152	1.0790224415081104e-20	4.03e-20	Midbrain reticular nucleus, Darkschewitz nucleus,	0	0
28	TEINH19	Hippocamposeptal projection, cortex/hippocampus	0.8020116551292409	1.7827956132055216e-20	6.56e-20	Hippocampus (so),Cortex	0	0
29	ENTG2	Enteric glia	0.8015708871509932	2.0239649127431315e-20	7.35e-20	Enteric nervous system	4.62962962963e-4	0
30	MBDOP1	Dopaminergic neurons, periaqueductal grey	0.7985814382928965	4.762588270865523e-20	1.71e-19	Ventral midbrain, periaqueductal grey	0	0
31	TEINH11	R-LM border Cck interneurons, cortex/hippocampus	0.7966728219818351	8.188867498256867e-20	2.86e-19	Hippocampus (sr/slm),Cortex	0.00151515151515	0
32	TEINH6	Interneuron-selective interneurons, cortex/hippocampus	0.7942159333075874	1.6370006495251864e-19	5.56e-19	Hippocampus,Cortex	0	0
33	TEINH21	Sleep-active, long-range projection interneurons, cortex/hippocampus	0.7934683643538615	2.0188190919400194e-19	6.77e-19	Hippocampus,Cortex	0	0.00519480519481
34	ENT9	Cholinergic enteric neurons	0.792530595334475	2.624164769365087e-19	8.69e-19	Myenteric plexus of small intestine	0.550295857988	0.00591715976331
35	DGNBL1	Granule neuroblasts, dentate gyrus	0.7880774329276008	9.015196502398722e-19	2.95e-18	Dentate gyrus	0	0
36	ENTG1	Enteric glia, proliferating	0.7871785308781537	1.1539680674248156e-18	3.73e-18	Enteric nervous system	0	0
37	SYCHO2	Cholinergic neurons, sympathetic	0.781130168790154	5.95833911912632e-18	1.81e-17	Sympathetic ganglion	0.16	0
38	PER1	Pericytes	0.7803974850589579	7.252422234668114e-18	2.18e-17	CNS	0	6.34920634921e-4
39	SYNOR1	Noradrenergic erector muscle neurons	0.7796267613146298	8.913293858467687e-18	2.65e-17	Sympathetic ganglion	0.020618556701	0
40	ENTG3	Enteric glia	0.778880019317711	1.0878716974552218e-17	3.13e-17	Enteric nervous system	0	0
41	TEINH12	Non-border Cck interneurons, cortex/hippocampus	0.7714746211090648	7.630977953657e-17	2.08e-16	Hippocampus,Cortex	0	0.00357142857143
42	SYNOR3	Noradrenergic neurons, sympathetic	0.765316273765705	3.708845243870428e-16	9.83e-16	Sympathetic ganglion	0	0
43	DETPH	Neuroblast-like, habenula	0.7622978814193555	7.946876390118021e-16	2.06e-15	Medial habenula	0	0
44	SYNOR2	Noradrenergic neurons, sympathetic	0.7615651976881596	9.549445077133132e-16	2.43e-15	Sympathetic ganglion	0	0
45	VECV	Vascular endothelial cells, venous	0.7611831436432244	1.050737327869158e-15	2.65e-15	CNS	0	0.00107913669065
46	DGGRC1	Granule neuroblasts, dentate gyrus	0.7592662577640907	1.6939557770171205e-15	4.2e-15	Dentate gyrus	0	0.0122075279756
47	SYNOR4	Noradrenergic erector muscle neurons	0.7583111226517527	2.1463206938653893e-15	5.22e-15	Sympathetic ganglion	0	0
48	TEINH16	Ivy and MGE-derived neurogliaform cells, cortex/hippocampus	0.7545311030859547	5.431153481497361e-15	1.31e-14	Hippocampus,Cortex	0	0.00155279503106
49	HBSER5	Serotonergic neurons, hindbrain	0.7523934197392936	9.127606420367988e-15	2.16e-14	Nucleus raphe pons (pallidus, oscurus, magnus, B1-3)	0	0
50	MBDOP2	Dopaminergic neurons, ventral midbrain (SNc, VTA)	0.7518542439009869	1.0397610747850623e-14	2.44e-14	Ventral tegmental area and subtantia nigra	0	0
51	ENTG7	Enteric glia	0.7515830020682189	1.1100722899692793e-14	2.58e-14	Enteric nervous system	0	0
52	SYCHO1	Cholinergic neurons, sympathetic	0.750302872930644	1.5103151703106484e-14	3.48e-14	Sympathetic ganglion	0.2	0
53	SCINH3	Inhibitory neurons, spinal cord	0.7422251588377288	1.0176343739819558e-13	2.3e-13	Dorsal horn, lamina 2-6	0	0
54	DECHO1	Cholinergic neurons, septal nucleus, Meissnert and diagonal band	0.7410136671151529	1.3476772525673781e-13	3.03e-13	Medial septal nuclues, diagonal band nucleus and nucleus basalis of Meissnert	2.55263157895	0.166666666667
55	SYNOR5	Noradrenergic erector muscle neurons	0.7366398925617716	3.673622123121109e-13	8.11e-13	Sympathetic ganglion	0	0
56	SCGLU3	Excitatory neurons, spinal cord	0.7362140098060538	4.0465904856905577e-13	8.86e-13	Dorsal horn lamina 1-3	0	0
57	HBSER4	Serotonergic neurons, hindbrain	0.7356078504663623	4.642314340028101e-13	1.01e-12	Nucleus raphe medulla (pallidus, oscurus, magnus, B1-3)	0.0138888888889	0.0138888888889
58	SCINH11	Central canal neurons, spinal cord	0.7344079361390876	6.086511824782442e-13	1.31e-12	Spinal Cord central canal	0	0
59	PSNP5	Non-peptidergic (NP2.2), DRG	0.7296703005905298	1.750507263380823e-12	3.71e-12	Dorsal root ganglion	0	0
60	HBSER2	Serotonergic neurons, hindbrain	0.7275656955161575	2.7802190053610483e-12	5.85e-12	Nucleus raphe Pons (B5, B6)	0	0
61	PSNP1	Non-peptidergic (TH), DRG	0.727378803277726	2.8962390673259414e-12	6.04e-12	Dorsal root ganglion	0	0.0425531914894
62	HBCHO4	Afferent nuclei of cranial nerves III-V	0.7259117819017196	3.987670175663271e-12	8.19e-12	Afferent nuclei of cranial nerves III-V	2.40384615385	0.153846153846
63	SEPNBL	Neuroblasts, septum	0.7248458345772142	5.024479880178762e-12	1.02e-11	Triangular nucleus of septum	0	0
64	MGL3	Microglia, activated	0.7227792695159739	7.841202826546258e-12	1.56e-11	CNS	7.49063670412e-4	7.49063670412e-4
65	PSPEP6	Peptidergic (TrpM8), DRG	0.7227776156023595	7.843982755546938e-12	1.56e-11	Dorsal root ganglion	0	0
66	SCGLU2	Excitatory neurons, spinal cord	0.7201280459920298	1.379895590292307e-11	2.69e-11	Dorsal horn lamina 4-6	0	0
67	TEINH13	Trilaminar cells, hippocampus	0.7150356459731751	4.0124426563503475e-11	7.71e-11	Hippocampus	0	0
68	MEGLU2	Excitatory neurons, midbrain	0.7112944933773164	8.656373975859938e-11	1.65e-10	Periaqueductal grey	0	0
69	MEGLU3	Excitatory neurons, midbrain	0.7064725082344224	2.2880075307927936e-10	4.24e-10	Periaqueductal grey	0	0
70	PSNP3	Non-peptidergic (NP1.2), DRG	0.7056579557793118	2.6905695099853155e-10	4.95e-10	Dorsal root ganglion	0	0.0037037037037
71	PSNP4	Non-peptidergic (NP2.1), DRG	0.7053321347972674	2.870281553073253e-10	5.25e-10	Dorsal root ganglion	0	0
72	DEINH4	Inhibitory neurons, thalamus	0.6987355003460815	1.0406417333052238e-9	1.85e-9	Paraventricular nucleus of the thalamus (best fit) but do not fit with Nmu expression	0	0.0526315789474
73	DECHO2	Cholinergic neurons, habenula	0.6968822901411036	1.4835948021306013e-9	2.62e-9	Habenula	0.144927536232	0
74	SCGLU4	Excitatory neurons, spinal cord	0.696558950029481	1.577779605495433e-9	2.75e-9	Dorsal horn lamina 2-3	0	0
75	HBADR	Adrenergic cell groups of the medulla	0.6949513459962473	2.139580530036887e-9	3.68e-9	Nucleus of the solitary tract, adrenergic cell groups C1-3	0.05	0
76	PSPEP2	Peptidergic (PEP1.3), DRG	0.6885457385675289	7.03334499471749e-9	1.19e-8	Dorsal root ganglion	0	0
77	TEINH20	Inhibitory interneurons, hippocampus	0.6877204356739243	8.176353190882018e-9	1.38e-8	Hippocampus (sr/slm)	0	0
78	PSNP2	Non-peptidergic (NP1.1), DRG	0.679298707549206	3.6675551256640993e-8	6.11e-8	Dorsal root ganglion	0	0
79	PSNF3	Neurofilament (NF2/3), DRG	0.6776844878615145	4.8538379152628176e-8	8.04e-8	Dorsal root ganglion	0	0
80	MBCHO1	Cholinergic neurons, midbrain red nucleus	0.670734742853646	1.5784931058376353e-7	2.55e-7	Red nucleus	0.41935483871	0
81	MGL2	Microglia, activated	0.669719239894381	1.8684101747793554e-7	2.98e-7	CNS	0	0.0043956043956
82	TEGLU23	Excitatory neurons, hippocampus CA3	0.6681769654489177	2.409378086071492e-7	3.8e-7	CA3	0	0.00413223140496
83	MEINH13	Inhibitory neurons, midbrain	0.6611842186870738	7.426354063076628e-7	1.16e-6	Ventral/caudal midbrain (SN, VTA, reticular nucleus)	0	0
84	HBNOR	Noradrenergic neurons of the medulla	0.6586967326109591	1.0964971213218745e-6	1.7e-6	A1-2 noradrenergic cell groups	0	0
85	PSPEP3	Peptidergic (PEP1..4), DRG	0.6584130864260829	1.1459070367220187e-6	1.76e-6	Dorsal root ganglion	0	0
86	MEGLU10	Excitatory neurons, midbrain	0.6570494346509786	1.414917721176746e-6	2.14e-6	Inferior colliculus	0	0
87	MOL3	Mature oligodendrocytes, spinal cord enriched (high Klk6)	0.6566930162670673	1.4946750425967243e-6	2.25e-6	Spinal cord-enriched	0	5.40832882639e-4
88	PSNF2	Neurofilament (NF4/5), DRG	0.6561116656315924	1.6341216254750463e-6	2.45e-6	Dorsal root ganglion	0	0.0175438596491
89	HBINH2	Inhibitory neurons, hindbrain	0.6553723662459386	1.8295900631131281e-6	2.72e-6	Nucleus of the solitary tract	0.227272727273	0
90	PSPEP4	Peptidergic (PEP1.1), DRG	0.6540756979722192	2.2279009336765737e-6	3.28e-6	Dorsal root ganglion	0	0.00854700854701
91	PSNP6	Non-peptidergic (NP3), DRG	0.6533777464269264	2.4755142557294288e-6	3.6e-6	Dorsal root ganglion	0	0.0151515151515
92	PSPEP1	Peptidergicv (PEP2), DRG	0.6510796334596648	3.4914783451727e-6	5.06e-6	Dorsal root ganglion	0	0.025641025641
93	HYPEP1	Peptidergic neurons, hypothalamus	0.6427794679856076	1.1616244312026842e-5	1.66e-5	Lateral hypothalamic area	0	0.0418848167539
94	TEINH3	Inhibitory neurons, telencephalon	0.6403697158493714	1.6276324141782122e-5	2.29e-5	Bed nuclei of the stria terminalis posterior division	0	0.0689655172414
95	OBNBL3	Neuroblasts, olfactory bulb	0.6317792885359805	5.1909489540401814e-5	7.16e-5	Olfactory bulb	0	0
96	HBGLU5	Excitatory neurons, hindbrain	0.6307331881748485	5.951291375516227e-5	8.17e-5	Pontine reticular nucleus, caudal part	0	0
97	PSPEP8	Peptidergic (TrpM8), DRG	0.6282969734207812	8.150912945874979e-5	1.1e-4	Dorsal root ganglion	0	0
98	MEGLU6	Excitatory neurons, midbrain	0.6264090310299002	1.0362590172219219e-4	1.39e-4	Superior colliculus, sensory related, deep layer	0	0
99	VLMC2	Vascular leptomeningeal cells	0.6250205705505796	1.2338439736027818e-4	1.64e-4	Olfactory bulb-enriched	0	0
100	PSPEP5	Peptidergic (PEP1.2), DRG	0.616564110239958	3.4410869454709484e-4	4.47e-4	Dorsal root ganglion	0	0
101	SCGLU1	Excitatory neurons, spinal cord	0.6083342360945145	8.782608753217886e-4	0.00112	Dorsal horn lamina 4-6	0	0
102	PSPEP7	Peptidergic (TrpM8), DRG	0.6077669437247623	9.347855381383718e-4	0.00119	Dorsal root ganglion	0	0
103	PSNF1	Neurofilament (NF1), DRG	0.6065033537233318	0.001073011738922483	0.00135	Dorsal root ganglion	0	0
104	EPSC	Ependymal cells, spinal cord	0.6047998227004606	0.0012893758501550197	0.0016	Spinal cord	0	0
105	TEGLU21	Excitatory neurons, hippocampus CA1	0.5971670113698292	0.002845677358330502	0.00349	CA1 (posterior),subiculum,entorhinal	0	0
106	MEGLU9	Excitatory neurons, midbrain	0.5966476824948956	0.002997578576596366	0.00366	Mantle of inferior colliculus	0	0.00411522633745
107	VECA	Vascular endothelial cells, arterial	0.5952798959357554	0.0034337065751606738	0.00417	CNS	0	0
108	TEGLU2	Excitatory neurons, cerebral cortex	0.5880440238725891	0.006855723854404512	0.0083	Cortex pyramidal layer 6b	0	0
109	TEGLU24	Excitatory neurons, hippocampus CA1	0.5845170530898001	0.009446413486727636	0.0113	CA1	0	4.90918016691e-4
110	HBCHO3	Afferent nuclei of cranial nerves VI-XII	0.5839894546467943	0.009901261103772301	0.0118	Afferent nuclei of cranial nerves VI-XII	1.94444444444	0
111	CHOR	Chorid plexus epithelial cells	0.5749739715344928	0.02131273696736735	0.025	Medulla,Thalamus	0	0.00436681222707
112	DEINH6	Peptidergic neurons, hypothalamus	0.5718116887036874	0.027434032010960528	0.032	Arcuate hypothalamic nucleus (probably, Npy, Agrp cells)	0	0.166666666667
113	TEINH18	Basket and bistratified cells, cortex/hippocampus	0.5708730927274938	0.029520716277911876	0.0343	Hippocampus,Cortex	0	0
114	SCINH5	Inhibitory neurons, spinal cord	0.5651406281398517	0.045454792475659915	0.0524	Dorsal horn, lamina 2-6	0	0.0227272727273
115	CR	Cajal-Retzius cells, hippocampus	0.5632287040015612	0.052172567716862295	0.0599	Dentate gyrus molecular layer	0	0
116	DEGLU2	Excitatory neurons, hypothalamus	0.5628772473584932	0.05349368090965183	0.0611	Subparafascicular nucleus	0	0
117	TEGLU14	Excitatory neurons, cerebral cortex	0.5544737122835337	0.0943576209315957	0.106	Subiculum	0	0
118	SCINH6	Inhibitory neurons, spinal cord	0.5502421743009941	0.12285559886403208	0.137	Dorsal horn, lamina 2-4	0	0
119	MEINH3	Inhibitory neurons, midbrain	0.5450546742493093	0.16648331536663205	0.185	Dorsal midbrain, medial geniculate nucleus, anteroventral midbrain	0.0116279069767	0
120	HBCHO1	Cholinergic neurons, hindbrain	0.5439407634299853	0.17721342244993937	0.196	Medulla (several nuclei)	1	0
121	HBGLU1	Excitatory neurons, hindbrain	0.5414375651745333	0.20319096241926052	0.223	Inferior olivary complex	0	0
122	TEGLU19	Excitatory neurons, cerebral cortex	0.5387193581492045	0.2344246518307915	0.256	Anterior olfactory nucleus and ventral striatum	0	0.0112359550562
123	MEINH4	Inhibitory neurons, midbrain	0.5374665185862677	0.24991160008077268	0.271	Anterior pretectal nucleus	0	0.00617283950617
124	TEGLU22	Excitatory neurons, amygdala	0.5295732158613623	0.3637910561293206	0.39	Basolateral amygdala	0	0.00521920668058
125	HBCHO2	Cholinergic neurons, hindbrain	0.5286974686025174	0.378171012099217	0.402	Medial pontine nuclei, reticulotegmental nuclei	0.545454545455	0
126	OBNBL1	Neuroblasts, olfactory	0.5278366065662025	0.3926426894594835	0.416	Main olfactory bulb mitral layer, Main olfactory bulb outer plexiform layer	0	0
127	SCINH2	Inhibitory neurons, spinal cord	0.5256393823294215	0.4310716992754483	0.455	Dorsal horn, lamina 2-6	0	0
128	SCINH10	Inhibitory neurons, spinal cord	0.5241483792060057	0.4583472043794436	0.482	Dorsal horn, lamina 2-6	0	0
129	TEGLU16	Excitatory neurons, cerebral cortex	0.522914559649635	0.4816313194165762	0.504	Piriform pyramidal	0	0
130	COP1	Committed oligodendrocytes cells (COP)	0.5200111142994891	0.5388731107957558	0.56	CNS	0	0.00913838120104
131	TEINH10	R-LM border Cck interneurons, cortex/hippocampus	0.5171250350422947	0.5989660256265013	0.615	Hippocampus (sr/slm),Cortex	0	0
132	DEINH5	Peptidergic neurons, hypothalamus	0.5067566505933828	0.8356346663075319	0.852	Medial preoptic nucleus, Bed nuclei of the stria terminalis anterior division	0	0.0616883116883
133	PVM2	Perivascular macrophages, activated	0.5064465417906757	0.8430785775387766	0.856	CNS	0	0.00156494522692
134	TEINH5	Interneuron-selective interneurons, cortex/hippocampus	0.5059404442246577	0.8552569151225998	0.865	Hippocampus,Cortex	0.0178173719376	0
135	TEINH9	Non-border Cck interneurons, hippocampus	0.5049869630259343	0.8782923836909073	0.885	Hippocampus	0	0
136	TEGLU10	Excitatory neurons, cerebral cortex	0.5042873575670269	0.8952613191705056	0.896	Cortical pyramidal layer 5	0	0
137	TEINH7	Interneuron-selective interneurons, hippocampus	0.4957482015756835	0.8961251543897911	0.896	Hippocampus	0	0
138	PVM1	Perivascular macrophages	0.48350179821757733	0.6124086392130514	0.627	CNS	7.19424460432e-4	0.00287769784173
139	DGGRC2	Granule neurons, dentate gyrus	0.4807496859631525	0.554417117428097	0.572	Dentate gyrus	0	0.0215657311669
140	TEGLU20	Excitatory neurons, cerebral cortex	0.480328764948278	0.5457901578511678	0.565	Cortex pyramidal layer 6	0	0
141	MEGLU11	Excitatory neurons, midbrain	0.47824731466450776	0.5041331602661001	0.526	Inferior colliculus	0	0
142	HBGLU2	Excitatory neurons, hindbrain	0.47091716952531854	0.3718006636909179	0.397	Nucleus of the solitary tract	0.045	0
143	SCHW	Schwann cells	0.4670528003651841	0.31164409517186353	0.336	Dorsal root ganglion	0	0
144	TEGLU13	Excitatory neurons, cerebral cortex	0.4646926656373811	0.2782509866963801	0.301	Subiculum	0	0.00787401574803
145	MEGLU1	Excitatory neurons, midbrain	0.45723103436584406	0.18904838420362774	0.208	Superior colliculus, red nucleus	0	0
146	HYPEP3	Peptidergic neurons, hypothalamus	0.4513397940712158	0.135092967854773	0.15	Ventromedial hypothalamic nucleus	0.0723684210526	0.0921052631579
147	TEGLU15	Excitatory neurons, cerebral cortex	0.4486728583679346	0.11497592525964404	0.129	Piriform pyramidal	0	0
148	DEGLU4	Excitatory neurons, thalamus	0.44432141164834815	0.08729415466736987	0.0989	Parafascicular nucleus	0	0
149	TEGLU17	Excitatory neurons, cerebral cortex	0.44032390244225156	0.0668608197025771	0.076	Piriform pyramidal	0	0.00892857142857
150	HBGLU8	Excitatory neurons, hindbrain	0.430813899159233	0.03361536163071406	0.0389	Tegmental reticular nucleus	0	0
151	TEGLU18	Excitatory neurons, cerebral cortex	0.42459104918491	0.020571595514982555	0.0242	Anterior olfactory nucleus, deep layer	0	0
152	MEGLU5	Excitatory neurons, midbrain	0.41991378148327935	0.013917241079787687	0.0165	Superior colliculus, sensory related	0	0
153	HBGLU4	Excitatory neurons, hindbrain	0.41668120732386027	0.010507553953567597	0.0125	Medial vestibular nucleus and Nucleus prepositus	0	0
154	MEGLU8	Excitatory neurons, midbrain	0.41376453066479885	0.00809138315076868	0.00975	Inferior colliculus	0	0
155	TEGLU7	Excitatory neurons, cerebral cortex	0.3958336262138692	0.0013796204337412042	0.0017	Cortical pyramidal layer 2/3	0.00574948665298	0.0377823408624
156	TEGLU11	Excitatory neurons, cerebral cortex	0.39463950058424496	0.0012140772948490723	0.00151	Cortical pyramidal (poor markers)	0	0.0068306010929
157	DEINH7	Inhibitory neurons, hypothalamus	0.3935735532597397	0.0010820067418251104	0.00135	Suprachiasmatic nucleus, Medial preoptic nucleus	0	18.5549450549
158	HYPEP2	Peptidergic neurons, hypothalamus	0.39253489550987264	9.662166586445327e-4	0.00122	Paraventricular hypothalamic nucleus	0	0
159	SCINH8	Inhibitory neurons, spinal cord	0.3897430893287013	7.094050724542163e-4	9.08e-4	Dorsal horn, lamina 2-6	0	0
160	TEGLU5	Excitatory neurons, cerebral cortex	0.38853986717419764	6.196402638761646e-4	7.97e-4	Entorhinal superficial layers	0	0
161	MEGLU4	Excitatory neurons, midbrain	0.3885051349882944	6.172133833549138e-4	7.97e-4	Superior colliculus, sensory related	0	0
162	DEINH8	Inhibitory neurons, hypothalamus	0.3806349870539912	2.467369526945787e-4	3.22e-4	Suprachiasmatic nucleus, Medial preoptic nucleus	0	0.333333333333
163	MGL1	Microglia	0.3791737543756352	2.0685281881385915e-4	2.71e-4	CNS	0	0
164	MEINH12	Inhibitory neurons, midbrain	0.37844934021251136	1.8940560463925763e-4	2.5e-4	Superior colliculus	0	0
165	HYPEN	Hypendymal cell, subcommissural organ	0.37695006752102334	1.5759531745564853e-4	2.09e-4	Subcommissural organ	0	0
166	NFOL1	Newly formed oligodendrocytes (NFOL)	0.3736802803052794	1.0480119074533377e-4	1.4e-4	CNS	0	0.0111662531017
167	SCGLU5	Excitatory neurons, spinal cord	0.370174810399478	6.695641356822666e-5	9.1e-5	Dorsal horn, lamina 2-3	0	0
168	MEINH6	Inhibitory neurons, midbrain	0.3693726622964756	6.033846301735136e-5	8.24e-5	Superior colliculus	0	0
169	HBINH8	Inhibitory neurons, hindbrain	0.3668950997020475	4.3591921188462773e-5	6.05e-5	Spinal nucleus of the trigeminal	0	0
170	SCINH7	Inhibitory neurons, spinal cord	0.36474831983050693	3.274363359521965e-5	4.57e-5	Dorsal horn, lamina 2-6	0	0
171	SCGLU8	Excitatory neurons, spinal cord	0.36330693411552417	2.6956986096567354e-5	3.78e-5	Dorsal horn lamina 2-5	0	0
172	OBINH1	Inhibitory neurons, olfactory bulb	0.35923913358081394	1.5414627905397075e-5	2.18e-5	Main and accessory olfactory bulb granular layer	0	0
173	MOL2	Mature oligodendrocytes, hindbrain	0.35689471103234804	1.1093888179966649e-5	1.59e-5	Pons/medulla (possible batch effect)	2.99670362601e-4	7.99120966936e-4
174	SCINH9	Inhibitory neurons, spinal cord	0.3512631351751867	4.9329996577806094e-6	7.1e-6	Dorsal horn, lamina 2-6	0	0
175	HBINH6	Inhibitory neurons, hindbrain	0.34648663265668966	2.425419021867234e-6	3.55e-6	Koelliker-Fuse subnucleus	0	0.0322580645161
176	TEGLU9	Excitatory neurons, cerebral cortex	0.3447525042319515	1.864749434585544e-6	2.76e-6	Cingulate/Retrosplenial area, layer 5	0	0
177	TEINH14	CGE-derived neurogliaform cells Cxcl14+, cortex/hippocampus	0.3428918514157087	1.4021779713056378e-6	2.14e-6	Hippocampus,Cortex	0	0
178	HBGLU6	Excitatory neurons, hindbrain	0.3413843091561485	1.1104010943491387e-6	1.71e-6	Pontine gray	0	0
179	SCINH4	Inhibitory neurons, spinal cord	0.3408699420220582	1.0249509233163296e-6	1.6e-6	Dorsal horn, lamina 3-6	0	0
180	HBGLU3	Excitatory neurons, hindbrain	0.3306892767683851	1.9990124865440118e-7	3.17e-7	Nucleus of the solitary tract	0	0
181	VSMCA	Vascular smooth muscle cells, arterial	0.3296679851114696	1.6878468880416714e-7	2.71e-7	CNS	8.19000819001e-4	8.19000819001e-4
182	MEINH10	Inhibitory neurons, midbrain	0.32458881640153053	7.173463546387713e-8	1.17e-7	Superior colliculus superficial grey layer	0.00252525252525	0
183	TEINH1	Inhibitory neurons, pallidum	0.32423405193123356	6.751343718389198e-8	1.1e-7	Medial septal nucleus and Magnocellular nucleus	0	0.0972222222222
184	TEINH4	Interneuron-selective interneurons, cortex/hippocampus	0.32390161529473155	6.377696065998854e-8	1.05e-7	Hippocampus,Cortex	0.0139534883721	0
185	TEGLU8	Excitatory neurons, cerebral cortex	0.31610423955946354	1.6296068530468966e-8	2.73e-8	Cortical pyramidal layer 4	0	0.00618690980137
186	SATG1	Satellite glia, proliferating	0.3104420663004351	5.8422955625496304e-9	9.99e-9	Dorsal root ganglion	0	0
187	VLMC1	Vascular leptomeningeal cells	0.30474516085550335	2.020387586078249e-9	3.5e-9	CNS	0	0.0014245014245
188	DEINH1	Inhibitory neurons, thalamus	0.3034137603958808	1.5696102799746016e-9	2.75e-9	Reticular nucleus of the thalamus (Sst low)	0	0.374631268437
189	MEINH2	Inhibitory neurons, midbrain	0.29909869977581205	6.848064648910853e-10	1.23e-9	Midbrain	0	0
190	DEGLU3	Excitatory neurons, thalamus	0.2965516728095775	4.1633571720014034e-10	7.51e-10	Paraventricular nucleus of the thalamus	0	0.00359389038634
191	TEINH15	CGE-derived neurogliaform cells, cortex/hippocampus	0.2953765671865193	3.3025991926290335e-10	5.99e-10	Hippocampus,Cortex	0	0
192	HBINH3	Inhibitory neurons, hindbrain	0.2920621243031855	1.7067245225815801e-10	3.19e-10	Paragigantocellular reticular nucleus	0.0157480314961	0
193	MOL1	Mature oligodendrocytes	0.2899426340062832	1.1130750615964773e-10	2.09e-10	CNS	0	0.00263912794033
194	SCGLU6	Excitatory neurons, spinal cord	0.28897178671460816	9.138808842894242e-11	1.73e-10	Dorsal horn lamina 1-2	0	0
195	TEGLU3	Excitatory neurons, cerebral cortex	0.28264556713938277	2.4752551838329984e-11	4.79e-11	Cortex pyramidal layer 6	0	3.65764447696e-4
196	EPEN	Ependymal cells	0.2786091909633468	1.0550802227448427e-11	2.07e-11	Brain	0	0.00258397932817
197	TEGLU12	Excitatory neurons, cerebral cortex	0.2780245325006429	9.313242526943974e-12	1.84e-11	Lateral cortex layer 6: gustatory, barrel field, auditory	0	0.00259067357513
198	DEGLU1	Excitatory neurons, thalamus	0.2762639414580737	6.384176266664367e-12	1.29e-11	Posterior thalamus	0	0.00189035916824
199	TEINH2	Inhibitory neurons, septal nucleus	0.2727427593729352	2.9742379515343074e-12	6.16e-12	Septal nucleus	0.00373412994772	0.024645257655
200	SATG2	Satellite glia	0.26700946782848584	8.367147131220322e-13	1.79e-12	Dorsal root ganglion,Sympathetic ganglion	0	0.00305810397554
201	HBINH4	Inhibitory neurons, hindbrain	0.2627150811285976	3.1721352847390627e-13	7.06e-13	Paragigantocellular reticular nucleus	0	0
202	TEINH8	Interneuron-selective interneurons, hippocampus	0.25159581989873087	2.3778226829676554e-14	5.43e-14	Hippocampus	0	0
203	RGDG	Dentate gyrus radial glia-like cells	0.24719062098667524	8.253334683504553e-15	1.97e-14	Dentate gyrus subgranular zone	0	0
204	MFOL2	Myelin forming oligodendrocytes (MFOL)	0.2408437274912694	1.7408347899078173e-15	4.27e-15	CNS	0	0.0140786749482
205	DEGLU5	Excitatory neurons, midbrain	0.2395726948785738	1.2689753956218092e-15	3.17e-15	Anterior pretectal nucleus	0.00704225352113	0.00704225352113
206	MFOL1	Myelin forming oligodendrocytes (MFOL)	0.23773933163696925	8.021469985698484e-16	2.06e-15	Pons/medulla (possible batch effect)	2.71444082519e-4	2.71444082519e-4
207	SCINH1	Inhibitory neurons, spinal cord	0.2366568451763196	6.109444968859295e-16	1.6e-15	Dorsal horn, lamina 2-3,6	0	0
208	MSN1	D1 medium spiny neurons, striatum	0.2340147181772549	3.12885749703551e-16	8.38e-16	Striatum dorsal	0.00115074798619	0.00230149597238
209	OPC	Oligodendrocytes precursor cells	0.23200438617890548	1.8722940078288932e-16	5.06e-16	CNS	0	0.00121951219512
210	HBINH9	Inhibitory neurons, hindbrain	0.22614539719975885	4.103036934080611e-17	1.13e-16	Paragigantocellular reticular nucleus	0	0
211	SCGLU7	Excitatory neurons, spinal cord	0.2254036169436834	3.377916788245063e-17	9.42e-17	Dorsal horn lamina 2-5	0	0
212	SCGLU10	Excitatory neurons, spinal cord	0.22361490936966869	2.1090079697777464e-17	5.95e-17	Dorsal horn lamina 2-4	0	0
213	HBGLU7	Excitatory neurons, hindbrain	0.22139701121270736	1.1711845194889474e-17	3.34e-17	Tegmental reticular nucleus	0	0
214	DEINH2	Inhibitory neurons, thalamus	0.22075942751434152	9.8814700130604e-18	2.88e-17	Reticular nucleus of the thalamus	0.0059880239521	0.149700598802
215	HBINH1	Inhibitory neurons, hindbrain	0.22071477184675167	9.76441588417901e-18	2.88e-17	Pons, interpeduncular and tegmental nuclei in rh1	0	0
216	COP2	Committed oligodendrocytes cells (COP), pons/medulla specific	0.2187796929178592	5.81579494799697e-18	1.79e-17	Pons/medulla (possible batch effect)	0	0
217	HBINH5	Inhibitory neurons, hindbrain	0.21851506673954912	5.416478862536355e-18	1.69e-17	Gigantocellular reticular nucleus	0.0291666666667	0.00208333333333
218	DEINH3	Inhibitory neurons, hypothalamus	0.21768810993233015	4.335078709228603e-18	1.37e-17	Subthalamic nucleus	0	0.0371517027864
219	MEINH8	Inhibitory neurons, midbrain	0.21566123879783636	2.5047580701368373e-18	8e-18	Superior colliculus superficial grey layer; Erdinger-Westphal nucleus, periaqueductal grey, nucleus of the optic tract	0	0.0140845070423
220	EPMB	Ependymal cells, midbrain	0.20478262199887037	1.235166800738633e-19	4.25e-19	Dorsal midbrain pia	0	0
221	TEGLU4	Excitatory neurons, cerebral cortex	0.20317832579286552	7.850903334598524e-20	2.77e-19	Cortex pyramidal layer 5, Cingulate/Retrosplenial area (superficial and deep)	0	0
222	TEINH17	Axo-axonic, cortex/hippocampus	0.19456722455929404	6.6182627361129544e-21	2.51e-20	Hippocampus,Cortex	0	0.00296296296296
223	NFOL2	Newly formed oligodendrocytes (NFOL), pons/medulla specific	0.19262304910552216	3.75028619384105e-21	1.46e-20	Pons/medulla (possible batch effect)	0	0
224	OBDOP2	NA	0.1923030168211284	3.414376946872009e-21	1.35e-20	NA	0	0
225	MEINH11	Inhibitory neurons, midbrain	0.18667309487758146	6.450718241715387e-22	2.7100000000000004e-21	Superior colliculus superficial gray layer	0	0
226	OBNBL2	Neuroblasts, olfactory bulb	0.16743394475763138	1.73572927128871e-24	8.209999999999999e-24	Main olfactory bulb mitral layer, Main olfactory bulb outer plexiform layer	0	0
227	OBDOP1	NA	0.16467769771917043	7.227378962419858e-25	3.55e-24	NA	0	0
228	CBINH2	Granular layer interneurons, cerebellum	0.1588096122151444	1.0929924788711046e-25	5.6799999999999995e-25	Cerebellum, granular layer	0	0
229	ACMB	Dorsal midbrain Myoc-expressing astrocyte-like	0.15012243095530878	6.287387184828905e-27	3.47e-26	Dorsal midbrain	0	0.00232288037166
230	RGSZ	Subventricular zone radial glia-like cells	0.14077368424969794	2.6892774642068733e-28	1.6600000000000003e-27	Striatum, rostral migragtory stream, olfactory bulb	0	0
231	MSN2	D2 medium spiny neurons, striatum	0.13930335504646257	1.6259967065002616e-28	1.0300000000000001e-27	Striatum dorsal	0.0018281535649	0.0036563071298
232	MEINH7	Inhibitory neurons, midbrain	0.13772882928551758	9.465513506462062e-29	6.27e-28	Superior colliculus	0	0
233	SCGLU9	Excitatory neurons, spinal cord	0.134856808294046	3.5070433646051806e-29	2.38e-28	Dorsal horn lamina 3	0	0
234	PER3	Pericytes	0.13475343869314363	3.3834410885811946e-29	2.36e-28	CNS	0	0.00335570469799
235	ACTE1	Telencephalon astrocytes, fibrous	0.1270767986517296	2.2909335598776563e-30	1.64e-29	Telencephalon	0	3.36247478144e-4
236	OEC	Olfactory ensheathing cells	0.11661910286763813	5.351644475005668e-32	4.429999999999999e-31	Olfactory bulb	0	0
237	HBGLU10	Excitatory neurons, hindbrain	0.11525131630849789	3.2494292556399456e-32	2.7799999999999998e-31	Nucleus of the solitary tract	0	0
238	MEINH5	Inhibitory neurons, midbrain	0.11364123140484249	1.8020539589434183e-32	1.5899999999999998e-31	Superior colliculus (sparse)	0	0
239	MSN4	D1 medium spiny neurons, striatum	0.11316076949984825	1.5106345690085616e-32	1.3799999999999998e-31	Striatum ventral	0	0.00189393939394
240	HBGLU9	Excitatory neurons, hindbrain	0.1124669527385915	1.1704864065215207e-32	1.11e-31	Spinal nucleus of the trigeminal	0.020618556701	0
241	MEINH9	Inhibitory neurons, midbrain	0.111713595087215	8.868369005040841e-33	8.699999999999999e-32	Dorsal midbrain scattered	0	0
242	HBINH7	Inhibitory neurons, hindbrain	0.11102391310999436	6.875520416669289e-33	7.01e-32	Superior olivary complex	0	0
243	MEGLU7	Excitatory neurons, midbrain	0.10836359306117083	2.5651470828197446e-33	2.72e-32	Inferior colliculus	0	0
244	TEGLU1	Excitatory neurons, cerebral cortex	0.10557261383680669	9.053023318437279e-34	1e-32	Cingulate/Retrosplenial area, layer 6	0	0.00248756218905
245	CBNBL2	Neuroblasts, cerebellum	0.10370948015014228	4.498645103021775e-34	5.18e-33	Cerabellum	0	0
246	CBNBL1	Neuroblasts, cerebellum	0.10085730612204395	1.5325292186278845e-34	1.85e-33	Hindbrain (pons, medulla cerabellum)	0	0
247	TEGLU6	Excitatory neurons, cerebral cortex	0.10060921907987824	1.394997101466576e-34	1.76e-33	Cingulate/Retrosplenial area, layer 2	0	0.0066889632107
248	MSN5	Patch D1/D2 neurons, striatum	0.0987535280044788	6.891747323356567e-35	9.13e-34	Striatum ventral	0	0
249	ACOB	Olfactory astrocytes	0.09382403847664632	1.0423448434970277e-35	1.4499999999999999e-34	Olfactory bulb periglomerular layer	0	0
250	OBINH5	Inhibitory neurons, olfactory nulb	0.09331297916978498	8.558546932729869e-36	1.33e-34	Olfactory bulb	0	0
251	MSN3	D2 medium spiny neurons, striatum	0.09257450674093841	6.4343572715776e-36	1.0699999999999999e-34	Striatum ventral	0.00160384923817	0.00160384923817
252	OBNBL4	Inhibitory neurons, olfactory bulb	0.09041614947409682	2.7868982042051504e-36	4.92e-35	Main olfactory bulb, glomerular layer	0	0
253	OBINH2	Inner horizontal cell, olfactory bulb	0.08617055322583446	5.306308991046323e-37	9.999999999999999e-36	Olfactory bulb, mitral cell layer	0	0
254	OBINH3	Inhibitory neurons, olfactory bulb	0.08595306358553585	4.871857728134524e-37	9.930000000000001e-36	Accessory olfactory bulb granular layer	0	0
255	CBPC	Purkinje cells	0.08471593620193624	2.9943826538147785e-37	6.61e-36	Cerebellum, border of granular layer and molecular layer	0	0
256	MEINH1	Inhibitory neurons, midbrain	0.08342671053948181	1.800341766644372e-37	4.34e-36	VTA, Substantia nigra, central nucleus raphe	0	0
257	ACNT2	Non-telencephalon astrocytes, fibrous	0.07632397852227779	1.0615170721434244e-38	3.1299999999999997e-37	Non-telencephalon	0	0.00428348909657
258	ACBG	Bergmann glia	0.07444099787224014	4.972245698624357e-39	1.65e-37	Cerebellum	0	0
259	OBINH4	Inhibitory neurons, olfactory bulb	0.06742426936298691	2.860602508830502e-40	1.08e-38	Olfactory bulb, inner granular layer	0	0
260	ACTE2	Telencephalon astrocytes, protoplasmic	0.06730353366913293	2.7223490974917907e-40	1.08e-38	Telencephalon	2.51698968034e-4	5.03397936068e-4
261	OBNBL5	Inhibitory neurons, olfactory bulb	0.06720843363630274	2.6181457956979873e-40	1.08e-38	Main olfactory bulb, glomerular layer and Accessory olfactory bulb, granular layer	0	0
262	CBINH1	Molecular layer interneurons, cerebellum	0.06356734281411747	5.838020465478523e-41	3.87e-39	Cerebellum, molecular layer	0	0
263	CBGRC	Granule neurons, cerebellum	0.06318198094195342	4.977057606275355e-41	3.87e-39	Cerebellum	0	2.38492725972e-4
264	ACNT1	Non-telencephalon astrocytes, protoplasmic	0.061069106299508874	2.0700268510513504e-41	2.74e-39	Non-telencephalon	0	0.00195724179464
265	MSN6	Matrix D1 neurons, striatum	0.059238223928326	9.646230104496096e-42	2.56e-39	Striatum ventral	0	0.00190476190476
